# Supplementary material for: Anadromous Arctic Char Microbiomes: Bioprospecting in the High Arctic
Source: Front Bioeng Biotechnol. 2019 Feb 26;7:32. doi: 10.3389/fbioe.2019.00032 (PMC6399304; doi:10.3389/fbioe.2019.00032)
Supplement: Supplementary file 1 [file Table_1.XLSX]

## Sheet: Data
Table S1. Rarified OTU table with assigned taxonomy representing the skin microbiome relative abundances.
Taxonomy	801	803	821	223	228	53	555	799	804	13	5	10	216	25	33	44	55	550	822	858	35	11	7	46	47	220	222	636	538	635	639	795	889	4	51	824	48	49	886	888	17	18	19	21	26	27	28	29	31
Unclassified;Other;Other;Other;Other;Other	0	0.000474608	0	0.00189843	0	0.00142383	0	0	0.000949217	0	0	0.00237304	0	0.00142383	0.00522069	0	0.00332226	0.000474608	0	0	0.00237304	0.00332226	0.0180351	0	0	0.000474608	0.000474608	0	0.00664452	0.000474608	0.0151875	0	0	0	0	0	0	0	0.00189843	0	0.00806834	0.0275273	0.00949217	0.0374941	0.000474608	0	0.00427148	0	0.000949217
k__Bacteria;Other;Other;Other;Other;Other	0.021832	0.0123398	0.00474608	0.00901756	0.013289	0.00711913	0.000474608	0.0313242	0.0403417	0.010916	0.0170859	0.0156621	0.0208828	0.0118652	0.00332226	0.00759374	0.00427148	0.00522069	0.0232558	0.0194589	0.0185097	0.0721405	0.00616991	0.0251542	0.0261035	0.00522069	0.00901756	0.0180351	0.0113906	0.032748	0.010916	0.0213574	0.00522069	0.0156621	0.0113906	0.0104414	0.0118652	0.00332226	0.0147129	0.0275273	0.032748	0.0299003	0.0446132	0.010916	0.0204082	0.00522069	0.0161367	0.0370195	0.00949217
k__Bacteria;p__AD3;c__JG37-AG-4;o__;f__;g__	0	0	0.00189843	0	0	0	0	0	0	0	0	0	0	0	0	0	0	0	0	0	0	0	0	0	0	0	0	0	0	0	0	0.00237304	0	0	0	0	0	0	0	0	0	0	0	0	0	0	0	0	0
k__Bacteria;p__Acidobacteria;Other;Other;Other;Other	0	0	0	0	0	0	0	0	0	0	0	0	0	0	0	0	0	0	0	0	0	0	0	0	0	0	0	0	0	0	0	0	0	0	0	0.00142383	0	0	0	0	0	0	0	0	0	0	0	0	0
k__Bacteria;p__Acidobacteria;c__;o__;f__;g__	0	0	0	0	0	0	0	0	0	0	0	0	0	0	0	0	0	0	0	0	0	0	0	0	0	0	0	0	0	0	0	0	0	0	0	0	0	0	0	0	0	0	0	0	0	0	0	0	0
k__Bacteria;p__Acidobacteria;c__Acidobacteria-6;Other;Other;Other	0	0	0	0	0	0	0	0	0	0	0	0	0	0	0	0	0	0	0	0	0	0	0	0	0	0	0	0	0	0	0	0	0	0	0	0	0	0	0	0	0	0	0	0	0	0	0	0	0
k__Bacteria;p__Acidobacteria;c__Acidobacteria-6;o__CCU21;f__;g__	0	0	0	0	0	0	0	0	0.00379687	0	0	0.000949217	0	0.0056953	0	0	0	0.000474608	0	0	0.00189843	0.00142383	0	0.0156621	0.00854295	0	0	0	0	0	0	0	0	0.000949217	0	0.00379687	0.00806834	0.00142383	0	0	0	0.0113906	0.00996678	0	0	0	0	0.00806834	0.00142383
k__Bacteria;p__Acidobacteria;c__Acidobacteria-6;o__iii1-15;Other;Other	0	0	0	0	0	0	0	0	0	0	0	0	0	0	0	0	0	0	0	0	0	0	0	0	0	0	0	0	0	0.000474608	0	0	0	0	0	0.000474608	0	0	0	0	0	0	0	0	0	0	0	0	0
k__Bacteria;p__Acidobacteria;c__Acidobacteria-6;o__iii1-15;f__;g__	0	0	0	0	0.000949217	0	0	0	0	0	0	0.00142383	0.00284765	0.00806834	0	0.000949217	0	0.00189843	0	0.000474608	0.0213574	0	0	0.00949217	0.0151875	0.00332226	0.00332226	0.000474608	0	0.000949217	0	0	0	0.032748	0	0.00189843	0.00427148	0.0056953	0	0	0	0.00142383	0.0113906	0.0175605	0	0.0151875	0.00189843	0.0056953	0.0137636
k__Bacteria;p__Acidobacteria;c__Acidobacteria-6;o__iii1-15;f__RB40;g__	0	0	0	0	0	0	0	0	0	0	0	0	0	0.00237304	0	0	0	0	0	0	0.00189843	0	0	0	0.00189843	0	0.000474608	0	0	0	0	0	0	0	0	0	0.00332226	0.00332226	0	0	0	0	0	0	0.00189843	0	0.00284765	0	0.00474608
k__Bacteria;p__Acidobacteria;c__Acidobacteria-6;o__iii1-15;f__mb2424;g__	0	0	0	0	0	0	0	0	0.000474608	0	0	0.000474608	0	0.00237304	0.000474608	0.00427148	0	0	0	0	0.00237304	0.000474608	0	0.000474608	0.00806834	0	0	0	0	0.00189843	0.00189843	0	0	0.00854295	0	0.000474608	0.000474608	0.0142383	0	0	0	0.00284765	0.00759374	0	0.00189843	0.0180351	0.00759374	0.00616991	0.00711913
k__Bacteria;p__Acidobacteria;c__Acidobacteriia;o__Acidobacteriales;f__Acidobacteriaceae;Other	0	0	0	0.000474608	0	0	0	0	0	0	0	0.000474608	0	0	0	0	0	0	0	0	0	0	0	0	0	0	0	0.000474608	0	0	0	0	0	0	0	0	0.00142383	0	0	0	0	0	0	0	0.00522069	0.00142383	0	0	0
k__Bacteria;p__Acidobacteria;c__Acidobacteriia;o__Acidobacteriales;f__Acidobacteriaceae;g__	0	0	0	0.0123398	0.00332226	0	0	0	0	0	0	0	0	0	0	0	0	0.00189843	0.000474608	0	0.00142383	0	0	0	0	0.00142383	0.0056953	0.00427148	0.00474608	0.0056953	0	0	0	0.000949217	0	0	0.000949217	0	0	0	0	0.000949217	0	0	0	0.00284765	0	0.00237304	0.00379687
k__Bacteria;p__Acidobacteria;c__Acidobacteriia;o__Acidobacteriales;f__Acidobacteriaceae;g__Edaphobacter	0	0	0	0	0	0	0	0	0	0	0	0	0	0	0	0	0	0	0	0	0	0	0	0	0	0	0	0	0	0.000474608	0	0	0	0	0	0	0	0	0	0	0	0	0	0	0	0	0	0	0
k__Bacteria;p__Acidobacteria;c__Acidobacteriia;o__Acidobacteriales;f__Acidobacteriaceae;g__Terriglobus	0	0	0	0	0	0	0	0	0	0	0	0	0	0	0.00427148	0	0	0	0	0	0	0	0	0	0	0	0	0	0	0	0	0	0	0	0	0	0	0	0	0	0	0	0	0	0	0	0	0	0
k__Bacteria;p__Acidobacteria;c__Acidobacteriia;o__Acidobacteriales;f__Koribacteraceae;g__	0	0	0	0	0	0	0	0	0	0	0	0	0.00142383	0	0	0	0	0	0	0	0	0	0	0.000474608	0	0	0.00379687	0.00142383	0	0	0	0	0	0	0	0	0	0	0	0	0	0	0	0	0	0	0	0.000949217	0
k__Bacteria;p__Acidobacteria;c__DA052;o__Ellin6513;f__;g__	0	0	0	0.00284765	0	0	0	0	0	0	0	0	0.00427148	0	0	0.00379687	0	0.000474608	0	0.00189843	0	0	0	0	0	0.000949217	0	0	0	0	0	0	0	0	0	0	0	0	0	0	0	0	0	0	0	0	0	0	0
k__Bacteria;p__Acidobacteria;c__Holophagae;o__Holophagales;f__Holophagaceae;Other	0	0	0	0	0	0	0	0	0	0	0	0	0	0	0	0	0	0	0	0	0	0	0	0	0	0	0	0	0	0	0	0	0	0	0	0	0	0	0	0	0	0	0	0.00711913	0	0	0	0	0
k__Bacteria;p__Acidobacteria;c__Holophagae;o__Holophagales;f__Holophagaceae;g__	0	0	0	0	0	0	0	0	0	0	0	0	0	0	0	0	0	0	0	0	0	0	0	0.000474608	0	0	0	0	0	0	0	0	0	0	0	0	0	0	0	0	0	0	0	0	0	0	0	0	0
k__Bacteria;p__Acidobacteria;c__Holophagae;o__Holophagales;f__Holophagaceae;g__Geothrix	0	0	0	0	0	0	0	0	0	0	0.0194589	0	0	0	0	0	0	0	0	0	0.00142383	0	0	0	0.000949217	0	0	0	0	0	0	0	0	0	0	0	0	0	0	0	0	0	0	0	0	0	0	0	0
k__Bacteria;p__Acidobacteria;c__RB25;o__;f__;g__	0	0	0	0	0	0	0	0	0	0	0	0	0	0	0	0	0	0	0	0	0	0	0	0	0.000949217	0	0	0	0	0	0	0	0	0	0	0	0	0	0	0	0	0	0	0	0	0	0	0.000949217	0
k__Bacteria;p__Acidobacteria;c__Solibacteres;o__Solibacterales;Other;Other	0	0	0	0	0	0	0	0	0	0	0	0	0	0	0	0	0	0	0	0	0	0	0	0	0	0	0	0	0	0	0	0	0	0	0	0	0.00379687	0	0	0	0	0	0	0	0	0	0	0	0
k__Bacteria;p__Acidobacteria;c__Solibacteres;o__Solibacterales;f__;g__	0	0	0	0	0	0	0	0	0	0.0123398	0	0.00616991	0	0.00332226	0	0	0	0	0	0.000474608	0	0	0.0151875	0	0.000474608	0	0	0	0	0	0	0	0	0	0	0	0.000474608	0	0	0	0	0.000949217	0.00949217	0.00379687	0.000474608	0	0.00711913	0.00142383	0.00284765
k__Bacteria;p__Acidobacteria;c__Solibacteres;o__Solibacterales;f__AKIW659;g__	0	0	0	0	0	0	0	0	0	0	0	0	0	0	0	0	0	0	0	0	0	0	0	0	0	0	0	0	0	0	0	0	0	0	0	0	0	0	0	0	0	0	0	0	0	0	0	0	0
k__Bacteria;p__Acidobacteria;c__Solibacteres;o__Solibacterales;f__PAUC26f;g__	0	0	0	0	0	0	0	0	0	0	0	0	0	0	0	0	0	0	0	0	0	0	0	0	0	0	0	0	0	0	0	0	0	0.000474608	0	0	0	0	0	0	0	0	0	0	0	0	0	0.000949217	0
k__Bacteria;p__Acidobacteria;c__Solibacteres;o__Solibacterales;f__PK34;g__	0	0	0	0	0	0	0	0	0	0	0	0	0	0	0	0	0	0	0	0	0	0	0	0	0	0	0	0	0	0	0	0	0	0	0	0	0	0	0	0	0	0	0	0	0	0	0	0	0
k__Bacteria;p__Acidobacteria;c__Solibacteres;o__Solibacterales;f__Solibacteraceae;g__	0	0	0	0.000474608	0.000949217	0	0	0	0	0	0	0	0	0	0	0	0	0	0	0	0	0	0	0	0	0	0.00759374	0.000474608	0	0	0.00379687	0	0	0	0	0	0	0	0	0	0	0	0	0	0	0	0	0	0
k__Bacteria;p__Acidobacteria;c__Solibacteres;o__Solibacterales;f__Solibacteraceae;g__Candidatus Solibacter	0	0	0	0	0	0	0	0	0	0	0	0	0.000949217	0.00189843	0	0	0	0	0	0	0	0	0	0	0.000474608	0	0.00189843	0	0	0	0	0	0	0	0	0	0	0.00142383	0	0	0	0	0	0	0	0	0	0	0
k__Bacteria;p__Acidobacteria;c__Solibacteres;o__Solibacterales;f__[Bryobacteraceae];g__	0	0	0	0	0	0	0	0	0	0	0	0	0	0.00806834	0	0	0	0	0	0	0	0	0	0	0.000949217	0	0	0	0	0	0	0	0	0	0	0	0	0	0	0	0	0	0	0	0	0	0	0	0
k__Bacteria;p__Acidobacteria;c__Solibacteres;o__Solibacterales;f__[Bryobacteraceae];g__Bryobacter	0	0	0	0	0	0	0	0	0	0	0	0	0	0	0	0	0	0	0	0	0	0	0	0	0	0	0	0	0	0	0	0	0	0	0	0	0	0	0	0	0.00664452	0	0	0	0	0	0	0.000949217	0
k__Bacteria;p__Acidobacteria;c__Sva0725;o__Sva0725;f__;g__	0	0	0	0	0	0	0	0	0	0	0	0	0.000474608	0	0	0	0	0	0	0	0	0	0	0.000474608	0.00142383	0	0	0.00237304	0	0	0	0	0	0.00142383	0	0.00189843	0	0	0	0	0	0	0	0	0	0	0	0	0
k__Bacteria;p__Acidobacteria;c__[Chloracidobacteria];o__DS-100;f__;g__	0	0	0	0	0	0	0	0	0	0	0	0	0	0.00237304	0	0	0	0	0	0	0	0	0	0	0	0	0	0	0	0.000949217	0	0	0	0	0	0	0	0	0	0	0	0	0	0	0	0	0	0	0
k__Bacteria;p__Acidobacteria;c__[Chloracidobacteria];o__PK29;f__;g__	0	0	0	0	0	0	0	0	0	0	0	0	0	0	0	0	0	0	0	0	0	0	0	0	0	0	0	0	0	0	0	0	0	0	0	0	0	0	0	0	0	0	0	0	0	0	0	0.00142383	0
k__Bacteria;p__Acidobacteria;c__[Chloracidobacteria];o__RB41;f__;g__	0	0	0	0	0.000474608	0	0	0	0	0	0	0	0	0	0	0	0	0.00237304	0	0	0	0	0	0	0	0	0.00474608	0	0	0	0	0	0	0	0	0	0	0	0	0	0	0	0	0	0	0	0	0	0
k__Bacteria;p__Acidobacteria;c__[Chloracidobacteria];o__RB41;f__Ellin6075;g__	0.000474608	0	0	0	0	0	0	0.000474608	0.000949217	0	0	0	0.00142383	0.00474608	0	0	0	0.00427148	0	0	0	0	0	0.00332226	0.000949217	0	0.00806834	0.000949217	0.00427148	0.000949217	0.000949217	0.000474608	0.000949217	0.00616991	0	0.00142383	0.00237304	0	0	0	0.00711913	0	0	0	0.00189843	0	0	0.00949217	0
k__Bacteria;p__Acidobacteria;c__iii1-8;o__32-20;f__;g__	0	0	0	0.00474608	0.000949217	0	0	0	0	0	0	0	0.00142383	0	0	0	0	0.000474608	0	0	0	0	0	0	0	0	0.00237304	0	0	0	0	0	0	0	0	0	0	0	0	0	0	0	0	0	0	0	0.00142383	0	0
k__Bacteria;p__Acidobacteria;c__iii1-8;o__DS-18;f__;g__	0	0	0	0	0	0	0	0	0	0.010916	0.0360702	0.000949217	0	0	0	0	0	0.000474608	0	0	0	0	0	0	0.000474608	0	0	0.000949217	0	0	0	0	0	0	0	0.000949217	0	0	0	0	0	0	0	0	0	0	0	0	0
k__Bacteria;p__Acidobacteria;c__iii1-8;o__SJA-36;f__;g__	0	0	0	0	0	0	0	0	0	0	0	0	0	0	0	0	0	0	0	0	0	0	0	0	0	0	0	0	0	0	0	0	0	0	0	0	0	0	0	0	0	0	0	0	0.000474608	0	0	0	0
k__Bacteria;p__Actinobacteria;Other;Other;Other;Other	0.000474608	0.000949217	0.000474608	0.000474608	0.000949217	0	0	0.000474608	0.000474608	0	0	0.000474608	0.00142383	0	0	0	0.00142383	0	0	0	0	0	0.000474608	0.000474608	0.000949217	0	0.000474608	0.00189843	0.000474608	0.00142383	0.000474608	0	0	0	0	0.000474608	0.000949217	0	0	0	0	0	0	0.000474608	0	0.000474608	0	0.000474608	0
k__Bacteria;p__Actinobacteria;c__;o__;f__;g__	0	0	0	0	0	0	0	0	0	0	0	0	0	0	0	0	0	0	0	0	0	0	0	0	0	0	0	0	0	0	0	0	0	0	0	0	0	0	0	0	0	0	0	0	0	0	0.00427148	0	0
k__Bacteria;p__Actinobacteria;c__Acidimicrobiia;o__Acidimicrobiales;Other;Other	0	0.000474608	0	0	0	0	0	0	0	0	0	0	0.00189843	0	0	0.000949217	0	0.000474608	0	0	0.00284765	0	0	0.00237304	0.00237304	0	0	0	0	0	0	0.000474608	0	0	0	0	0	0	0.00427148	0	0	0.00806834	0.00237304	0	0	0	0	0.000949217	0
k__Bacteria;p__Actinobacteria;c__Acidimicrobiia;o__Acidimicrobiales;f__;g__	0	0.00854295	0.00949217	0.00901756	0.00284765	0	0	0.000474608	0.00237304	0	0.00284765	0.00237304	0.00142383	0	0.0123398	0.00284765	0	0.000474608	0.00379687	0.00237304	0.013289	0	0	0.00142383	0.00664452	0.00284765	0.000949217	0	0.00142383	0.0056953	0.000474608	0.00284765	0	0	0	0.00616991	0.000474608	0.000474608	0	0	0	0.00996678	0.00806834	0.00237304	0.000474608	0.000949217	0.00427148	0.00237304	0.00332226
k__Bacteria;p__Actinobacteria;c__Acidimicrobiia;o__Acidimicrobiales;f__AKIW874;g__	0	0	0	0	0	0	0	0	0	0	0	0	0	0	0	0	0	0	0	0	0	0	0	0	0	0	0	0	0	0	0	0	0	0	0	0	0	0	0	0	0	0	0	0	0	0	0	0	0
k__Bacteria;p__Actinobacteria;c__Acidimicrobiia;o__Acidimicrobiales;f__C111;g__	0.000474608	0.00711913	0	0.00284765	0.00284765	0	0	0.000474608	0.00189843	0.000949217	0.00474608	0.00189843	0.00664452	0	0.00189843	0.00427148	0.0056953	0.000949217	0.00284765	0.00616991	0.00332226	0.00284765	0.0056953	0	0.00474608	0	0.00237304	0.00522069	0.00189843	0.0170859	0.00474608	0	0.000949217	0.00142383	0	0.00759374	0.0104414	0.000474608	0.021832	0.00522069	0	0	0.0056953	0.00664452	0	0.00332226	0.000474608	0.00427148	0.00427148
k__Bacteria;p__Actinobacteria;c__Acidimicrobiia;o__Acidimicrobiales;f__EB1017;g__	0	0	0.00142383	0.0056953	0.00189843	0	0	0.00189843	0.00142383	0.00379687	0.00664452	0	0.00427148	0	0	0	0	0.00189843	0	0	0.0056953	0	0	0.00427148	0.00759374	0.00332226	0.000474608	0	0.00759374	0.00332226	0.00189843	0.000949217	0.000474608	0.00522069	0	0.000949217	0.00189843	0	0	0	0	0	0	0	0.0056953	0	0	0.00237304	0.0056953
k__Bacteria;p__Actinobacteria;c__Acidimicrobiia;o__Acidimicrobiales;f__Iamiaceae;g__Iamia	0	0	0	0	0	0	0	0	0	0	0	0.00379687	0	0	0.00332226	0.00901756	0	0	0.000474608	0.000474608	0.00142383	0	0	0.00284765	0.00474608	0	0	0	0	0.000949217	0	0	0	0.00237304	0	0.000949217	0	0	0	0	0	0	0	0.00522069	0.00284765	0.00664452	0	0.00142383	0.00332226
k__Bacteria;p__Actinobacteria;c__Acidimicrobiia;o__Acidimicrobiales;f__JdFBGBact;g__	0	0	0	0	0	0	0	0	0	0	0	0	0	0	0	0	0	0	0	0	0	0	0	0.000474608	0.000949217	0	0	0	0	0.00142383	0.00189843	0	0	0	0	0	0	0	0	0	0	0	0	0	0	0	0	0.000949217	0
k__Bacteria;p__Actinobacteria;c__Acidimicrobiia;o__Acidimicrobiales;f__Microthrixaceae;g__	0	0	0	0	0.000474608	0	0	0.000474608	0.00189843	0	0	0	0.00142383	0	0	0	0	0	0	0.00142383	0	0	0	0	0.000474608	0	0.000949217	0	0	0.00142383	0	0	0	0	0	0	0	0	0	0	0	0	0	0	0	0	0	0	0
k__Bacteria;p__Actinobacteria;c__Acidimicrobiia;o__Acidimicrobiales;f__koll13;g__	0	0	0	0	0	0	0	0	0	0	0	0	0	0	0	0	0	0	0	0	0	0	0	0	0	0	0	0	0	0	0	0	0.000474608	0	0	0	0	0	0	0	0	0.00806834	0	0	0	0	0	0	0
k__Bacteria;p__Actinobacteria;c__Acidimicrobiia;o__Acidimicrobiales;f__ntu14;g__	0	0	0	0	0	0	0	0	0	0	0	0	0	0	0	0	0	0	0	0	0	0	0	0	0	0	0	0	0	0	0	0	0	0	0	0	0	0	0	0	0	0	0	0	0	0	0	0.000474608	0
k__Bacteria;p__Actinobacteria;c__Acidimicrobiia;o__Acidimicrobiales;f__wb1_P06;g__	0	0	0	0	0	0	0	0	0	0	0.00379687	0	0	0	0	0	0	0	0	0	0	0	0	0	0.000949217	0	0	0	0	0	0	0	0	0	0	0	0.000474608	0.00237304	0	0	0	0	0	0	0	0	0	0.00237304	0.00522069
k__Bacteria;p__Actinobacteria;c__Actinobacteria;Other;Other;Other	0.00237304	0.00237304	0.00332226	0	0.000949217	0	0	0.00379687	0.000474608	0	0	0	0.000474608	0	0	0	0	0.000474608	0.00616991	0.00427148	0	0	0	0.00142383	0	0.000474608	0	0.00142383	0	0.00142383	0.000949217	0.00142383	0.000949217	0	0	0.00237304	0.0056953	0.00474608	0.00142383	0	0	0	0	0.00142383	0	0	0	0.000949217	0
k__Bacteria;p__Actinobacteria;c__Actinobacteria;o__;f__;g__	0	0	0	0	0	0	0	0	0	0	0	0	0	0	0	0	0	0	0	0	0.000474608	0	0	0.000949217	0.000474608	0	0	0	0	0.00189843	0.0056953	0	0	0	0	0	0	0.00142383	0	0	0	0	0	0.000949217	0	0	0	0	0
k__Bacteria;p__Actinobacteria;c__Actinobacteria;o__Actinomycetales;Other;Other	0.0223066	0.0673944	0.0275273	0.0232558	0.0280019	0.000474608	0.00522069	0.0270527	0.0536308	0.000949217	0.00142383	0.00332226	0.0194589	0.000474608	0	0.00189843	0.013289	0.010916	0.00711913	0.0142383	0.00237304	0.00379687	0	0.00332226	0.00189843	0.00189843	0.00996678	0.0128144	0.0313242	0.0237304	0.0113906	0.0213574	0.00142383	0.00379687	0.00189843	0.00616991	0.000949217	0	0.00711913	0.00284765	0.00237304	0.00142383	0.000949217	0.000949217	0	0.000949217	0.00427148	0.0056953	0.000474608
k__Bacteria;p__Actinobacteria;c__Actinobacteria;o__Actinomycetales;f__;g__	0	0	0	0.0128144	0.00142383	0	0	0	0.000949217	0	0.00237304	0.00237304	0.00427148	0.0056953	0	0	0	0.00427148	0	0.00142383	0.0237304	0.000949217	0.00142383	0.0142383	0.00996678	0.00237304	0.00189843	0.00142383	0.0056953	0.0251542	0.00474608	0	0	0.00189843	0.0128144	0.00237304	0.0123398	0.00522069	0	0	0	0.00142383	0.000949217	0.00379687	0.00427148	0	0	0.0204082	0.00474608
k__Bacteria;p__Actinobacteria;c__Actinobacteria;o__Actinomycetales;f__ACK-M1;g__	0	0	0	0	0	0	0	0	0	0	0	0.00142383	0	0.00142383	0	0	0	0.000474608	0	0.000949217	0.00142383	0	0.010916	0.000474608	0.000474608	0	0	0	0.00237304	0.0056953	0	0	0	0.00142383	0	0	0.00284765	0	0	0	0.000474608	0.000474608	0.00664452	0	0	0	0	0.00237304	0.00142383
k__Bacteria;p__Actinobacteria;c__Actinobacteria;o__Actinomycetales;f__Actinomycetaceae;g__Actinomyces	0	0	0	0	0	0	0	0	0	0	0	0.00237304	0	0.000474608	0	0	0	0	0	0	0	0.0123398	0.000474608	0	0	0	0	0	0	0	0.00332226	0	0	0.000949217	0	0	0.000474608	0	0	0	0.00189843	0.000474608	0.00142383	0.00427148	0	0	0	0	0
k__Bacteria;p__Actinobacteria;c__Actinobacteria;o__Actinomycetales;f__Actinospicaceae;g__	0	0	0	0	0	0	0	0	0	0	0	0	0	0	0	0	0	0	0	0	0	0	0	0	0	0	0	0.000474608	0	0	0.000474608	0	0	0	0	0	0	0	0	0	0	0	0	0	0	0	0	0	0
k__Bacteria;p__Actinobacteria;c__Actinobacteria;o__Actinomycetales;f__Actinosynnemataceae;g__	0	0	0	0	0	0	0	0	0	0	0	0	0	0	0	0	0	0	0	0	0	0	0	0	0	0	0	0	0	0	0.00806834	0	0	0	0	0	0	0	0	0	0	0	0	0	0	0	0	0	0
k__Bacteria;p__Actinobacteria;c__Actinobacteria;o__Actinomycetales;f__Beutenbergiaceae;g__Salana	0	0	0	0	0	0	0	0	0	0	0	0	0	0	0	0	0	0	0	0	0	0	0	0	0	0	0	0	0	0	0	0	0	0	0	0	0	0	0	0	0	0	0	0	0	0	0	0	0
k__Bacteria;p__Actinobacteria;c__Actinobacteria;o__Actinomycetales;f__Bogoriellaceae;g__Georgenia	0	0	0	0	0	0	0	0	0	0	0	0	0	0	0	0	0	0	0	0	0	0	0	0	0	0	0	0	0	0	0	0	0	0	0	0	0	0	0	0	0	0	0	0	0	0	0	0	0
k__Bacteria;p__Actinobacteria;c__Actinobacteria;o__Actinomycetales;f__Brevibacteriaceae;g__Brevibacterium	0	0	0	0	0	0	0	0	0	0	0	0	0	0	0	0	0	0	0	0	0	0	0	0	0	0	0	0	0	0	0	0	0	0	0	0	0	0	0	0	0	0	0	0	0	0	0	0	0
k__Bacteria;p__Actinobacteria;c__Actinobacteria;o__Actinomycetales;f__Cellulomonadaceae;Other	0	0	0	0	0	0	0	0	0	0	0	0	0	0	0	0	0	0	0	0	0	0	0	0	0	0	0	0	0	0	0	0	0	0	0	0.000949217	0	0	0	0	0	0	0	0	0	0	0	0	0
k__Bacteria;p__Actinobacteria;c__Actinobacteria;o__Actinomycetales;f__Cellulomonadaceae;g__	0	0.000474608	0	0	0	0	0	0	0	0	0	0	0	0	0	0	0	0	0	0	0	0	0	0	0	0	0	0	0	0	0	0	0	0	0	0	0	0	0	0	0	0	0	0	0	0	0	0	0
k__Bacteria;p__Actinobacteria;c__Actinobacteria;o__Actinomycetales;f__Cellulomonadaceae;g__Demequina	0	0.013289	0	0	0.000474608	0	0	0	0	0	0	0	0.00142383	0	0	0	0	0	0.000949217	0.000474608	0	0	0	0	0	0	0	0	0	0	0	0	0	0	0	0.000949217	0	0	0	0	0	0	0	0	0	0	0	0	0
k__Bacteria;p__Actinobacteria;c__Actinobacteria;o__Actinomycetales;f__Corynebacteriaceae;g__Corynebacterium	0	0	0	0	0.00237304	0	0	0	0.000474608	0.000474608	0	0.000474608	0.000474608	0.000949217	0	0	0	0	0	0.00189843	0.000474608	0	0	0.00616991	0	0.00237304	0	0	0	0.000474608	0	0.000474608	0	0.000949217	0.000474608	0.00189843	0	0	0.000474608	0	0	0	0	0	0	0.00759374	0	0	0
k__Bacteria;p__Actinobacteria;c__Actinobacteria;o__Actinomycetales;f__Dermabacteraceae;g__Dermabacter	0	0	0	0	0	0	0	0	0	0	0	0	0	0	0	0	0	0	0	0	0	0	0	0	0	0	0	0	0	0	0	0	0	0	0	0	0	0	0	0	0	0	0	0	0	0	0	0	0
k__Bacteria;p__Actinobacteria;c__Actinobacteria;o__Actinomycetales;f__Dermacoccaceae;g__Dermacoccus	0	0	0	0	0	0	0	0	0	0	0	0	0	0	0	0	0	0	0	0	0	0	0	0	0	0	0	0	0	0	0	0	0	0	0	0	0	0	0	0	0	0	0	0	0	0	0	0	0
k__Bacteria;p__Actinobacteria;c__Actinobacteria;o__Actinomycetales;f__Dietziaceae;g__Dietzia	0	0	0	0	0	0	0	0	0	0	0	0	0	0	0	0	0	0	0	0	0	0	0	0	0	0	0	0	0	0	0	0	0	0	0	0	0	0	0	0	0	0	0	0	0.00189843	0	0	0	0
k__Bacteria;p__Actinobacteria;c__Actinobacteria;o__Actinomycetales;f__Frankiaceae;Other	0	0	0	0	0	0	0	0	0	0	0	0	0	0	0	0	0	0	0	0	0	0	0	0	0	0	0	0	0	0	0	0.000949217	0	0	0	0	0	0	0	0	0	0	0	0	0	0	0	0	0
k__Bacteria;p__Actinobacteria;c__Actinobacteria;o__Actinomycetales;f__Frankiaceae;g__	0.000474608	0.000474608	0.000474608	0.00142383	0.00284765	0	0	0	0	0	0	0	0	0	0	0	0	0.00237304	0	0	0	0	0	0	0	0	0.00711913	0.000474608	0.000474608	0.000949217	0	0	0	0	0	0.000474608	0	0	0	0	0	0	0	0	0	0	0	0	0
k__Bacteria;p__Actinobacteria;c__Actinobacteria;o__Actinomycetales;f__Frankiaceae;g__Actinomycetales	0	0	0	0	0	0	0	0	0	0.000949217	0	0	0	0	0	0	0	0	0	0	0	0	0	0	0	0	0	0.000474608	0	0	0	0	0	0	0	0	0	0	0	0	0	0	0	0	0	0	0	0	0
k__Bacteria;p__Actinobacteria;c__Actinobacteria;o__Actinomycetales;f__Geodermatophilaceae;Other	0	0	0	0	0	0.000949217	0	0	0	0	0	0	0	0	0	0	0	0	0	0	0	0	0	0	0	0	0	0	0	0	0	0	0	0	0	0	0	0	0	0	0	0	0	0	0	0	0	0	0
k__Bacteria;p__Actinobacteria;c__Actinobacteria;o__Actinomycetales;f__Geodermatophilaceae;g__	0	0	0	0	0.000949217	0.010916	0	0	0	0	0	0	0	0	0	0	0	0	0	0.00901756	0	0	0	0	0	0	0.00616991	0.000949217	0	0.000949217	0	0.000949217	0	0	0.00616991	0	0	0	0	0	0	0	0	0	0	0	0	0	0
k__Bacteria;p__Actinobacteria;c__Actinobacteria;o__Actinomycetales;f__Gordoniaceae;g__Gordonia	0	0	0	0	0	0	0.000474608	0	0	0	0	0	0	0	0	0	0	0	0	0	0	0	0	0	0	0	0	0	0	0	0	0	0	0	0	0	0.000949217	0	0	0	0	0	0	0	0.000949217	0	0	0	0
k__Bacteria;p__Actinobacteria;c__Actinobacteria;o__Actinomycetales;f__Intrasporangiaceae;Other	0.00332226	0.0308495	0.0208828	0.00522069	0.000474608	0	0	0.0175605	0.0208828	0	0	0	0.00711913	0	0	0	0	0.000949217	0.00616991	0.0151875	0.00474608	0	0	0.00332226	0.00332226	0.00522069	0.00379687	0.00427148	0	0	0	0.0147129	0.00332226	0.00142383	0	0.0123398	0.000474608	0	0.00284765	0.00854295	0	0	0	0.00474608	0.000474608	0	0.00379687	0.00379687	0
k__Bacteria;p__Actinobacteria;c__Actinobacteria;o__Actinomycetales;f__Intrasporangiaceae;g__Knoellia	0	0	0.000474608	0	0	0	0	0	0	0	0	0	0	0	0	0	0	0	0	0	0	0	0	0	0	0	0	0	0	0	0	0	0	0	0	0	0	0	0	0	0	0	0	0	0	0	0	0	0
k__Bacteria;p__Actinobacteria;c__Actinobacteria;o__Actinomycetales;f__Intrasporangiaceae;g__Phycicoccus	0	0	0	0	0	0	0	0	0	0	0	0	0	0	0	0	0	0	0	0.000474608	0	0	0	0	0	0	0	0	0	0	0	0	0	0	0	0.000474608	0	0	0	0	0	0	0	0	0	0	0	0	0
k__Bacteria;p__Actinobacteria;c__Actinobacteria;o__Actinomycetales;f__Intrasporangiaceae;g__Serinicoccus	0	0	0	0	0	0	0	0	0	0	0	0	0.000474608	0	0	0	0	0	0	0.000474608	0	0	0	0	0	0	0	0	0	0	0	0	0	0.00237304	0.0161367	0	0	0	0	0	0	0	0	0	0	0	0	0	0
k__Bacteria;p__Actinobacteria;c__Actinobacteria;o__Actinomycetales;f__Kineosporiaceae;g__	0.00189843	0.0137636	0	0.00806834	0.00616991	0.0280019	0.0716659	0.000474608	0.000474608	0	0	0	0.00284765	0	0	0.000474608	0	0.00664452	0	0.000474608	0	0	0	0	0	0	0.00379687	0.00522069	0.000474608	0	0.000949217	0.000949217	0	0	0	0.000949217	0	0	0	0	0	0	0	0	0	0	0	0	0
k__Bacteria;p__Actinobacteria;c__Actinobacteria;o__Actinomycetales;f__Kineosporiaceae;g__Kineococcus	0	0.000949217	0	0	0	0	0	0	0	0	0	0	0	0	0	0	0	0	0	0	0	0	0	0	0	0	0	0	0	0	0	0	0	0	0	0	0	0	0	0	0	0	0	0	0	0	0	0	0
k__Bacteria;p__Actinobacteria;c__Actinobacteria;o__Actinomycetales;f__Microbacteriaceae;Other	0	0.00142383	0.00189843	0.010916	0.00427148	0	0	0	0.000474608	0.00189843	0	0	0.00284765	0	0	0	0	0.00427148	0	0.00379687	0.00189843	0	0.000474608	0	0	0.00237304	0.0180351	0.00142383	0.00332226	0.00142383	0	0	0	0	0.00142383	0	0	0	0.00332226	0.000474608	0	0	0	0	0.000474608	0	0	0.000474608	0
k__Bacteria;p__Actinobacteria;c__Actinobacteria;o__Actinomycetales;f__Microbacteriaceae;g__	0	0	0	0	0	0	0	0	0	0	0.000949217	0.00189843	0	0	0	0	0	0	0.000474608	0	0.00379687	0.000474608	0	0	0	0	0	0	0.00237304	0	0	0	0	0.0118652	0	0	0	0	0	0	0	0	0	0	0	0	0	0	0
k__Bacteria;p__Actinobacteria;c__Actinobacteria;o__Actinomycetales;f__Microbacteriaceae;g__Candidatus Aquiluna	0	0	0	0	0	0	0	0	0	0	0	0	0	0	0	0	0	0.000474608	0	0	0	0	0	0	0	0.000474608	0	0	0	0.00284765	0	0	0	0	0	0	0	0	0	0	0	0	0	0	0	0	0	0	0
k__Bacteria;p__Actinobacteria;c__Actinobacteria;o__Actinomycetales;f__Microbacteriaceae;g__Candidatus Rhodoluna	0	0	0	0	0	0	0	0	0	0	0	0	0	0.00237304	0	0	0	0	0	0	0	0	0	0	0	0	0	0	0	0.00284765	0	0	0	0	0	0	0	0	0	0.00142383	0	0	0	0	0	0	0	0	0
k__Bacteria;p__Actinobacteria;c__Actinobacteria;o__Actinomycetales;f__Microbacteriaceae;g__Curtobacterium	0	0	0	0.000474608	0	0	0	0	0	0	0	0	0	0	0	0	0	0	0	0.000474608	0.000474608	0	0	0	0	0	0	0	0.00616991	0	0	0	0	0	0	0	0	0	0	0	0	0	0	0	0	0.000474608	0	0	0
k__Bacteria;p__Actinobacteria;c__Actinobacteria;o__Actinomycetales;f__Microbacteriaceae;g__Leucobacter	0	0	0	0	0	0	0	0	0	0	0	0	0	0	0	0	0	0	0	0.000474608	0	0	0	0	0	0	0	0	0	0	0	0	0	0	0	0	0	0	0	0	0	0	0	0	0	0	0	0	0
k__Bacteria;p__Actinobacteria;c__Actinobacteria;o__Actinomycetales;f__Microbacteriaceae;g__Salinibacterium	0.00142383	0.00474608	0	0.00854295	0.00616991	0	0	0.000949217	0.00427148	0	0	0	0.0142383	0.000474608	0	0	0	0.00237304	0.000474608	0.0137636	0.00427148	0	0	0.00142383	0.00237304	0.000949217	0.00284765	0.00379687	0.0151875	0.00664452	0.00332226	0	0.00189843	0.000474608	0	0.00427148	0.00806834	0	0.0104414	0.0185097	0.00332226	0	0	0	0.00284765	0.00189843	0.00142383	0.00284765	0
k__Bacteria;p__Actinobacteria;c__Actinobacteria;o__Actinomycetales;f__Micrococcaceae;Other	0	0.000949217	0.000949217	0	0	0	0	0	0	0	0	0.00189843	0	0.000474608	0	0	0	0	0	0	0	0	0	0	0.00142383	0	0	0	0.000474608	0	0	0	0	0	0.000949217	0	0	0	0	0.00189843	0	0	0	0	0	0	0	0	0
k__Bacteria;p__Actinobacteria;c__Actinobacteria;o__Actinomycetales;f__Micrococcaceae;g__Arthrobacter	0	0	0	0.000474608	0	0	0	0	0	0	0	0	0.000474608	0	0	0	0	0	0	0.00142383	0	0	0	0	0.000474608	0	0	0	0	0	0	0	0	0	0	0	0	0	0.000474608	0.00996678	0	0	0	0	0	0	0	0	0
k__Bacteria;p__Actinobacteria;c__Actinobacteria;o__Actinomycetales;f__Micrococcaceae;g__Kocuria	0	0	0	0	0	0	0	0	0	0	0	0	0	0	0	0	0	0	0	0	0	0.000949217	0	0	0	0	0	0	0	0	0	0	0	0	0	0	0	0	0	0.000474608	0	0	0	0	0	0	0	0	0
k__Bacteria;p__Actinobacteria;c__Actinobacteria;o__Actinomycetales;f__Micrococcaceae;g__Rothia	0	0	0	0	0	0	0	0	0	0	0	0	0	0	0	0	0	0	0	0	0	0	0	0	0	0	0	0	0	0	0	0	0	0	0	0	0	0	0	0	0	0	0	0	0	0	0	0	0
k__Bacteria;p__Actinobacteria;c__Actinobacteria;o__Actinomycetales;f__Micromonosporaceae;Other	0	0	0	0.00711913	0.00854295	0	0	0	0	0	0	0.000474608	0.024205	0	0	0	0	0.00711913	0	0.00237304	0	0.000949217	0	0.000474608	0	0.000474608	0.021832	0.00237304	0.00189843	0	0	0.000474608	0	0	0	0	0	0	0	0	0	0.000949217	0.0056953	0.00522069	0	0	0	0	0
k__Bacteria;p__Actinobacteria;c__Actinobacteria;o__Actinomycetales;f__Micromonosporaceae;g__	0	0	0	0.000949217	0.0180351	0	0	0	0	0	0	0	0.00427148	0	0	0	0	0.00522069	0	0.000474608	0	0	0	0	0	0	0.000474608	0.000474608	0.00806834	0	0	0	0.000474608	0	0	0	0	0	0	0	0	0	0	0.000474608	0	0	0	0	0
k__Bacteria;p__Actinobacteria;c__Actinobacteria;o__Actinomycetales;f__Micromonosporaceae;g__Actinocatenispora	0	0	0	0	0	0	0	0	0	0	0	0	0	0	0	0	0	0	0	0	0	0	0	0	0	0	0	0	0	0	0	0	0	0	0	0	0	0	0	0	0	0	0	0	0	0	0	0	0
k__Bacteria;p__Actinobacteria;c__Actinobacteria;o__Actinomycetales;f__Micromonosporaceae;g__Actinoplanes	0	0	0	0	0.000949217	0	0	0	0	0	0	0	0.000474608	0	0	0	0	0	0	0	0	0	0	0	0	0	0	0.000949217	0.000949217	0	0	0	0	0	0.00759374	0	0	0	0	0	0	0	0	0	0	0	0	0	0
k__Bacteria;p__Actinobacteria;c__Actinobacteria;o__Actinomycetales;f__Micromonosporaceae;g__Pilimelia	0	0	0	0.00474608	0.00284765	0	0	0	0	0	0	0	0.00142383	0	0	0	0	0.00189843	0	0	0	0	0	0	0	0	0	0	0.000474608	0	0	0	0.000474608	0	0	0	0	0	0	0	0	0	0	0	0	0	0	0	0
k__Bacteria;p__Actinobacteria;c__Actinobacteria;o__Actinomycetales;f__Mycobacteriaceae;g__Mycobacterium	0	0	0	0.000949217	0	0	0	0	0	0	0	0	0	0	0	0	0.000474608	0	0	0	0	0	0	0.000474608	0	0	0.000474608	0	0	0.00142383	0	0	0	0	0.000474608	0	0	0	0	0	0	0	0.000474608	0.000949217	0	0	0	0	0
k__Bacteria;p__Actinobacteria;c__Actinobacteria;o__Actinomycetales;f__Nakamurellaceae;g__	0.000474608	0.00427148	0.00616991	0.00854295	0.0128144	0	0	0.000474608	0.00189843	0	0	0	0.00901756	0	0	0	0	0.00901756	0.000949217	0.00379687	0.00332226	0	0	0.00284765	0.00237304	0.00142383	0.0104414	0.00806834	0.00474608	0	0.000949217	0.000949217	0.000474608	0	0	0.0189843	0.000474608	0	0	0	0.00237304	0	0	0	0	0	0	0.00474608	0
k__Bacteria;p__Actinobacteria;c__Actinobacteria;o__Actinomycetales;f__Nocardiaceae;Other	0	0	0	0	0	0	0	0.000474608	0	0	0	0	0.000474608	0	0	0	0	0	0.00332226	0	0	0	0	0	0	0	0	0	0	0.00474608	0	0	0	0	0	0.00379687	0	0	0	0	0	0	0	0	0	0	0	0	0
k__Bacteria;p__Actinobacteria;c__Actinobacteria;o__Actinomycetales;f__Nocardiaceae;g__	0.00237304	0.0147129	0.00759374	0	0	0	0	0.0166113	0.0137636	0	0	0	0	0	0	0	0	0.000474608	0.0204082	0	0	0	0	0	0	0	0	0	0	0	0	0.013289	0.00142383	0	0	0.0161367	0.000474608	0	0	0	0	0	0	0	0	0	0	0	0
k__Bacteria;p__Actinobacteria;c__Actinobacteria;o__Actinomycetales;f__Nocardiaceae;g__Rhodococcus	0	0.0199336	0	0	0	0	0	0	0	0	0	0	0	0	0	0.00759374	0	0.000949217	0	0.0284765	0.000949217	0.00237304	0	0	0	0	0	0	0.00189843	0	0	0.00237304	0	0	0.00474608	0	0.000474608	0	0	0.00427148	0	0	0	0	0	0	0	0	0
k__Bacteria;p__Actinobacteria;c__Actinobacteria;o__Actinomycetales;f__Nocardioidaceae;Other	0.00142383	0.0299003	0.0175605	0.000474608	0.00237304	0	0	0.0056953	0.00616991	0	0	0.00142383	0.00474608	0.00284765	0	0	0.00759374	0.00474608	0.00237304	0.0270527	0.000474608	0.00284765	0.00711913	0	0.000949217	0.000474608	0.00332226	0.00142383	0.00901756	0.00142383	0	0.00427148	0	0.013289	0.00189843	0.00332226	0.00237304	0	0	0	0	0.00332226	0	0	0	0	0	0.00284765	0
k__Bacteria;p__Actinobacteria;c__Actinobacteria;o__Actinomycetales;f__Nocardioidaceae;g__	0.00237304	0.0232558	0.00806834	0.00806834	0.0147129	0	0	0.00711913	0.00142383	0.00427148	0	0	0.0113906	0	0.000474608	0	0.00616991	0.0199336	0.00474608	0.0199336	0.00427148	0.000949217	0	0	0	0.013289	0.0194589	0.00427148	0.0142383	0.00474608	0.00759374	0.00427148	0.000949217	0.000474608	0	0.00854295	0	0	0.00189843	0.00284765	0	0	0	0	0	0	0	0	0
k__Bacteria;p__Actinobacteria;c__Actinobacteria;o__Actinomycetales;f__Nocardioidaceae;g__Aeromicrobium	0	0	0	0	0.00142383	0	0	0	0	0	0	0	0	0	0	0	0	0.00284765	0	0.00711913	0	0	0	0	0	0	0	0.000474608	0.00284765	0.00379687	0	0.000949217	0	0	0	0	0	0	0	0	0	0	0	0	0	0	0	0	0
k__Bacteria;p__Actinobacteria;c__Actinobacteria;o__Actinomycetales;f__Nocardioidaceae;g__Friedmanniella	0	0	0	0.00237304	0	0	0	0	0	0	0	0	0.00142383	0.000474608	0	0.000949217	0	0	0	0.000949217	0	0	0	0	0	0	0.00332226	0.00237304	0	0	0	0.000949217	0	0	0	0	0	0	0.000474608	0	0	0	0	0	0	0	0	0	0
k__Bacteria;p__Actinobacteria;c__Actinobacteria;o__Actinomycetales;f__Nocardioidaceae;g__Kribbella	0	0	0	0	0	0	0	0	0	0	0	0	0	0	0	0	0	0.000474608	0	0	0	0	0	0	0	0.000949217	0	0.000474608	0	0	0	0	0	0	0	0	0	0	0	0	0	0	0	0	0	0	0	0	0
k__Bacteria;p__Actinobacteria;c__Actinobacteria;o__Actinomycetales;f__Nocardioidaceae;g__Nocardioides	0.00142383	0.0465116	0.0151875	0.0118652	0.00522069	0	0.113431	0.00664452	0.00332226	0	0	0	0.0142383	0	0	0	0.000474608	0.0156621	0.00759374	0.0417655	0.00142383	0	0.000949217	0	0.000474608	0.00332226	0.013289	0.00142383	0.00949217	0.00427148	0.00237304	0.00189843	0.000474608	0.00664452	0	0.0137636	0.00237304	0	0.00189843	0.00379687	0	0.00189843	0.000474608	0	0	0	0	0	0
k__Bacteria;p__Actinobacteria;c__Actinobacteria;o__Actinomycetales;f__Nocardioidaceae;g__Propionicimonas	0	0	0	0	0	0	0	0	0	0	0	0	0	0	0	0	0	0	0	0	0	0	0	0	0	0	0	0	0	0	0	0	0	0	0	0	0	0	0	0	0	0	0	0	0.000474608	0	0	0.000474608	0.000474608
k__Bacteria;p__Actinobacteria;c__Actinobacteria;o__Actinomycetales;f__Nocardiopsaceae;Other	0	0	0	0	0	0	0	0	0	0	0	0	0	0	0	0	0	0	0	0	0.000474608	0	0	0	0	0	0	0	0	0	0	0	0	0	0	0	0	0	0	0	0	0	0	0	0	0	0	0	0
k__Bacteria;p__Actinobacteria;c__Actinobacteria;o__Actinomycetales;f__Propionibacteriaceae;g__	0	0	0	0	0	0	0	0	0	0	0	0	0	0	0	0	0	0	0	0	0	0	0	0	0	0	0	0	0	0	0	0	0	0	0	0	0	0	0	0	0	0	0	0	0	0	0	0	0
k__Bacteria;p__Actinobacteria;c__Actinobacteria;o__Actinomycetales;f__Propionibacteriaceae;g__Propionibacterium	0	0	0.000474608	0	0	0.0056953	0	0	0	0	0	0	0	0	0	0	0	0	0	0	0.000474608	0	0.000949217	0	0	0	0	0	0.000949217	0.00237304	0.000474608	0.000474608	0	0.000474608	0.000949217	0.000474608	0	0	0	0	0.000474608	0.00142383	0	0.00142383	0.000474608	0	0	0	0
k__Bacteria;p__Actinobacteria;c__Actinobacteria;o__Actinomycetales;f__Pseudonocardiaceae;Other	0	0	0	0	0.00237304	0	0	0	0	0.00142383	0	0	0.00189843	0	0	0	0	0.000949217	0	0.000474608	0	0	0	0	0	0.000949217	0.000949217	0	0.000474608	0	0	0	0	0	0	0	0	0	0.000474608	0	0	0	0	0	0	0	0	0	0
k__Bacteria;p__Actinobacteria;c__Actinobacteria;o__Actinomycetales;f__Pseudonocardiaceae;g__	0	0	0.128144	0	0	0	0	0.00189843	0	0	0	0	0	0	0	0	0	0.000949217	0.00189843	0.00474608	0.00142383	0	0	0	0	0	0	0.000949217	0	0	0.0128144	0.0223066	0	0	0	0	0	0	0	0	0	0	0	0	0	0	0	0.000474608	0
k__Bacteria;p__Actinobacteria;c__Actinobacteria;o__Actinomycetales;f__Pseudonocardiaceae;g__Amycolatopsis	0	0	0	0	0	0	0	0	0	0	0	0	0	0	0	0	0	0	0	0	0	0	0	0	0	0	0	0	0	0	0	0	0	0	0	0	0	0	0	0	0	0	0	0	0	0	0	0	0
k__Bacteria;p__Actinobacteria;c__Actinobacteria;o__Actinomycetales;f__Pseudonocardiaceae;g__Pseudonocardia	0	0.00711913	0.00332226	0.000949217	0.0118652	0	0	0	0.00284765	0.0180351	0	0.00189843	0.0223066	0	0	0.0056953	0.0056953	0.00379687	0.000474608	0.0056953	0.000474608	0.000949217	0	0	0	0.00237304	0.000949217	0.00664452	0.00189843	0.000474608	0.00142383	0.00284765	0	0.000474608	0	0.000474608	0	0	0	0	0	0.000474608	0.00189843	0	0	0	0	0.000474608	0.00284765
k__Bacteria;p__Actinobacteria;c__Actinobacteria;o__Actinomycetales;f__Sporichthyaceae;g__	0	0	0	0	0	0	0	0.000474608	0	0	0	0	0	0	0	0	0	0	0.000474608	0.000474608	0	0	0	0	0	0	0	0	0	0	0	0	0	0	0	0	0	0	0	0	0	0	0	0	0	0	0	0	0
k__Bacteria;p__Actinobacteria;c__Actinobacteria;o__Actinomycetales;f__Streptomycetaceae;Other	0	0	0	0	0.000474608	0	0	0	0	0.00332226	0.000474608	0.00142383	0	0.00142383	0.000474608	0	0	0.000474608	0	0	0	0.000474608	0	0	0	0.000949217	0	0	0	0	0.00142383	0	0	0	0	0.00189843	0	0	0	0	0	0	0.000474608	0	0	0.00901756	0	0	0
k__Bacteria;p__Actinobacteria;c__Actinobacteria;o__Actinomycetales;f__Streptomycetaceae;g__Streptomyces	0	0	0	0	0	0.00142383	0	0	0	0	0.00189843	0.00142383	0	0	0.00189843	0.00142383	0	0	0	0	0.000474608	0.000474608	0	0	0.000474608	0.000474608	0	0.000474608	0.00237304	0	0	0	0	0	0.00189843	0	0.000474608	0	0	0	0.000949217	0	0.000949217	0	0	0	0	0	0.000474608
k__Bacteria;p__Actinobacteria;c__Actinobacteria;o__Actinomycetales;f__Thermomonosporaceae;Other	0	0	0	0	0.000474608	0	0	0	0	0	0	0	0	0	0	0	0	0.000949217	0	0	0	0	0	0	0	0	0	0	0	0	0	0	0	0	0	0	0	0	0	0	0	0	0	0	0	0	0.0104414	0	0
k__Bacteria;p__Actinobacteria;c__Actinobacteria;o__Actinomycetales;f__Thermomonosporaceae;g__Actinoallomurus	0	0	0	0	0	0	0	0	0	0	0	0	0	0	0	0	0	0	0	0	0	0	0	0	0	0	0	0	0	0	0	0	0	0	0	0	0	0	0	0	0	0	0	0	0	0	0	0	0
k__Bacteria;p__Actinobacteria;c__Actinobacteria;o__Actinomycetales;f__Thermomonosporaceae;g__Actinomadura	0	0	0	0	0	0	0	0	0	0	0	0.000474608	0	0	0	0	0	0	0	0	0	0.000474608	0.00427148	0	0	0	0.0056953	0	0	0	0	0	0	0	0	0	0	0.00142383	0	0	0	0.013289	0.000949217	0	0.00806834	0	0	0	0
k__Bacteria;p__Actinobacteria;c__Actinobacteria;o__Actinomycetales;f__Williamsiaceae;g__Williamsia	0	0	0.00142383	0	0.000949217	0	0	0	0	0	0	0	0	0	0	0	0	0	0	0.00237304	0	0	0	0	0	0	0	0	0	0	0	0	0	0.00142383	0	0	0	0	0	0	0	0	0	0	0	0	0	0	0
k__Bacteria;p__Actinobacteria;c__Actinobacteria;o__Micrococcales;f__;g__	0	0	0	0	0	0	0	0	0	0	0	0	0	0	0	0	0	0	0	0.000474608	0	0	0	0	0	0	0	0	0	0	0	0	0	0	0	0	0	0	0	0	0	0	0	0	0	0	0	0	0
k__Bacteria;p__Actinobacteria;c__Actinobacteria;o__WCHB1-81;f__At425_EubF1;g__	0	0	0	0	0	0	0	0	0	0	0	0	0	0	0	0	0	0	0	0	0	0	0	0.000474608	0.000474608	0	0	0	0	0	0	0	0	0	0	0	0	0	0	0	0	0	0	0	0	0	0	0	0.000949217
k__Bacteria;p__Actinobacteria;c__Coriobacteriia;o__Coriobacteriales;f__Coriobacteriaceae;Other	0	0	0	0	0	0	0	0	0.00237304	0	0	0	0	0	0	0	0	0.000474608	0	0	0	0	0	0	0	0	0	0	0	0	0	0.000949217	0	0	0	0	0	0	0	0	0	0	0	0	0	0	0	0	0
k__Bacteria;p__Actinobacteria;c__Coriobacteriia;o__Coriobacteriales;f__Coriobacteriaceae;g__Atopobium	0	0	0	0	0	0	0	0	0	0	0	0	0	0	0	0	0	0	0	0	0	0.00142383	0	0	0	0	0	0	0	0	0	0.00142383	0	0	0	0	0	0	0	0	0	0	0	0	0	0.00474608	0	0	0
k__Bacteria;p__Actinobacteria;c__Coriobacteriia;o__Coriobacteriales;f__Coriobacteriaceae;g__Collinsella	0	0	0	0	0	0	0	0	0	0	0	0	0	0	0	0	0	0	0	0	0	0.000474608	0	0	0	0	0	0	0	0	0	0	0	0	0	0	0	0	0	0	0.000474608	0	0	0	0	0	0	0	0
k__Bacteria;p__Actinobacteria;c__MB-A2-108;o__0319-7L14;f__;g__	0	0	0	0	0	0	0	0	0	0.00379687	0.000474608	0	0	0	0	0	0	0	0	0.000949217	0.00379687	0	0	0.00142383	0.00237304	0	0	0	0	0	0	0	0	0.000474608	0	0	0.00284765	0	0	0	0.00142383	0	0	0	0.000949217	0	0	0.00332226	0.00284765
k__Bacteria;p__Actinobacteria;c__Nitriliruptoria;o__Euzebyales;f__Euzebyaceae;g__Euzebya	0	0	0	0	0	0	0	0	0	0	0	0	0	0	0	0.00996678	0	0	0	0	0	0	0	0	0	0	0	0	0	0.00332226	0	0	0	0	0	0	0	0	0	0	0	0	0	0	0	0	0	0	0
k__Bacteria;p__Actinobacteria;c__OPB41;o__;f__;g__	0	0	0	0	0	0	0	0	0	0	0.00616991	0	0	0.000474608	0	0	0	0	0	0	0.00237304	0	0	0.0056953	0.00474608	0	0	0	0	0	0	0	0	0	0	0	0	0	0	0	0	0	0	0	0.00332226	0	0	0.00427148	0
k__Bacteria;p__Actinobacteria;c__Rubrobacteria;o__Rubrobacterales;f__Rubrobacteraceae;g__Rubrobacter	0	0	0	0	0	0	0	0	0	0	0	0	0	0	0	0	0	0	0	0	0	0	0	0	0	0	0	0	0	0.000474608	0	0	0	0	0	0	0	0	0.000474608	0.000949217	0	0	0	0	0	0	0	0	0
k__Bacteria;p__Actinobacteria;c__Thermoleophilia;Other;Other;Other	0	0	0	0	0.000949217	0	0	0	0	0	0	0	0	0	0	0	0	0.000474608	0	0	0	0	0	0	0	0	0	0	0	0	0	0	0	0	0	0	0	0	0	0	0	0	0	0	0	0	0	0	0
k__Bacteria;p__Actinobacteria;c__Thermoleophilia;o__;f__;g__	0	0	0	0	0	0	0	0	0	0	0	0	0	0.000474608	0	0	0	0	0	0	0	0	0	0.00189843	0.000949217	0	0	0	0	0	0	0	0	0	0	0	0	0	0	0	0	0	0	0	0	0	0	0.000949217	0.00189843
k__Bacteria;p__Actinobacteria;c__Thermoleophilia;o__Gaiellales;Other;Other	0	0	0	0	0.00332226	0	0	0	0	0	0	0	0.00379687	0	0	0	0	0.00142383	0	0	0	0	0	0	0	0	0.00474608	0.000949217	0	0	0	0	0	0	0	0	0	0	0	0	0	0	0	0	0	0	0	0	0
k__Bacteria;p__Actinobacteria;c__Thermoleophilia;o__Gaiellales;f__;g__	0	0	0	0	0.000474608	0	0	0	0	0	0.00189843	0	0.000949217	0.00379687	0.00189843	0.000474608	0	0.000949217	0.000474608	0	0.00901756	0.000474608	0.00189843	0.00427148	0.00759374	0.00142383	0.00332226	0.00237304	0	0.00332226	0	0.000474608	0	0.0175605	0	0	0.0142383	0	0	0	0	0	0.000474608	0	0.00522069	0.00711913	0	0.00901756	0.00901756
k__Bacteria;p__Actinobacteria;c__Thermoleophilia;o__Gaiellales;f__AK1AB1_02E;g__	0	0	0	0	0.000474608	0	0	0	0	0	0	0	0	0	0	0	0	0.000474608	0	0.000474608	0.00237304	0	0	0.00237304	0	0	0	0	0.000474608	0	0	0	0	0	0	0.00189843	0	0	0	0	0	0	0	0	0	0	0	0.000474608	0
k__Bacteria;p__Actinobacteria;c__Thermoleophilia;o__Gaiellales;f__Gaiellaceae;g__	0	0	0	0.00237304	0.000474608	0	0	0	0.000949217	0	0	0.00189843	0.00474608	0.00949217	0	0	0	0.00237304	0	0	0.0170859	0.00237304	0	0.010916	0.0128144	0.000474608	0.00189843	0.00284765	0	0.000949217	0.00142383	0	0	0.00901756	0	0	0.00759374	0.00474608	0.00237304	0	0	0	0	0.00237304	0.00474608	0.010916	0.00427148	0.0189843	0.0151875
k__Bacteria;p__Actinobacteria;c__Thermoleophilia;o__Solirubrobacterales;Other;Other	0	0.000474608	0.0123398	0.0056953	0.000474608	0	0	0	0	0.000474608	0	0	0.00142383	0	0	0	0	0.00189843	0	0.000474608	0	0	0	0.00284765	0.00379687	0	0.000474608	0	0.00616991	0.000474608	0.00616991	0.00427148	0	0.000474608	0	0.000949217	0.00237304	0	0	0	0	0	0	0.00711913	0.000474608	0	0	0.00284765	0
k__Bacteria;p__Actinobacteria;c__Thermoleophilia;o__Solirubrobacterales;f__;g__	0	0	0.0137636	0.0123398	0.0237304	0	0	0	0.00379687	0	0.0123398	0.000474608	0.0194589	0.000949217	0.000474608	0.00711913	0.00901756	0.0322734	0.000949217	0.00711913	0.013289	0.00237304	0	0.00474608	0.010916	0.00142383	0.035121	0.00759374	0.0194589	0.0118652	0.000949217	0.00142383	0.000949217	0.00474608	0	0.00189843	0.00522069	0	0	0	0	0.00142383	0.00332226	0	0.00237304	0.00759374	0.00854295	0.0056953	0.00427148
k__Bacteria;p__Actinobacteria;c__Thermoleophilia;o__Solirubrobacterales;f__Conexibacteraceae;Other	0	0	0	0.000474608	0.000949217	0	0	0	0	0.00237304	0	0	0.00237304	0	0	0	0	0.000474608	0	0	0	0	0	0	0	0	0	0	0	0	0	0	0	0.000474608	0	0	0	0	0	0	0	0	0	0	0	0	0	0	0
k__Bacteria;p__Actinobacteria;c__Thermoleophilia;o__Solirubrobacterales;f__Conexibacteraceae;g__	0	0	0.013289	0.00142383	0.00284765	0	0	0	0	0.00474608	0	0	0.000474608	0	0.00189843	0	0	0.00284765	0	0	0	0	0	0	0	0	0	0.000474608	0.00142383	0	0	0.00616991	0	0	0	0.00189843	0	0	0	0	0	0	0	0	0	0	0	0	0.000474608
k__Bacteria;p__Actinobacteria;c__Thermoleophilia;o__Solirubrobacterales;f__Conexibacteraceae;g__Conexibacter	0	0	0	0	0	0	0	0	0	0	0	0	0	0	0	0	0	0	0	0	0	0	0	0.000474608	0.000949217	0	0	0	0	0	0	0	0	0	0	0.000949217	0	0	0	0	0.000474608	0	0	0	0	0	0	0	0.00189843
k__Bacteria;p__Actinobacteria;c__Thermoleophilia;o__Solirubrobacterales;f__Patulibacteraceae;g__	0.000474608	0.00854295	0.000949217	0.00711913	0.00142383	0	0	0.00142383	0.000474608	0	0	0	0.00237304	0	0.0213574	0.000949217	0	0.00189843	0.000474608	0.00237304	0	0	0.0147129	0	0	0	0.00332226	0.000949217	0.00474608	0	0	0	0	0	0	0	0.00332226	0	0	0	0	0	0	0	0	0	0	0	0
k__Bacteria;p__Actinobacteria;c__Thermoleophilia;o__Solirubrobacterales;f__Patulibacteraceae;g__Patulibacter	0	0	0	0	0	0	0	0	0	0	0	0	0	0	0	0	0	0	0	0	0	0	0	0	0	0	0	0	0	0	0	0.000949217	0	0	0	0	0	0	0	0	0	0	0	0	0	0	0	0	0
k__Bacteria;p__Actinobacteria;c__Thermoleophilia;o__Solirubrobacterales;f__Solirubrobacteraceae;Other	0	0	0	0	0	0	0	0	0	0	0	0	0	0	0	0	0	0.000949217	0	0	0	0	0	0	0	0	0	0.000474608	0	0	0	0	0	0	0	0	0	0	0	0	0	0	0.000474608	0.00189843	0	0	0	0	0
k__Bacteria;p__Actinobacteria;c__Thermoleophilia;o__Solirubrobacterales;f__Solirubrobacteraceae;g__	0	0.000474608	0	0	0.000474608	0	0	0	0	0	0	0	0.00284765	0	0	0	0	0.000474608	0	0.000474608	0.000949217	0	0	0	0	0.00237304	0	0.000949217	0	0.000474608	0	0	0	0	0	0	0.000474608	0	0	0	0	0	0	0.00332226	0.00284765	0	0	0	0
k__Bacteria;p__Armatimonadetes;c__0319-6E2;o__;f__;g__	0	0	0	0	0	0	0	0	0	0	0	0	0	0	0.0128144	0	0	0	0	0	0.00142383	0	0	0	0	0	0	0	0	0	0	0	0	0	0	0	0	0	0	0	0	0	0	0	0	0	0	0.000949217	0
k__Bacteria;p__Armatimonadetes;c__Armatimonadia;o__Armatimonadales;f__Armatimonadaceae;g__	0	0	0	0	0	0	0	0	0	0	0	0	0	0	0	0	0	0	0	0.000949217	0	0	0	0	0	0	0.00142383	0	0.00474608	0.00996678	0	0.000474608	0	0	0	0	0	0	0	0	0	0	0	0	0	0	0	0	0
k__Bacteria;p__Armatimonadetes;c__Armatimonadia;o__Armatimonadales;f__Armatimonadaceae;g__Armatimonas	0	0	0	0	0	0	0	0	0	0	0	0.00379687	0	0	0	0	0	0	0	0	0	0.000474608	0	0.000474608	0	0	0	0	0	0	0	0	0	0	0	0	0	0	0	0	0	0.00237304	0.0208828	0	0	0	0	0	0
k__Bacteria;p__Armatimonadetes;c__Armatimonadia;o__FW68;f__;g__	0	0	0	0.00189843	0.00142383	0	0	0	0	0	0	0	0.00142383	0	0	0	0	0.00427148	0	0.000474608	0	0	0	0	0	0	0.00189843	0	0.00522069	0.000474608	0	0.000474608	0	0	0	0	0	0	0	0	0	0	0	0	0	0	0	0	0
k__Bacteria;p__Armatimonadetes;c__Chthonomonadetes;o__Chthonomonadales;Other;Other	0	0	0	0	0	0	0	0	0	0	0	0	0	0	0	0	0	0.000474608	0	0	0	0	0	0	0	0	0	0	0	0	0	0	0	0	0	0	0	0	0	0	0	0	0	0	0	0	0	0	0
k__Bacteria;p__Armatimonadetes;c__Chthonomonadetes;o__Chthonomonadales;f__Chthonomonadaceae;g__	0	0	0	0.00142383	0	0	0	0	0	0	0	0	0.000949217	0	0	0	0	0	0	0	0	0	0	0	0	0.00616991	0	0.00189843	0	0	0	0	0	0	0	0	0	0	0	0	0	0	0	0	0	0	0	0	0
k__Bacteria;p__Armatimonadetes;c__OPB50;o__;f__;g__	0	0	0	0	0	0	0	0	0	0	0	0	0	0	0	0	0	0	0	0	0	0	0	0	0	0.000474608	0	0	0	0	0	0	0	0	0	0	0	0	0	0	0	0	0	0	0	0	0	0	0
k__Bacteria;p__Armatimonadetes;c__SHA-37;o__;f__;g__	0	0	0	0	0	0	0	0	0	0	0	0	0	0	0	0	0	0	0	0	0	0	0.00284765	0	0	0	0	0	0	0	0	0	0	0	0	0	0	0	0	0	0	0	0	0	0	0	0	0	0
k__Bacteria;p__Armatimonadetes;c__SJA-176;Other;Other;Other	0	0	0	0	0	0	0	0	0	0	0	0	0	0	0	0	0	0	0	0	0	0	0	0	0.000474608	0	0	0	0	0	0	0	0	0	0	0	0	0	0	0	0	0	0	0	0	0	0	0	0
k__Bacteria;p__Armatimonadetes;c__SJA-176;o__GAB-B06;f__;g__	0	0	0	0	0	0	0	0	0	0	0	0	0	0	0	0	0	0	0	0	0	0	0	0	0.000949217	0	0	0	0	0	0	0	0	0	0	0	0	0	0	0	0	0	0	0	0	0	0	0	0
k__Bacteria;p__Armatimonadetes;c__SJA-176;o__RB046;f__;g__	0	0	0	0	0	0	0	0	0	0	0	0	0	0	0	0	0	0	0	0	0	0	0	0.000949217	0	0	0	0	0	0	0	0	0	0	0	0	0	0	0	0	0	0	0	0	0	0	0	0	0.00189843
k__Bacteria;p__Armatimonadetes;c__[Fimbriimonadia];Other;Other;Other	0	0	0	0	0	0	0	0	0	0	0	0	0	0	0	0	0	0	0	0	0	0	0	0	0	0	0.000474608	0	0	0	0	0	0	0	0	0	0	0	0	0	0	0	0	0	0	0	0	0	0
k__Bacteria;p__Armatimonadetes;c__[Fimbriimonadia];o__[Fimbriimonadales];f__;g__	0	0	0	0	0	0	0	0	0	0	0.00284765	0	0	0	0	0	0	0	0	0	0	0	0	0	0	0	0	0	0	0	0	0	0	0	0	0	0	0	0	0	0	0	0	0	0	0	0	0	0
k__Bacteria;p__Armatimonadetes;c__[Fimbriimonadia];o__[Fimbriimonadales];f__[Fimbriimonadaceae];Other	0	0	0	0	0	0	0	0	0	0	0	0	0	0	0	0	0	0	0	0	0	0	0	0	0	0	0.00332226	0	0	0	0	0	0	0	0	0	0	0	0	0	0	0	0	0	0	0	0	0	0
k__Bacteria;p__Armatimonadetes;c__[Fimbriimonadia];o__[Fimbriimonadales];f__[Fimbriimonadaceae];g__	0	0	0	0	0	0	0	0	0	0	0	0	0	0	0	0	0	0	0	0	0.00237304	0	0	0	0	0	0	0	0	0	0	0	0	0.000474608	0	0	0	0	0	0	0	0	0	0	0	0	0	0.000949217	0
k__Bacteria;p__Armatimonadetes;c__[Fimbriimonadia];o__[Fimbriimonadales];f__[Fimbriimonadaceae];g__Fimbriimonas	0	0	0	0	0	0	0	0	0	0	0	0.000474608	0	0.00189843	0.00854295	0	0	0	0	0.000474608	0.00189843	0	0	0	0	0	0	0	0.00379687	0.000949217	0	0	0	0	0	0	0.00142383	0	0	0	0	0	0.00142383	0	0	0.0118652	0.00189843	0.00284765	0.000474608
k__Bacteria;p__BHI80-139;c__;o__;f__;g__	0	0	0	0	0	0	0	0	0	0	0	0	0	0	0	0	0	0	0	0	0	0	0	0	0	0	0	0	0	0	0	0	0	0	0	0	0	0	0	0	0	0	0	0	0	0	0	0	0
k__Bacteria;p__BRC1;c__NPL-UPA2;o__;f__;g__	0	0	0	0	0	0	0	0	0	0	0	0	0	0	0	0	0	0	0	0	0	0	0	0.000474608	0	0	0	0	0	0	0	0	0	0	0	0	0	0	0	0	0	0	0	0	0	0	0	0	0
k__Bacteria;p__BRC1;c__PRR-11;o__;f__;g__	0	0	0	0	0	0	0	0	0	0	0	0	0	0	0	0	0	0.000474608	0	0.00142383	0	0	0	0	0	0	0	0	0	0	0	0.000474608	0	0	0	0	0	0	0	0	0	0	0	0	0	0	0	0	0
k__Bacteria;p__Bacteroidetes;Other;Other;Other;Other	0	0	0	0	0	0	0	0.000474608	0	0	0	0.00189843	0	0.00522069	0	0	0	0	0	0	0.00237304	0.000474608	0	0.000474608	0.000474608	0	0	0.000949217	0	0	0	0	0	0	0	0	0	0	0	0	0	0.00142383	0.0180351	0.000474608	0	0	0	0	0.000474608
k__Bacteria;p__Bacteroidetes;c__At12OctB3;o__;f__;g__	0	0	0	0	0	0	0	0	0	0	0	0	0	0	0	0	0	0	0	0	0	0	0	0	0	0	0	0	0	0	0	0	0	0	0	0	0	0	0	0	0	0	0	0	0	0	0	0	0
k__Bacteria;p__Bacteroidetes;c__Bacteroidia;o__Bacteroidales;Other;Other	0	0	0	0	0	0	0	0	0	0	0	0.00759374	0	0.0180351	0	0	0	0	0	0	0	0.000474608	0.00759374	0.000474608	0.000474608	0	0	0	0	0	0	0	0	0	0	0	0	0	0	0	0	0.000474608	0.000949217	0	0.00474608	0.00949217	0	0	0
k__Bacteria;p__Bacteroidetes;c__Bacteroidia;o__Bacteroidales;f__;g__	0	0	0	0	0	0	0	0	0	0	0	0.00189843	0	0.035121	0	0	0	0	0	0	0	0.00949217	0	0.000474608	0.00237304	0	0	0	0	0	0	0	0	0.00142383	0	0	0.000474608	0	0	0	0	0.00284765	0.00901756	0.0147129	0	0	0.00522069	0.00284765	0.00711913
k__Bacteria;p__Bacteroidetes;c__Bacteroidia;o__Bacteroidales;f__Porphyromonadaceae;g__Paludibacter	0	0	0	0	0	0	0	0	0	0	0	0.00142383	0	0	0	0	0	0	0	0	0	0	0	0	0	0	0	0	0	0	0	0	0	0	0	0	0	0	0	0	0	0	0	0	0	0	0.00332226	0	0
k__Bacteria;p__Bacteroidetes;c__Bacteroidia;o__Bacteroidales;f__Porphyromonadaceae;g__Porphyromonas	0	0	0	0.00616991	0	0	0	0	0	0	0	0	0	0	0	0	0.00949217	0	0	0	0	0	0	0	0	0	0.000949217	0	0	0	0	0	0	0	0	0	0	0	0	0	0	0	0	0	0	0	0	0	0
k__Bacteria;p__Bacteroidetes;c__Bacteroidia;o__Bacteroidales;f__Prevotellaceae;g__Prevotella	0	0	0	0	0	0	0	0	0	0	0	0	0	0	0	0	0	0	0	0	0	0	0	0	0	0	0	0	0	0	0	0	0	0	0	0	0	0	0	0	0	0	0	0	0	0	0	0	0
k__Bacteria;p__Bacteroidetes;c__Bacteroidia;o__Bacteroidales;f__SB-1;g__	0	0	0	0	0	0	0	0	0	0	0	0.000474608	0	0.00522069	0	0.00284765	0	0	0	0	0	0.000474608	0	0	0.00237304	0	0	0	0	0	0	0	0	0	0	0	0	0	0	0	0	0.00189843	0.0151875	0.00806834	0	0.000474608	0	0.000949217	0
k__Bacteria;p__Bacteroidetes;c__Bacteroidia;o__Bacteroidales;f__VC21_Bac22;g__	0	0	0	0	0	0	0	0	0	0	0	0	0	0.000474608	0	0	0	0	0	0	0	0	0	0	0	0	0	0	0	0	0	0	0	0	0	0	0	0	0	0	0	0	0	0	0	0	0	0	0
k__Bacteria;p__Bacteroidetes;c__Bacteroidia;o__Bacteroidales;f__[Paraprevotellaceae];g__[Prevotella]	0	0	0	0.00379687	0	0	0	0	0	0	0	0	0	0	0	0	0	0	0	0	0.000474608	0	0	0	0	0	0.00142383	0	0	0	0	0	0	0	0	0	0	0	0	0	0.00237304	0	0	0	0	0	0	0	0
k__Bacteria;p__Bacteroidetes;c__Cytophagia;o__Cytophagales;Other;Other	0	0	0	0	0	0	0	0.000474608	0	0	0	0	0	0	0	0	0	0	0	0	0	0	0.00142383	0	0	0	0	0.00189843	0	0	0	0	0	0	0	0	0	0	0	0	0	0	0	0.00189843	0	0	0	0	0
k__Bacteria;p__Bacteroidetes;c__Cytophagia;o__Cytophagales;f__;g__	0	0	0	0	0	0	0	0	0	0	0	0	0	0	0	0	0	0	0	0	0	0	0	0	0	0	0	0	0	0	0	0	0	0.000474608	0	0	0	0	0	0	0	0	0	0	0	0	0	0	0
k__Bacteria;p__Bacteroidetes;c__Cytophagia;o__Cytophagales;f__Cyclobacteriaceae;g__	0	0	0	0	0	0	0	0	0	0	0	0.00189843	0	0	0	0	0	0	0	0	0	0	0	0	0	0	0	0	0	0	0	0	0	0	0	0	0	0	0	0	0	0	0.000949217	0	0	0	0	0	0
k__Bacteria;p__Bacteroidetes;c__Cytophagia;o__Cytophagales;f__Cytophagaceae;Other	0	0	0	0	0	0	0	0	0	0	0	0	0	0	0	0	0	0	0	0	0	0	0	0	0	0	0	0.000949217	0	0.00284765	0	0	0	0	0.000949217	0	0	0	0	0	0	0	0	0	0	0	0	0	0
k__Bacteria;p__Bacteroidetes;c__Cytophagia;o__Cytophagales;f__Cytophagaceae;g__	0	0	0	0	0	0	0	0	0	0	0	0.00142383	0	0.00664452	0	0	0.0650214	0.000474608	0	0	0.00237304	0.00854295	0.00237304	0	0.000474608	0	0	0.00142383	0	0	0	0	0	0	0	0	0.000949217	0	0	0.000474608	0	0.000474608	0.000474608	0	0	0	0	0.00427148	0.000474608
k__Bacteria;p__Bacteroidetes;c__Cytophagia;o__Cytophagales;f__Cytophagaceae;g__Adhaeribacter	0	0	0	0	0	0	0	0	0	0	0	0	0	0	0	0	0	0	0	0	0	0	0	0	0	0	0	0	0	0	0	0	0	0	0	0	0	0	0	0	0	0	0	0	0	0	0	0	0
k__Bacteria;p__Bacteroidetes;c__Cytophagia;o__Cytophagales;f__Cytophagaceae;g__Cytophaga	0	0	0	0	0	0	0	0	0	0	0	0	0	0	0	0	0	0	0	0	0	0	0	0	0	0	0	0	0	0	0	0	0	0	0	0	0	0	0	0	0	0	0	0	0	0	0	0	0
k__Bacteria;p__Bacteroidetes;c__Cytophagia;o__Cytophagales;f__Cytophagaceae;g__Dyadobacter	0	0	0	0	0	0	0	0	0	0	0	0.00142383	0	0.000949217	0.0208828	0	0	0	0	0	0.000474608	0.00806834	0	0.000474608	0	0	0	0	0	0	0	0	0	0	0	0	0.00332226	0	0	0	0	0	0.00189843	0	0.010916	0	0.00806834	0	0
k__Bacteria;p__Bacteroidetes;c__Cytophagia;o__Cytophagales;f__Cytophagaceae;g__Emticicia	0	0	0	0	0	0	0	0	0	0	0	0	0	0	0	0	0	0	0	0	0	0	0	0	0	0	0	0	0	0	0	0	0	0	0	0	0	0	0	0	0	0	0	0	0	0	0	0	0
k__Bacteria;p__Bacteroidetes;c__Cytophagia;o__Cytophagales;f__Cytophagaceae;g__Flectobacillus	0	0	0	0	0	0	0	0	0	0	0	0	0	0	0	0	0	0	0	0	0	0	0	0	0	0	0	0	0	0	0	0	0	0	0	0	0	0	0	0	0	0	0	0	0	0	0	0	0
k__Bacteria;p__Bacteroidetes;c__Cytophagia;o__Cytophagales;f__Cytophagaceae;g__Hymenobacter	0.00189843	0	0	0.0270527	0.000474608	0	0	0.00237304	0	0	0	0	0	0.000474608	0	0	0	0.000949217	0	0	0	0	0.00189843	0	0	0.00284765	0.00616991	0.0251542	0	0.0123398	0	0	0.000474608	0	0	0	0	0	0	0	0	0	0	0	0	0	0	0	0
k__Bacteria;p__Bacteroidetes;c__Cytophagia;o__Cytophagales;f__Cytophagaceae;g__Larkinella	0	0	0	0	0	0	0	0	0	0	0	0	0	0	0.00237304	0	0	0	0	0	0	0	0	0	0	0	0	0	0	0	0	0	0	0	0	0	0	0	0	0	0	0	0	0	0	0	0	0	0
k__Bacteria;p__Bacteroidetes;c__Cytophagia;o__Cytophagales;f__Cytophagaceae;g__Leadbetterella	0	0	0	0.000474608	0	0	0	0	0	0	0	0	0	0	0	0	0	0	0	0	0.00142383	0	0	0	0.000474608	0	0	0.00142383	0	0.000474608	0	0	0	0	0	0	0	0	0	0	0	0	0	0	0	0	0	0	0
k__Bacteria;p__Bacteroidetes;c__Cytophagia;o__Cytophagales;f__Cytophagaceae;g__Persicitalea	0	0	0	0	0	0	0	0	0	0	0	0	0	0	0	0	0	0	0	0	0	0	0	0	0	0	0	0.000474608	0	0	0	0	0	0	0.000474608	0	0	0	0	0	0	0	0	0	0	0	0	0	0
k__Bacteria;p__Bacteroidetes;c__Cytophagia;o__Cytophagales;f__Cytophagaceae;g__Rudanella	0	0	0	0	0	0	0	0	0	0	0	0	0	0.00142383	0	0	0	0	0	0	0	0	0	0	0	0	0	0.000474608	0	0	0	0	0	0	0	0	0	0	0	0	0	0	0	0	0	0	0	0	0
k__Bacteria;p__Bacteroidetes;c__Cytophagia;o__Cytophagales;f__Cytophagaceae;g__Spirosoma	0.00664452	0	0	0.0166113	0	0	0	0.00522069	0.00237304	0	0	0	0	0	0	0.00522069	0	0.000949217	0	0	0.00189843	0	0	0	0	0.013289	0.00806834	0.00854295	0	0	0	0	0	0	0	0	0	0	0	0	0	0	0	0	0	0	0	0	0
k__Bacteria;p__Bacteroidetes;c__Cytophagia;o__Cytophagales;f__Cytophagaceae;g__Sporocytophaga	0	0	0	0	0	0	0	0	0	0	0	0	0	0	0	0.00427148	0	0	0	0	0	0	0	0	0	0	0	0	0	0	0	0	0	0	0	0	0	0	0	0	0	0	0	0	0	0	0	0	0
k__Bacteria;p__Bacteroidetes;c__Cytophagia;o__Cytophagales;f__Flammeovirgaceae;Other	0	0	0	0	0	0	0	0	0	0	0	0	0	0	0	0	0	0	0	0	0	0	0	0	0	0	0	0.00664452	0	0	0	0	0	0	0	0	0	0	0	0	0	0	0	0	0	0	0	0	0
k__Bacteria;p__Bacteroidetes;c__Cytophagia;o__Cytophagales;f__Flammeovirgaceae;g__	0	0	0	0	0	0	0	0	0	0	0	0	0	0	0	0	0	0	0	0	0	0	0	0	0	0	0	0	0	0	0	0	0	0	0	0	0	0	0	0	0	0	0	0	0	0	0	0	0
k__Bacteria;p__Bacteroidetes;c__Cytophagia;o__Cytophagales;f__Flammeovirgaceae;g__Tunicatimonas	0	0	0	0	0	0	0	0	0	0	0	0	0	0	0	0	0	0	0	0	0	0	0	0	0	0	0	0.000949217	0	0	0	0	0	0	0	0	0	0	0	0	0	0	0	0	0	0	0	0	0
k__Bacteria;p__Bacteroidetes;c__Cytophagia;o__Cytophagales;f__[Amoebophilaceae];g__Candidatus Amoebophilus	0	0	0	0	0	0	0	0	0	0	0	0	0	0	0	0	0	0	0	0	0	0	0	0	0	0	0	0	0	0	0	0	0	0	0	0	0.00427148	0	0	0	0	0	0	0	0	0	0	0	0
k__Bacteria;p__Bacteroidetes;c__Cytophagia;o__Cytophagales;f__[Amoebophilaceae];g__SC3-56	0	0	0	0	0	0	0	0	0	0	0	0	0	0	0	0	0	0	0	0	0	0	0	0	0	0	0	0	0	0	0	0	0	0	0	0	0	0	0	0	0	0	0	0	0	0	0	0	0
k__Bacteria;p__Bacteroidetes;c__Flavobacteriia;o__Flavobacteriales;Other;Other	0	0	0	0	0	0	0	0	0	0	0	0.000949217	0	0	0	0	0	0	0	0	0	0.000949217	0	0	0	0	0	0	0	0	0	0	0	0	0	0	0	0	0	0	0	0.00142383	0.0151875	0	0	0	0	0	0
k__Bacteria;p__Bacteroidetes;c__Flavobacteriia;o__Flavobacteriales;f__;g__	0	0	0	0	0	0	0	0	0	0	0	0	0	0	0	0	0	0	0	0	0	0	0	0	0	0	0	0	0	0	0	0	0	0	0	0	0	0	0	0	0	0	0	0	0	0	0	0	0
k__Bacteria;p__Bacteroidetes;c__Flavobacteriia;o__Flavobacteriales;f__Cryomorphaceae;g__	0	0	0	0	0	0	0	0	0	0	0	0.000949217	0	0	0	0	0	0	0	0	0.00189843	0	0	0	0.000474608	0	0	0	0	0	0	0	0	0.000474608	0	0	0	0	0	0	0	0.00237304	0.0118652	0	0.00854295	0	0	0.00474608	0
k__Bacteria;p__Bacteroidetes;c__Flavobacteriia;o__Flavobacteriales;f__Cryomorphaceae;g__Fluviicola	0	0	0	0	0	0	0	0	0	0	0	0.0170859	0	0.0123398	0	0	0	0	0	0	0	0.0056953	0.0113906	0	0	0	0	0	0.000949217	0.000474608	0	0	0	0.000474608	0	0	0	0	0	0	0.00379687	0	0.000949217	0.0128144	0.00474608	0	0.00711913	0.00237304	0
k__Bacteria;p__Bacteroidetes;c__Flavobacteriia;o__Flavobacteriales;f__Flavobacteriaceae;Other	0	0	0	0	0	0	0	0	0	0.00854295	0	0.000474608	0	0	0	0	0	0	0	0.000474608	0	0.000474608	0	0	0	0	0.00284765	0.00237304	0.00427148	0.000474608	0.00284765	0	0.000474608	0	0	0.000474608	0	0	0	0	0	0.00142383	0	0	0	0	0.00237304	0	0
k__Bacteria;p__Bacteroidetes;c__Flavobacteriia;o__Flavobacteriales;f__Flavobacteriaceae;g__Capnocytophaga	0	0	0	0	0	0	0	0	0	0	0	0	0	0	0	0	0	0	0	0	0	0	0	0	0	0	0	0	0	0	0	0	0	0	0	0	0	0	0	0	0	0	0	0	0	0	0	0	0
k__Bacteria;p__Bacteroidetes;c__Flavobacteriia;o__Flavobacteriales;f__Flavobacteriaceae;g__Flavobacterium	0	0	0	0.00237304	0	0	0	0	0	0	0	0.000949217	0	0.00427148	0.0056953	0	0.00806834	0	0	0.000949217	0	0.00142383	0	0.000474608	0.00189843	0	0.00901756	0.000949217	0	0	0	0	0	0.00522069	0	0	0.00711913	0.00427148	0.000474608	0	0	0.00379687	0.0223066	0	0	0.00474608	0.00427148	0.00142383	0
k__Bacteria;p__Bacteroidetes;c__Flavobacteriia;o__Flavobacteriales;f__Flavobacteriaceae;g__Gelidibacter	0	0	0	0	0	0	0	0	0	0	0	0	0	0	0	0	0	0	0	0	0	0	0	0	0	0	0	0.000474608	0	0	0	0	0	0	0	0	0	0	0	0	0	0	0	0	0	0	0	0	0
k__Bacteria;p__Bacteroidetes;c__Flavobacteriia;o__Flavobacteriales;f__Flavobacteriaceae;g__Gillisia	0	0	0	0	0	0	0	0	0	0	0	0	0	0	0	0	0	0	0	0	0	0	0	0	0	0	0.00427148	0	0	0	0	0	0	0	0	0	0	0	0	0	0	0	0	0	0	0	0	0	0
k__Bacteria;p__Bacteroidetes;c__Flavobacteriia;o__Flavobacteriales;f__Flavobacteriaceae;g__Gramella	0	0	0	0	0	0	0	0	0	0	0	0	0	0	0	0	0	0	0	0	0	0	0	0	0	0	0	0	0	0	0	0	0	0	0	0	0	0	0	0	0	0	0	0	0	0	0	0	0
k__Bacteria;p__Bacteroidetes;c__Flavobacteriia;o__Flavobacteriales;f__Flavobacteriaceae;g__Lacinutrix	0	0	0	0	0	0	0	0	0	0	0	0	0	0.000474608	0	0	0	0	0	0	0	0	0	0	0.000474608	0	0	0	0	0	0	0	0	0	0	0	0	0	0	0	0	0	0	0	0	0	0	0	0.000949217
k__Bacteria;p__Bacteroidetes;c__Flavobacteriia;o__Flavobacteriales;f__Flavobacteriaceae;g__Leeuwenhoekiella	0	0	0	0	0	0	0	0	0	0.0303749	0.000474608	0.00474608	0	0.000474608	0	0	0	0	0	0	0	0.00237304	0	0	0	0	0	0	0	0	0.000949217	0	0	0.000474608	0	0	0	0.00474608	0	0.00284765	0.0317988	0.1215	0.00379687	0.00759374	0	0	0	0	0
k__Bacteria;p__Bacteroidetes;c__Flavobacteriia;o__Flavobacteriales;f__Flavobacteriaceae;g__Maribacter	0	0	0	0	0	0	0	0	0	0	0	0	0	0	0	0	0	0	0	0	0	0	0	0	0	0	0	0	0	0	0	0	0	0	0	0	0	0	0	0	0	0	0	0	0	0	0	0	0
k__Bacteria;p__Bacteroidetes;c__Flavobacteriia;o__Flavobacteriales;f__Flavobacteriaceae;g__Myroides	0	0	0	0	0	0	0	0	0	0	0	0	0	0	0	0	0	0	0	0	0	0	0	0	0	0	0	0	0	0	0	0	0	0	0	0	0	0	0	0	0	0	0	0	0	0	0	0	0
k__Bacteria;p__Bacteroidetes;c__Flavobacteriia;o__Flavobacteriales;f__Flavobacteriaceae;g__Nonlabens	0	0	0	0	0	0	0	0	0	0	0	0	0	0	0	0	0	0	0	0	0	0	0	0	0	0	0	0	0	0	0	0	0	0	0	0.000474608	0	0	0	0	0	0	0	0	0	0	0	0	0
k__Bacteria;p__Bacteroidetes;c__Flavobacteriia;o__Flavobacteriales;f__Flavobacteriaceae;g__Olleya	0	0	0	0	0	0	0	0	0	0.175605	0.00474608	0.00522069	0	0.0166113	0	0	0	0.000474608	0	0	0	0.000949217	0	0	0	0	0	0	0	0	0	0	0	0.000949217	0	0	0	0	0	0	0.00522069	0.0398671	0.00522069	0.0299003	0	0	0.00189843	0	0
k__Bacteria;p__Bacteroidetes;c__Flavobacteriia;o__Flavobacteriales;f__Flavobacteriaceae;g__Persicivirga	0	0	0	0	0	0	0	0	0	0	0	0	0	0.000949217	0	0	0	0	0	0	0	0	0	0	0	0	0	0	0	0	0	0	0	0	0	0	0	0	0	0	0	0	0	0	0.00522069	0	0	0	0
k__Bacteria;p__Bacteroidetes;c__Flavobacteriia;o__Flavobacteriales;f__Flavobacteriaceae;g__Polaribacter	0	0	0	0	0	0	0	0	0	0	0	0	0	0	0	0	0	0	0	0	0	0	0	0	0	0	0	0	0	0.000949217	0	0	0	0	0	0	0	0	0	0	0	0	0	0	0	0	0	0	0
k__Bacteria;p__Bacteroidetes;c__Flavobacteriia;o__Flavobacteriales;f__Flavobacteriaceae;g__Tenacibaculum	0	0	0	0	0	0	0	0	0	0.0612245	0.000474608	0.00616991	0	0	0	0	0	0	0	0	0	0.000949217	0	0	0	0	0	0	0	0	0	0	0	0.0289511	0	0	0	0	0	0	0.0056953	0.0317988	0.00142383	0.000474608	0	0	0	0	0
k__Bacteria;p__Bacteroidetes;c__Flavobacteriia;o__Flavobacteriales;f__[Weeksellaceae];Other	0	0	0	0.00427148	0	0	0	0	0	0	0	0	0	0	0	0	0	0	0	0	0	0	0	0	0	0	0	0.000949217	0	0	0	0	0	0	0	0	0	0	0	0	0	0	0	0	0	0	0	0	0
k__Bacteria;p__Bacteroidetes;c__Flavobacteriia;o__Flavobacteriales;f__[Weeksellaceae];g__	0	0	0	0	0	0	0	0	0	0	0	0	0	0	0	0	0	0	0	0	0	0	0	0	0	0	0	0	0	0	0	0	0	0	0	0	0	0	0	0	0	0	0	0	0	0	0	0	0
k__Bacteria;p__Bacteroidetes;c__Flavobacteriia;o__Flavobacteriales;f__[Weeksellaceae];g__Chryseobacterium	0	0	0	0	0	0	0	0	0	0	0	0	0	0	0	0	0	0	0	0	0	0	0	0	0	0	0.00854295	0	0	0	0.000949217	0	0	0	0	0	0	0	0	0	0	0	0	0	0	0	0.010916	0	0
k__Bacteria;p__Bacteroidetes;c__Flavobacteriia;o__Flavobacteriales;f__[Weeksellaceae];g__Cloacibacterium	0	0	0	0	0	0	0	0	0	0	0	0	0	0	0	0.00427148	0	0	0	0	0	0	0	0	0	0	0	0	0	0	0	0	0	0	0	0	0	0	0	0	0	0	0	0	0	0	0	0	0
k__Bacteria;p__Bacteroidetes;c__Sphingobacteriia;o__Sphingobacteriales;Other;Other	0	0	0	0	0	0	0	0	0	0	0	0	0	0	0	0	0	0	0	0	0	0	0	0	0	0	0	0	0	0	0	0	0	0	0	0	0	0	0	0	0	0.000474608	0.000949217	0	0	0	0	0	0
k__Bacteria;p__Bacteroidetes;c__Sphingobacteriia;o__Sphingobacteriales;f__;g__	0	0	0	0	0	0	0	0	0	0	0.0374941	0.00427148	0	0.0104414	0	0	0	0	0	0	0.00237304	0.00806834	0	0	0.00189843	0	0	0	0	0	0	0	0	0.00142383	0	0	0	0	0	0	0.00332226	0.00332226	0.0185097	0.0161367	0.00332226	0	0.00711913	0.00237304	0.00189843
k__Bacteria;p__Bacteroidetes;c__Sphingobacteriia;o__Sphingobacteriales;f__Sphingobacteriaceae;Other	0	0	0	0	0	0	0	0	0	0	0	0	0	0	0	0	0	0	0	0	0	0	0	0	0	0	0	0	0.000474608	0	0	0	0	0	0	0	0	0	0	0	0	0	0	0	0	0	0	0	0
k__Bacteria;p__Bacteroidetes;c__Sphingobacteriia;o__Sphingobacteriales;f__Sphingobacteriaceae;g__	0	0	0	0	0	0.0370195	0	0	0	0	0	0	0	0	0.0128144	0.00996678	0	0	0	0	0.00284765	0	0	0.00142383	0	0.000949217	0	0	0.00189843	0	0	0	0	0	0	0	0	0	0	0	0	0	0	0	0.00711913	0	0.00427148	0.000949217	0
k__Bacteria;p__Bacteroidetes;c__Sphingobacteriia;o__Sphingobacteriales;f__Sphingobacteriaceae;g__Pedobacter	0	0	0	0	0	0	0	0	0	0	0	0	0	0	0.0123398	0.00664452	0	0	0	0	0.000474608	0	0	0	0	0	0	0	0	0	0	0	0	0	0	0	0	0	0	0	0	0	0	0	0	0	0	0	0
k__Bacteria;p__Bacteroidetes;c__Sphingobacteriia;o__Sphingobacteriales;f__Sphingobacteriaceae;g__Sphingobacterium	0	0	0	0	0	0	0	0	0	0	0	0	0	0	0	0	0	0	0	0	0	0	0	0	0	0	0	0	0	0	0	0	0	0	0	0	0	0	0	0	0	0	0	0	0	0	0	0	0
k__Bacteria;p__Bacteroidetes;c__VC2_1_Bac22;o__;f__;g__	0	0	0	0	0	0	0	0	0	0	0	0	0	0.0056953	0.000949217	0	0	0	0	0	0	0	0	0	0	0	0	0	0	0	0	0	0	0	0	0	0.00332226	0	0	0	0	0	0	0	0	0	0	0	0
k__Bacteria;p__Bacteroidetes;c__[Rhodothermi];o__[Rhodothermales];f__Rhodothermaceae;g__Rubricoccus	0.000474608	0	0	0.00474608	0	0	0	0.00474608	0	0	0	0	0	0	0	0	0	0.000474608	0	0.00427148	0.000474608	0	0	0	0	0	0.0128144	0.344091	0.00711913	0.0379687	0.00237304	0	0	0	0	0	0	0	0	0	0	0	0	0	0	0	0	0	0
k__Bacteria;p__Bacteroidetes;c__[Saprospirae];o__[Saprospirales];Other;Other	0	0	0	0	0	0	0	0	0	0	0	0	0	0.00427148	0	0	0	0	0	0	0	0	0	0	0	0	0	0	0	0	0	0	0	0	0	0	0	0	0	0	0	0	0	0	0	0	0	0	0
k__Bacteria;p__Bacteroidetes;c__[Saprospirae];o__[Saprospirales];f__;g__	0	0	0	0	0	0	0	0	0	0	0	0.00142383	0	0	0	0	0	0	0	0	0	0	0	0	0	0	0	0	0	0	0	0	0	0	0	0	0	0	0	0	0	0	0.000474608	0	0	0	0	0	0
k__Bacteria;p__Bacteroidetes;c__[Saprospirae];o__[Saprospirales];f__Chitinophagaceae;Other	0	0	0	0	0	0	0	0	0	0	0	0	0.000474608	0	0	0.000474608	0	0	0	0	0	0	0	0	0.000949217	0	0	0	0	0	0	0	0	0.00142383	0	0	0	0	0	0	0	0	0	0.000474608	0	0	0	0.00474608	0
k__Bacteria;p__Bacteroidetes;c__[Saprospirae];o__[Saprospirales];f__Chitinophagaceae;g__	0.000474608	0	0	0.013289	0.00522069	0	0	0	0	0	0.0299003	0.00379687	0.00854295	0.000474608	0.0498339	0.227812	0	0.00379687	0	0	0.0336972	0.000949217	0	0.00237304	0.00427148	0	0.0441386	0.00854295	0.00949217	0.00379687	0	0	0	0.021832	0	0	0.0374941	0.0465116	0	0.000949217	0.0056953	0.0284765	0.00284765	0.013289	0.0346464	0.0882772	0.0498339	0.0175605	0.0227812
k__Bacteria;p__Bacteroidetes;c__[Saprospirae];o__[Saprospirales];f__Chitinophagaceae;g__Chitinophaga	0	0	0	0	0	0	0	0	0	0	0	0	0	0	0.00379687	0	0	0	0	0	0	0	0	0	0	0	0	0	0	0	0	0	0	0	0	0	0	0	0.00711913	0	0	0	0	0.00616991	0	0	0	0	0
k__Bacteria;p__Bacteroidetes;c__[Saprospirae];o__[Saprospirales];f__Chitinophagaceae;g__Sediminibacterium	0	0	0	0	0	0	0	0	0	0	0	0	0	0	0	0	0	0	0	0	0	0	0	0	0	0	0	0	0	0	0	0	0	0	0	0	0	0	0	0	0	0	0	0	0	0	0	0	0
k__Bacteria;p__Bacteroidetes;c__[Saprospirae];o__[Saprospirales];f__Chitinophagaceae;g__Segetibacter	0	0	0	0	0	0	0	0	0	0	0	0	0	0	0	0	0	0	0	0	0	0	0	0	0	0.000474608	0	0	0	0	0	0	0	0	0	0	0	0	0	0	0	0	0	0	0	0	0	0	0
k__Bacteria;p__Bacteroidetes;c__[Saprospirae];o__[Saprospirales];f__Saprospiraceae;Other	0	0	0	0	0	0	0	0	0	0	0	0	0	0	0	0	0	0	0	0	0	0	0	0	0	0	0	0	0	0	0	0	0	0	0	0	0	0	0	0	0	0	0	0	0	0	0	0	0
k__Bacteria;p__Bacteroidetes;c__[Saprospirae];o__[Saprospirales];f__Saprospiraceae;g__	0	0	0	0	0	0	0	0	0	0	0	0	0	0.00996678	0	0	0	0	0	0	0.00284765	0	0	0.00379687	0.00284765	0	0	0	0	0	0	0	0	0.000949217	0	0	0	0	0	0	0	0	0	0	0	0	0.00332226	0.00427148	0
k__Bacteria;p__Bacteroidetes;c__[Saprospirae];o__[Saprospirales];f__Saprospiraceae;g__Lewinella	0	0	0	0	0	0	0	0	0	0	0	0	0	0	0	0	0	0	0	0.00189843	0	0	0	0	0	0	0	0.0128144	0	0.00284765	0	0	0	0	0	0	0	0	0	0	0	0	0	0	0	0	0	0	0
k__Bacteria;p__Bacteroidetes;c__[Saprospirae];o__[Saprospirales];f__Saprospiraceae;g__Rubidimonas	0	0	0	0	0	0	0	0	0	0	0	0	0	0	0	0	0	0	0	0	0	0	0	0	0	0	0	0.00664452	0	0	0	0	0	0	0	0	0	0	0	0	0	0	0	0	0	0	0	0	0
k__Bacteria;p__Caldiserica;c__OP5;o__WCHB1-02;f__;g__	0	0	0	0	0	0	0	0	0	0	0	0	0	0	0	0	0	0	0	0	0	0	0	0	0	0	0	0	0	0	0	0	0	0	0	0	0	0	0	0	0	0	0	0	0	0	0	0	0
k__Bacteria;p__Caldiserica;c__WCHB1-03;o__;f__;g__	0	0	0	0	0	0	0	0	0	0	0	0	0	0	0	0	0	0	0	0	0	0	0	0	0	0	0	0	0	0	0	0	0	0	0	0	0.000474608	0	0	0	0	0	0	0	0	0	0	0	0
k__Bacteria;p__Chlorobi;c__BSV26;o__A89;f__;g__	0	0	0	0	0	0	0	0	0	0	0	0	0	0	0	0	0	0	0	0	0	0	0	0	0	0	0	0	0	0	0	0	0	0	0	0	0	0	0	0	0	0	0	0	0	0	0	0	0
k__Bacteria;p__Chlorobi;c__BSV26;o__C20;f__;g__	0	0	0	0	0	0	0	0	0	0	0	0	0	0.00332226	0	0	0	0	0	0	0	0	0	0	0	0	0	0	0	0	0	0	0	0	0	0	0	0	0	0	0	0	0	0	0	0	0	0	0
k__Bacteria;p__Chlorobi;c__BSV26;o__VC38;f__;g__	0	0	0	0	0	0	0	0	0	0	0	0	0	0	0	0	0	0	0	0	0	0	0	0	0	0	0	0	0	0	0	0	0	0	0	0	0.00474608	0.00427148	0	0	0	0	0	0	0	0	0	0.000949217	0
k__Bacteria;p__Chlorobi;c__Ignavibacteria;o__Ignavibacteriales;f__Ignavibacteriaceae;g__	0	0	0	0	0	0	0	0	0	0	0	0	0	0.0118652	0	0	0	0	0	0	0	0	0	0	0.00284765	0	0	0	0	0	0	0	0	0	0	0	0	0	0	0	0	0	0	0	0	0	0	0.000474608	0
k__Bacteria;p__Chlorobi;c__OPB56;o__;f__;g__	0	0	0	0	0	0	0	0	0	0	0	0	0	0.00332226	0	0	0	0	0	0	0.00332226	0.000474608	0	0	0.00332226	0	0	0.000474608	0	0	0	0	0	0	0	0	0	0	0	0	0.00522069	0	0	0	0.00664452	0	0	0	0
k__Bacteria;p__Chlorobi;c__SJA-28;o__;f__;g__	0	0.0128144	0	0	0	0	0	0	0	0	0	0	0	0	0	0	0.0180351	0	0	0	0.0175605	0	0	0.000949217	0.00332226	0	0	0	0	0	0	0	0.000474608	0	0	0.000474608	0	0	0	0	0	0	0	0	0	0	0	0.00142383	0
k__Bacteria;p__Chloroflexi;Other;Other;Other;Other	0	0	0	0	0	0	0	0	0	0	0	0	0	0	0	0	0	0	0.000474608	0	0	0	0	0.000474608	0	0	0	0.000949217	0	0	0	0	0	0	0	0	0	0	0	0	0	0	0.00142383	0	0	0	0	0	0.000474608
k__Bacteria;p__Chloroflexi;c__;o__;f__;g__	0	0	0	0	0	0	0	0	0	0	0	0	0	0	0	0	0	0	0	0.000474608	0	0	0	0	0	0	0	0	0	0	0	0	0	0	0	0	0	0	0	0	0	0	0	0	0	0	0	0	0
k__Bacteria;p__Chloroflexi;c__Anaerolineae;Other;Other;Other	0	0	0	0	0	0	0	0	0	0	0	0	0	0.00142383	0	0	0	0	0	0	0	0	0	0	0	0	0	0	0	0	0	0	0	0	0	0	0	0	0	0	0	0	0	0	0	0	0	0	0.000474608
k__Bacteria;p__Chloroflexi;c__Anaerolineae;o__;f__;g__	0	0	0	0	0	0	0	0	0	0	0.000474608	0	0	0.00237304	0	0	0	0	0.000474608	0	0.00284765	0	0	0.000949217	0.00522069	0	0	0	0	0	0	0	0	0.000474608	0	0	0	0	0	0	0	0	0	0	0	0	0	0.00237304	0.00379687
k__Bacteria;p__Chloroflexi;c__Anaerolineae;o__A31;f__;g__	0	0	0	0	0	0	0	0	0	0	0	0	0	0	0	0	0	0	0	0	0	0	0	0	0	0	0	0	0	0	0	0	0	0	0	0	0	0	0	0	0	0	0	0	0	0	0	0	0
k__Bacteria;p__Chloroflexi;c__Anaerolineae;o__A31;f__S47;g__	0	0	0	0	0	0	0	0	0	0	0	0	0	0.00189843	0	0	0	0	0	0	0	0	0	0	0	0	0	0	0	0	0	0	0	0	0	0	0	0	0	0	0	0	0	0	0	0	0	0	0
k__Bacteria;p__Chloroflexi;c__Anaerolineae;o__Anaerolineales;f__Anaerolinaceae;Other	0	0	0	0	0	0	0	0	0	0	0	0	0	0	0	0	0	0	0	0	0	0	0	0	0	0	0	0	0	0	0	0	0	0	0	0	0	0	0	0	0	0	0	0	0	0	0.00379687	0	0
k__Bacteria;p__Chloroflexi;c__Anaerolineae;o__Anaerolineales;f__Anaerolinaceae;g__	0	0	0	0	0	0	0	0	0	0	0.0142383	0.000474608	0	0.00332226	0	0	0	0	0	0	0	0	0	0	0.000949217	0	0	0	0	0	0	0	0	0	0	0	0	0	0	0	0	0.000474608	0	0.00427148	0	0.00427148	0	0	0
k__Bacteria;p__Chloroflexi;c__Anaerolineae;o__Anaerolineales;f__Anaerolinaceae;g__C1_B004	0	0	0	0	0	0	0	0	0	0	0	0	0	0	0	0	0	0	0	0	0	0	0	0	0.000474608	0	0	0	0	0	0	0	0	0	0	0	0	0	0	0	0	0	0	0	0	0	0	0	0
k__Bacteria;p__Chloroflexi;c__Anaerolineae;o__Anaerolineales;f__Anaerolinaceae;g__SHD-14	0	0	0	0	0	0	0	0	0	0	0	0	0	0	0	0	0	0	0	0	0	0	0	0	0	0	0	0	0	0	0	0	0	0	0	0	0	0	0	0	0	0	0	0	0	0	0	0.000949217	0
k__Bacteria;p__Chloroflexi;c__Anaerolineae;o__Anaerolineales;f__Anaerolinaceae;g__SHD-231	0	0	0	0	0	0	0	0	0	0	0	0	0	0	0	0	0	0	0	0	0	0	0	0	0.00142383	0	0	0	0	0	0	0	0	0	0	0	0	0	0	0	0	0	0	0	0	0	0	0	0
k__Bacteria;p__Chloroflexi;c__Anaerolineae;o__Anaerolineales;f__Anaerolinaceae;g__T78	0	0	0	0	0	0	0	0	0	0	0	0	0	0	0	0	0	0	0	0	0	0	0	0.000474608	0	0	0	0	0	0	0	0	0	0	0	0	0	0	0	0	0	0	0	0	0.00474608	0	0	0	0
k__Bacteria;p__Chloroflexi;c__Anaerolineae;o__Anaerolineales;f__Anaerolinaceae;g__WCHB1-05	0	0	0	0	0	0	0	0	0	0	0	0	0	0	0	0	0	0	0	0	0	0	0	0	0	0	0	0	0	0	0	0	0	0	0	0	0	0	0	0	0	0	0	0	0	0	0	0	0
k__Bacteria;p__Chloroflexi;c__Anaerolineae;o__Ardenscatenales;f__Ardenscatenaceae;g__Ardenscatena	0	0	0	0	0	0	0	0	0	0	0	0	0	0	0	0	0	0	0	0	0	0	0	0	0	0	0	0	0	0	0	0	0	0	0	0	0	0	0	0	0	0	0	0	0	0	0	0	0
k__Bacteria;p__Chloroflexi;c__Anaerolineae;o__Caldilineales;f__Caldilineaceae;Other	0	0	0	0	0	0	0	0	0.000949217	0	0	0	0	0	0	0	0	0.000474608	0	0.000474608	0	0	0	0.00142383	0	0	0	0	0	0	0	0	0	0.0180351	0.00142383	0	0.00664452	0	0	0	0	0.000474608	0.000474608	0	0	0.0118652	0	0.00379687	0
k__Bacteria;p__Chloroflexi;c__Anaerolineae;o__Caldilineales;f__Caldilineaceae;g__	0	0	0	0.00189843	0	0	0	0	0	0	0	0	0.00332226	0.00474608	0	0	0	0	0	0	0.00237304	0	0	0.00237304	0.00142383	0	0	0.000949217	0	0	0	0	0.000474608	0.000949217	0	0.000474608	0	0.00284765	0	0	0	0	0	0	0	0	0.000949217	0.00284765	0
k__Bacteria;p__Chloroflexi;c__Anaerolineae;o__Caldilineales;f__Caldilineaceae;g__Caldilinea	0	0	0	0	0	0	0	0	0	0	0	0	0	0	0.00237304	0	0	0	0	0	0	0	0	0.00427148	0.00427148	0	0	0	0	0	0	0	0	0.00901756	0.056953	0	0	0	0	0	0	0	0	0.00854295	0.0056953	0	0	0.0123398	0
k__Bacteria;p__Chloroflexi;c__Anaerolineae;o__DRC31;f__;g__	0.000474608	0	0	0	0	0	0	0	0	0	0	0	0	0	0	0	0	0	0	0	0	0	0	0.00142383	0.000474608	0	0	0	0	0	0	0	0	0.000949217	0	0.000474608	0	0	0	0	0	0	0	0	0	0	0	0.00806834	0.00189843
k__Bacteria;p__Chloroflexi;c__Anaerolineae;o__GCA004;f__;g__	0	0	0	0	0	0	0	0	0	0	0	0	0	0.00189843	0	0	0	0	0	0	0	0	0	0.000474608	0	0	0	0	0	0	0	0	0	0	0	0	0	0	0	0	0	0	0	0	0	0	0	0.00142383	0.00189843
k__Bacteria;p__Chloroflexi;c__Anaerolineae;o__H39;f__;g__	0	0	0	0	0	0	0	0	0	0	0	0	0	0.00142383	0	0	0	0	0	0	0	0	0	0	0	0	0	0	0	0	0	0	0	0	0	0	0	0	0	0	0	0	0	0	0	0	0	0	0.00284765
k__Bacteria;p__Chloroflexi;c__Anaerolineae;o__S0208;f__;g__	0	0	0	0	0	0	0	0	0	0	0	0	0	0	0	0	0	0	0	0	0	0	0	0	0	0	0	0	0	0	0	0	0	0	0	0	0	0	0	0	0	0	0	0	0	0	0	0	0
k__Bacteria;p__Chloroflexi;c__Anaerolineae;o__SB-34;f__;g__	0	0	0	0	0	0	0	0	0	0	0	0	0	0	0	0	0	0	0	0	0	0	0	0	0	0	0	0	0	0	0	0	0	0	0	0	0	0	0	0	0	0	0	0	0	0	0	0	0
k__Bacteria;p__Chloroflexi;c__Anaerolineae;o__SBR1031;f__A4b;g__	0	0	0	0	0.000474608	0	0	0	0	0	0	0	0.00379687	0	0	0.000474608	0	0	0	0	0.00237304	0	0	0.000949217	0.000949217	0	0	0.00142383	0.00427148	0	0	0	0	0.00142383	0	0.000949217	0	0	0	0	0	0	0	0	0	0	0	0.00379687	0.00189843
k__Bacteria;p__Chloroflexi;c__Anaerolineae;o__SBR1031;f__oc28;g__	0	0	0	0	0	0	0	0	0	0	0	0	0	0	0	0	0	0	0	0	0	0	0	0	0	0	0.00664452	0	0	0	0	0	0	0	0	0	0	0	0	0	0	0	0	0	0	0	0	0	0
k__Bacteria;p__Chloroflexi;c__Anaerolineae;o__SHA-20;f__;g__	0	0	0	0	0	0	0	0	0	0	0	0	0	0	0	0	0	0	0	0	0.000474608	0	0	0.00284765	0.00284765	0	0	0	0	0	0	0	0	0	0	0	0	0	0	0	0	0	0	0	0	0	0.0256289	0.00189843	0
k__Bacteria;p__Chloroflexi;c__Anaerolineae;o__SJA-15;f__;g__	0	0	0	0	0	0	0	0	0	0	0	0	0	0	0	0	0	0	0	0	0	0	0	0	0.00284765	0	0	0	0	0	0	0	0	0	0	0	0	0	0	0	0	0	0	0	0	0	0	0.000949217	0.00949217
k__Bacteria;p__Chloroflexi;c__Anaerolineae;o__WCHB1-50;f__;g__	0	0	0	0	0	0	0	0	0	0	0.035121	0	0	0.00237304	0	0	0	0	0	0	0.00142383	0	0	0.00474608	0.00237304	0	0	0	0	0	0	0	0	0	0	0	0.00949217	0.00189843	0	0	0	0	0	0	0	0	0	0.00142383	0
k__Bacteria;p__Chloroflexi;c__Anaerolineae;o__envOPS12;f__;g__	0	0	0	0	0	0	0	0	0	0	0.0261035	0.00284765	0	0.00522069	0	0	0	0	0	0	0	0.00379687	0	0.00237304	0.00189843	0	0	0	0	0	0	0	0	0.000474608	0	0	0.000474608	0	0	0	0.0056953	0.00332226	0.0170859	0.00901756	0.000474608	0.000474608	0.00142383	0.00711913	0.00854295
k__Bacteria;p__Chloroflexi;c__Anaerolineae;o__pLW-97;f__;g__	0	0	0	0	0	0	0	0	0	0	0	0	0	0	0	0	0	0	0	0	0	0	0	0	0	0	0	0	0	0	0	0	0	0	0	0	0	0	0	0	0	0	0	0	0	0	0	0	0
k__Bacteria;p__Chloroflexi;c__C0119;o__;f__;g__	0	0	0	0	0.000949217	0	0	0	0	0.00284765	0	0	0.000474608	0	0	0	0	0.00284765	0	0	0	0	0	0	0	0	0	0.00664452	0.00284765	0	0	0	0	0	0	0	0	0	0	0	0	0	0	0	0	0	0	0	0
k__Bacteria;p__Chloroflexi;c__Chloroflexi;o__AKIW781;f__;g__	0	0	0	0	0	0	0	0	0	0	0	0	0	0	0	0	0	0	0	0	0	0	0	0	0	0	0	0	0	0	0	0	0	0	0	0	0	0	0	0	0	0	0	0	0	0	0	0	0
k__Bacteria;p__Chloroflexi;c__Chloroflexi;o__Chloroflexales;f__Chloroflexaceae;g__Chloronema	0	0	0	0	0	0	0	0	0	0	0	0	0	0	0	0	0	0	0	0	0	0	0	0.000474608	0	0	0	0	0	0	0	0	0	0	0	0	0	0	0	0	0	0	0	0	0	0	0	0	0
k__Bacteria;p__Chloroflexi;c__Chloroflexi;o__Herpetosiphonales;f__;g__	0	0	0	0	0	0	0	0	0	0	0	0	0	0	0	0	0	0	0	0	0	0	0	0	0.00189843	0	0	0	0	0	0.00284765	0	0	0	0	0	0	0	0	0	0	0	0	0	0	0	0	0	0
k__Bacteria;p__Chloroflexi;c__Chloroflexi;o__[Roseiflexales];Other;Other	0	0	0	0	0	0	0	0	0	0	0	0	0	0	0	0	0	0	0	0	0	0	0	0	0	0	0	0	0	0	0	0	0	0	0	0.000474608	0	0	0	0	0	0	0	0	0	0	0	0	0
k__Bacteria;p__Chloroflexi;c__Chloroflexi;o__[Roseiflexales];f__;g__	0	0	0.000474608	0	0	0	0	0	0	0	0	0	0	0	0	0	0	0	0.000474608	0	0	0	0	0	0	0	0	0.00142383	0	0	0	0	0	0	0	0.000474608	0	0	0	0	0	0	0	0	0	0	0	0	0
k__Bacteria;p__Chloroflexi;c__Chloroflexi;o__[Roseiflexales];f__[Kouleothrixaceae];g__	0	0	0	0	0	0	0	0	0	0	0	0	0	0	0	0	0	0	0	0	0	0	0	0	0	0	0	0.000474608	0	0	0	0	0	0	0	0	0	0	0	0	0	0	0	0	0	0	0	0	0
k__Bacteria;p__Chloroflexi;c__Dehalococcoidetes;o__;f__;g__	0	0	0	0	0	0	0	0	0	0	0	0	0	0.000949217	0	0	0	0	0	0	0	0	0	0	0	0	0	0	0	0	0	0	0	0	0	0	0	0	0	0	0	0	0	0	0	0	0	0	0
k__Bacteria;p__Chloroflexi;c__Dehalococcoidetes;o__Dehalococcoidales;f__;g__	0	0	0	0	0	0	0	0	0	0	0	0	0	0	0	0	0	0	0	0	0	0	0	0	0	0	0	0	0	0	0	0	0	0	0	0	0	0	0	0	0	0	0	0	0	0	0	0	0
k__Bacteria;p__Chloroflexi;c__Dehalococcoidetes;o__Dehalococcoidales;f__Dehalococcoidaceae;g__Dehalogenimonas	0	0	0	0	0	0	0	0	0	0	0	0	0	0	0	0	0	0	0	0	0	0	0	0	0	0	0	0	0	0	0	0	0	0	0	0	0	0	0	0	0	0	0	0	0	0	0	0	0.00142383
k__Bacteria;p__Chloroflexi;c__Dehalococcoidetes;o__GIF9;f__;g__	0	0	0	0	0	0	0	0	0	0	0	0	0	0	0	0	0	0	0	0	0	0.000474608	0	0	0	0	0	0	0	0	0	0	0	0	0	0	0	0	0	0	0	0.000949217	0.00142383	0	0	0	0	0.00142383	0
k__Bacteria;p__Chloroflexi;c__Ellin6529;o__;f__;g__	0	0	0	0	0	0.000474608	0	0	0	0	0.00664452	0.000474608	0	0.000474608	0	0.000474608	0	0	0	0.000949217	0.0056953	0	0	0.00237304	0.000474608	0	0	0	0	0	0	0	0	0.00142383	0	0	0.000474608	0	0.000474608	0	0.00237304	0	0	0.000474608	0.00237304	0.000474608	0.00189843	0.00901756	0
k__Bacteria;p__Chloroflexi;c__Gitt-GS-136;o__;f__;g__	0	0	0	0	0	0	0	0	0	0	0.0056953	0	0	0	0	0	0	0	0	0.00237304	0.00332226	0	0	0	0	0	0	0	0	0	0.00284765	0	0	0	0	0	0	0	0	0	0	0	0	0	0	0	0	0	0
k__Bacteria;p__Chloroflexi;c__Ktedonobacteria;Other;Other;Other	0	0	0	0	0.000949217	0	0	0	0	0.174656	0.00616991	0	0	0	0	0	0	0	0	0	0	0	0	0	0	0	0	0	0	0	0	0	0	0.000474608	0	0	0	0	0	0	0	0	0	0.00806834	0	0	0	0	0
k__Bacteria;p__Chloroflexi;c__Ktedonobacteria;o__B12-WMSP1;f__;g__	0	0	0.000474608	0	0	0	0	0	0	0	0	0	0	0	0	0	0	0	0	0	0	0	0	0	0	0	0	0	0	0	0	0.000949217	0	0	0	0	0	0	0	0	0	0	0	0	0	0	0	0	0
k__Bacteria;p__Chloroflexi;c__Ktedonobacteria;o__Elev-1554;f__;g__	0	0	0	0	0	0	0	0	0	0	0	0	0	0	0	0	0	0	0	0	0	0	0	0	0	0	0	0	0	0	0	0.000474608	0	0	0	0	0	0	0	0	0	0	0	0	0	0	0	0	0
k__Bacteria;p__Chloroflexi;c__Ktedonobacteria;o__Ktedonobacterales;f__Ktedonobacteraceae;g__	0	0	0	0	0	0	0	0	0	0	0	0.00711913	0	0	0	0	0	0	0	0	0	0.000474608	0	0.00142383	0	0	0	0	0	0	0	0	0	0	0	0	0	0	0	0	0	0	0	0	0	0	0	0	0
k__Bacteria;p__Chloroflexi;c__Ktedonobacteria;o__Ktedonobacterales;f__Ktedonobacteraceae;g__FFCH10602	0	0	0	0	0.000474608	0	0	0	0	0	0	0	0	0	0	0	0	0	0	0	0	0	0	0	0	0	0	0	0	0	0	0	0	0	0	0	0	0	0	0	0	0	0	0	0	0	0	0	0
k__Bacteria;p__Chloroflexi;c__Ktedonobacteria;o__Thermogemmatisporales;f__Thermogemmatisporaceae;g__	0	0	0.0123398	0	0	0	0	0	0	0.000474608	0	0	0.000949217	0	0	0	0	0	0	0	0	0	0	0	0	0	0.00664452	0	0	0	0	0	0	0	0	0	0	0	0	0	0	0	0	0	0	0	0	0	0
k__Bacteria;p__Chloroflexi;c__P2-11E;o__;f__;g__	0	0	0	0	0	0	0	0	0	0	0	0	0	0	0	0	0	0	0	0	0	0	0	0	0	0	0	0	0	0	0	0	0	0	0	0	0	0	0	0	0	0.000474608	0.000474608	0	0	0	0	0	0
k__Bacteria;p__Chloroflexi;c__S085;o__;f__;g__	0	0	0	0	0	0	0	0	0	0	0.00332226	0.000474608	0	0	0	0	0	0	0	0	0	0	0	0.00189843	0.000474608	0	0	0	0	0	0.000949217	0	0	0	0	0	0	0	0	0	0	0	0	0	0	0	0	0	0
k__Bacteria;p__Chloroflexi;c__SHA-26;o__;f__;g__	0	0	0	0	0	0	0	0	0	0	0	0	0	0	0	0	0	0	0	0	0	0	0	0.000474608	0	0	0	0	0	0	0	0	0	0	0	0	0.000474608	0	0	0	0	0	0	0	0	0	0	0.000949217	0
k__Bacteria;p__Chloroflexi;c__SL56;o__;f__;g__	0	0	0	0	0	0	0	0.000949217	0.00284765	0	0.0113906	0.000474608	0	0	0	0.00237304	0	0	0	0	0.000949217	0.00189843	0	0.000949217	0	0	0	0	0	0.00142383	0.000474608	0	0	0.0147129	0.0317988	0	0.000949217	0	0	0	0	0.000949217	0	0	0	0	0	0	0
k__Bacteria;p__Chloroflexi;c__TK10;o__AKYG885;f__;g__	0	0	0	0	0	0	0	0	0	0	0	0	0	0	0	0	0	0	0	0	0	0	0	0	0	0	0	0	0	0	0	0	0	0	0	0	0	0	0	0	0	0	0	0	0	0	0	0	0
k__Bacteria;p__Chloroflexi;c__TK10;o__AKYG885;f__Dolo_23;g__	0	0	0	0	0	0	0	0	0	0	0.00806834	0	0.00189843	0	0	0	0	0	0	0	0	0	0	0	0.000474608	0	0	0	0	0	0.00142383	0	0	0	0	0	0	0	0	0	0	0	0	0	0.00664452	0	0	0	0
k__Bacteria;p__Chloroflexi;c__TK10;o__B07_WMSP1;f__FFCH4570;g__	0	0	0.00332226	0	0.000474608	0	0	0	0	0	0	0	0	0	0	0	0	0.000949217	0	0	0	0	0	0	0	0.00332226	0	0.00237304	0	0	0	0	0	0	0	0	0	0	0	0	0	0	0	0	0	0	0	0	0
k__Bacteria;p__Chloroflexi;c__TK17;o__;f__;g__	0	0	0	0	0	0	0	0	0	0	0	0	0	0.000474608	0	0	0	0	0	0	0.000949217	0	0	0	0.000474608	0	0	0	0	0	0	0	0	0.000474608	0	0	0	0	0	0	0	0	0	0	0	0	0	0	0
k__Bacteria;p__Chloroflexi;c__TK17;o__mle1-48;f__;g__	0	0	0	0	0	0	0	0	0	0	0	0	0	0	0	0	0	0	0	0	0	0	0	0	0.000474608	0	0	0	0	0	0	0	0	0	0	0	0	0	0	0	0	0	0	0	0	0	0	0.000474608	0
k__Bacteria;p__Chloroflexi;c__Thermomicrobia;Other;Other;Other	0	0	0	0	0.000474608	0	0	0	0	0	0	0	0	0	0	0	0	0	0	0	0	0	0	0	0	0	0	0	0	0	0	0	0	0	0	0	0	0	0	0	0	0	0	0	0	0	0	0	0
k__Bacteria;p__Chloroflexi;c__Thermomicrobia;o__;f__;g__	0	0	0	0	0	0	0	0	0	0	0	0	0	0	0	0	0	0	0	0	0	0	0	0	0	0.000474608	0	0	0	0	0	0	0	0	0	0.000474608	0	0	0	0	0	0	0	0	0	0	0	0	0
k__Bacteria;p__Chloroflexi;c__Thermomicrobia;o__AKYG1722;f__;g__	0	0	0	0	0	0	0	0	0	0	0	0	0	0	0	0	0	0	0	0	0	0	0	0	0	0	0	0	0	0	0	0	0	0.000474608	0	0	0	0	0	0	0	0	0	0	0	0	0	0.000949217	0
k__Bacteria;p__Chloroflexi;c__Thermomicrobia;o__Ellin6537;f__;g__	0	0	0.00332226	0	0	0	0	0	0	0	0	0	0.00189843	0	0	0	0	0	0	0	0	0	0	0	0	0	0	0	0	0	0	0.00142383	0	0	0	0	0	0	0	0	0	0	0	0	0	0	0	0	0
k__Bacteria;p__Chloroflexi;c__Thermomicrobia;o__JG30-KF-CM45;f__;g__	0	0	0	0	0.000474608	0	0	0	0	0	0	0.000474608	0.000949217	0	0	0	0	0.000474608	0	0.00189843	0.000474608	0	0	0.00142383	0	0	0.00142383	0	0	0	0	0	0	0	0	0	0	0.00142383	0.000474608	0	0	0	0	0.00474608	0	0	0	0	0
k__Bacteria;p__Cyanobacteria;Other;Other;Other;Other	0.00237304	0.00522069	0.000474608	0.00237304	0.00901756	0	0	0.00474608	0.00522069	0	0.00332226	0.000474608	0	0	0	0.000474608	0	0	0.00854295	0.013289	0.000474608	0.000474608	0.000949217	0	0.000474608	0.00189843	0.0317988	0.0142383	0.0365449	0.0156621	0.0308495	0.00189843	0	0	0	0.00189843	0	0	0.00142383	0.000949217	0	0.00189843	0	0	0.00379687	0.000474608	0.000474608	0.000474608	0
k__Bacteria;p__Cyanobacteria;c__;o__;f__;g__	0.000949217	0	0	0	0	0	0	0	0	0	0	0	0	0	0	0	0	0	0	0	0	0	0	0	0	0	0	0	0	0	0	0	0	0	0	0.0056953	0	0	0	0	0	0	0	0	0	0	0	0	0
k__Bacteria;p__Cyanobacteria;c__4C0d-2;o__MLE1-12;f__;g__	0	0	0	0	0	0	0	0	0	0	0	0	0	0	0	0.00616991	0	0	0	0	0	0	0	0	0	0	0	0	0	0	0	0	0	0	0	0	0	0	0	0	0	0	0	0	0	0	0.00711913	0	0
k__Bacteria;p__Cyanobacteria;c__4C0d-2;o__SM1D11;f__;g__	0	0	0	0	0	0	0	0	0	0	0	0	0	0	0	0	0	0	0	0	0.00142383	0	0	0.000949217	0	0	0	0	0	0	0	0	0	0	0	0	0	0	0	0	0	0	0	0	0	0	0	0	0
k__Bacteria;p__Cyanobacteria;c__4C0d-2;o__SM2F09;f__;g__	0	0	0	0	0	0	0	0	0	0	0	0	0	0	0	0	0	0	0	0	0	0	0	0	0	0	0	0	0	0	0	0	0	0	0	0	0	0	0	0	0	0	0	0	0	0	0	0	0
k__Bacteria;p__Cyanobacteria;c__4C0d-2;o__YS2;f__;g__	0	0	0	0	0	0	0	0	0	0	0	0	0	0	0	0	0	0	0	0	0	0	0	0.000474608	0.000474608	0	0	0	0	0	0	0	0	0	0	0	0	0	0	0	0	0	0	0	0	0	0	0	0
k__Bacteria;p__Cyanobacteria;c__Chloroplast;Other;Other;Other	0.000474608	0.00237304	0	0.00332226	0.00427148	0	0	0.000474608	0	0	0.000474608	0	0.000949217	0.00189843	0	0	0	0	0	0.000474608	0	0	0	0	0.000474608	0	0	0	0.000474608	0	0	0	0	0	0	0	0	0	0	0	0	0	0	0	0	0	0	0	0
k__Bacteria;p__Cyanobacteria;c__Chloroplast;o__;f__;g__	0	0	0.00237304	0	0	0	0	0	0	0	0	0	0	0	0	0	0	0	0.000949217	0	0	0	0	0	0	0	0	0.000474608	0	0.0199336	0	0	0	0	0	0	0	0	0	0	0	0	0	0	0	0	0	0	0
k__Bacteria;p__Cyanobacteria;c__Chloroplast;o__CAB-I;f__;g__	0	0	0	0	0	0	0	0	0	0	0	0	0	0	0	0	0	0	0	0	0	0	0	0	0	0	0	0	0	0	0	0	0	0	0	0	0	0	0	0	0	0	0	0	0	0	0	0	0
k__Bacteria;p__Cyanobacteria;c__Chloroplast;o__Chlorophyta;Other;Other	0	0	0	0	0	0	0	0	0	0	0	0	0	0	0	0	0	0	0	0	0	0	0	0	0	0	0	0	0	0	0	0	0	0	0	0	0	0	0	0	0	0	0	0	0	0	0	0	0
k__Bacteria;p__Cyanobacteria;c__Chloroplast;o__Chlorophyta;f__;g__	0	0.0574276	0.0336972	0.0180351	0.0147129	0	0	0.000949217	0	0	0	0	0.0246796	0	0	0	0	0.00996678	0	0.0137636	0.00379687	0	0	0.00237304	0	0.0156621	0	0.0256289	0.0213574	0.0232558	0.0213574	0.000949217	0.00237304	0	0	0.010916	0	0	0.00854295	0.00616991	0	0	0	0	0	0	0	0.00379687	0
k__Bacteria;p__Cyanobacteria;c__Chloroplast;o__Chlorophyta;f__Chlamydomonadaceae;Other	0.000474608	0	0	0	0	0	0	0	0	0	0	0.00379687	0.00237304	0.00427148	0	0	0	0	0.000474608	0	0	0.0147129	0.0056953	0.000474608	0	0	0	0	0	0	0	0	0	0	0	0	0	0	0	0.00854295	0.0056953	0.00189843	0.000949217	0	0	0	0	0	0
k__Bacteria;p__Cyanobacteria;c__Chloroplast;o__Chlorophyta;f__Chlamydomonadaceae;g__	0	0.00474608	0	0	0	0	0	0	0	0	0	0	0	0.00474608	0	0	0	0	0	0	0	0	0	0.00284765	0.000474608	0	0	0.000474608	0	0.00142383	0	0	0	0	0.000474608	0	0	0	0.00711913	0	0	0.000949217	0	0	0	0	0.00616991	0.00332226	0
k__Bacteria;p__Cyanobacteria;c__Chloroplast;o__Chlorophyta;f__Chlamydomonadaceae;g__Hydrodictyon	0	0	0	0	0	0	0	0	0	0	0	0	0	0	0	0	0	0	0	0	0	0	0	0	0	0	0	0	0	0	0	0	0	0.000474608	0	0	0	0	0	0	0	0	0	0	0	0	0	0.00142383	0
k__Bacteria;p__Cyanobacteria;c__Chloroplast;o__Chlorophyta;f__Chlamydomonadaceae;g__Oophila	0	0	0	0	0	0	0	0	0	0	0	0	0	0	0	0	0	0	0	0	0	0	0	0	0	0	0	0	0	0	0	0	0	0	0	0	0	0	0	0	0	0	0	0	0	0	0	0	0
k__Bacteria;p__Cyanobacteria;c__Chloroplast;o__Chlorophyta;f__Mamiellaceae;g__	0	0	0	0	0.000474608	0	0	0	0	0	0	0	0	0	0	0	0	0	0	0	0	0	0	0	0	0	0	0.000949217	0	0.00142383	0.000949217	0	0	0	0	0	0	0	0	0	0	0	0	0	0	0	0	0	0
k__Bacteria;p__Cyanobacteria;c__Chloroplast;o__Chlorophyta;f__Trebouxiophyceae;Other	0	0	0	0.00237304	0.00427148	0	0	0	0	0	0	0	0.00284765	0	0	0	0	0.000949217	0	0.000474608	0	0	0	0	0	0.000474608	0.000949217	0	0.00711913	0.00379687	0	0	0	0	0	0	0	0	0	0	0	0	0	0	0	0	0	0	0
k__Bacteria;p__Cyanobacteria;c__Chloroplast;o__Chlorophyta;f__Trebouxiophyceae;g__	0	0	0	0.00427148	0.00522069	0	0	0	0	0	0	0	0.0056953	0	0	0	0	0	0	0	0	0	0	0	0	0.00237304	0.00759374	0.00189843	0.00379687	0	0	0	0	0	0	0	0	0	0	0	0	0	0	0	0	0	0	0	0
k__Bacteria;p__Cyanobacteria;c__Chloroplast;o__Chlorophyta;f__Trebouxiophyceae;g__Coccomyxa	0	0	0	0	0.0056953	0	0	0	0	0	0	0	0.000949217	0	0	0	0	0.00142383	0	0	0	0	0	0	0	0.00142383	0.00142383	0.00189843	0	0.00759374	0	0	0	0	0	0	0	0	0	0	0	0	0	0	0	0	0	0	0
k__Bacteria;p__Cyanobacteria;c__Chloroplast;o__Haptophyceae;f__;g__	0	0	0	0	0	0	0	0	0	0.00759374	0.000474608	0	0	0	0	0	0	0	0	0	0	0	0	0	0	0	0	0	0	0	0	0	0	0	0	0	0	0	0	0	0	0	0	0	0	0	0	0	0
k__Bacteria;p__Cyanobacteria;c__Chloroplast;o__Rhodophyta;f__;g__	0	0	0	0	0	0	0	0	0	0	0	0	0	0	0	0	0	0	0	0	0	0	0	0	0	0	0	0	0	0	0	0	0	0	0	0	0	0	0	0	0	0	0	0	0	0	0	0	0
k__Bacteria;p__Cyanobacteria;c__Chloroplast;o__Stramenopiles;f__;g__	0.000474608	0	0.00284765	0.00522069	0.0151875	0	0.00522069	0	0.00142383	0	0.0403417	0.0474608	0.0161367	0.0056953	0	0.0137636	0	0.00142383	0.00379687	0.00854295	0.0251542	0.00427148	0.00284765	0.0180351	0.0270527	0.000949217	0	0.00474608	0.00664452	0.00949217	0.0199336	0.000474608	0.00284765	0.00332226	0.0104414	0.00142383	0.0602753	0.00237304	0.0166113	0.00522069	0	0.000949217	0.00142383	0.00142383	0.0156621	0	0.00427148	0.0237304	0.00616991
k__Bacteria;p__Cyanobacteria;c__Chloroplast;o__Streptophyta;f__;g__	0	0	0	0.00474608	0.286664	0.0360702	0	0	0	0	0	0	0.0128144	0	0	0.0104414	0.0104414	0.00949217	0.000474608	0.0227812	0.000474608	0	0	0.00142383	0	0.00284765	0.010916	0.0185097	0.0137636	0.00616991	0.00616991	0.000474608	0.000474608	0	0	0.00237304	0	0.00474608	0	0	0.000474608	0.00379687	0	0.00759374	0.000949217	0.00996678	0	0	0.00474608
k__Bacteria;p__Cyanobacteria;c__Gloeobacterophycideae;o__Gloeobacterales;f__Gloeobacteraceae;g__Gloeobacter	0	0	0	0	0	0	0	0	0	0	0.000474608	0	0	0	0	0	0	0	0	0	0	0	0	0.00332226	0.00474608	0	0	0	0	0	0	0	0	0.000949217	0	0	0	0	0	0	0	0	0	0	0	0	0	0.00237304	0
k__Bacteria;p__Cyanobacteria;c__ML635J-21;o__;f__;g__	0	0	0	0	0	0	0	0	0	0	0	0	0	0	0	0	0	0	0	0	0	0	0	0	0	0	0.00237304	0	0	0	0	0	0	0.00142383	0	0	0	0	0	0	0	0	0	0	0	0	0	0.00237304	0
k__Bacteria;p__Cyanobacteria;c__Nostocophycideae;Other;Other;Other	0	0	0	0	0.000474608	0	0	0.000474608	0	0	0	0	0	0	0	0	0	0	0	0.0161367	0	0	0	0	0	0	0	0.00427148	0.00189843	0	0.00189843	0	0	0	0	0	0	0	0.000949217	0	0	0	0	0	0	0	0	0	0
k__Bacteria;p__Cyanobacteria;c__Nostocophycideae;o__Nostocales;f__Nostocaceae;Other	0.0056953	0.000474608	0.000474608	0.000474608	0.00379687	0	0	0.00237304	0.00142383	0	0	0	0.00142383	0	0	0	0	0.00284765	0.00284765	0.000474608	0	0	0	0	0.00237304	0	0.00284765	0.000949217	0.00284765	0.0113906	0.00142383	0.00189843	0	0	0	0.000949217	0	0	0.00189843	0.00474608	0	0	0	0	0	0	0	0	0
k__Bacteria;p__Cyanobacteria;c__Nostocophycideae;o__Nostocales;f__Nostocaceae;g__	0.0730897	0.00711913	0	0	0.0056953	0	0	0.0261035	0.0246796	0	0	0	0	0.00474608	0	0	0	0.0175605	0.024205	0.00189843	0	0	0	0.000474608	0.113906	0	0	0.00284765	0	0	0.000474608	0.0232558	0.00142383	0	0	0.00237304	0	0	0	0	0	0	0	0	0	0	0	0	0
k__Bacteria;p__Cyanobacteria;c__Nostocophycideae;o__Nostocales;f__Nostocaceae;g__Anabaena	0	0	0	0	0	0	0	0	0	0	0	0	0	0	0	0	0	0	0	0	0	0	0	0	0	0	0	0	0	0	0	0	0	0	0	0	0	0	0	0	0	0	0	0	0	0	0	0	0
k__Bacteria;p__Cyanobacteria;c__Nostocophycideae;o__Nostocales;f__Nostocaceae;g__Dolichospermum	0.000949217	0	0	0	0.000949217	0	0	0.00142383	0	0	0	0	0.00332226	0	0	0	0	0	0.00237304	0	0	0	0	0.00332226	0.00427148	0	0	0	0.0208828	0.0280019	0	0	0	0	0	0.000474608	0	0	0.0147129	0.00474608	0	0	0	0	0	0	0	0	0
k__Bacteria;p__Cyanobacteria;c__Nostocophycideae;o__Nostocales;f__Nostocaceae;g__Nostoc	0	0	0	0.00427148	0.0403417	0	0	0	0	0	0	0	0.00711913	0	0	0	0	0.00901756	0	0.00332226	0	0	0	0	0	0.00142383	0.0726151	0.00237304	0	0	0.00142383	0	0	0	0	0.000474608	0	0	0	0	0	0	0	0	0	0	0	0	0
k__Bacteria;p__Cyanobacteria;c__Nostocophycideae;o__Nostocales;f__Nostocaceae;g__Tolypothrix	0	0	0	0	0	0	0	0	0	0	0	0	0	0	0	0	0	0	0	0	0	0	0	0	0.00332226	0	0	0	0	0	0	0	0.000474608	0	0	0	0	0	0	0	0	0	0	0	0	0	0	0	0
k__Bacteria;p__Cyanobacteria;c__Nostocophycideae;o__Nostocales;f__Nostocaceae;g__Toxopsis	0.0721405	0.0317988	0	0	0	0	0	0.0526815	0.15757	0	0	0	0	0	0	0	0	0.00142383	0.0588514	0.00379687	0	0	0	0	0	0.000474608	0	0.000949217	0	0.00142383	0.00332226	0.0156621	0	0	0	0.013289	0	0	0.000949217	0	0	0	0	0	0	0	0	0	0
k__Bacteria;p__Cyanobacteria;c__Nostocophycideae;o__Stigonematales;f__Rivulariaceae;Other	0.00189843	0	0	0	0	0	0	0	0	0	0	0	0	0	0	0	0	0	0	0	0	0	0	0	0	0	0	0	0	0	0	0	0	0	0	0	0	0	0.0118652	0	0	0	0	0	0	0	0.0118652	0	0
k__Bacteria;p__Cyanobacteria;c__Nostocophycideae;o__Stigonematales;f__Rivulariaceae;g__Calothrix	0	0	0	0	0	0	0	0	0	0	0	0	0	0	0	0	0	0.00142383	0	0	0	0	0	0	0	0.000949217	0	0	0	0	0.0189843	0	0	0	0	0	0	0	0.0128144	0	0	0	0	0	0	0	0	0	0
k__Bacteria;p__Cyanobacteria;c__Nostocophycideae;o__Stigonematales;f__Rivulariaceae;g__Rivularia	0	0	0	0	0.000474608	0	0	0	0	0	0	0	0	0	0	0	0	0	0	0.0408163	0	0	0	0	0	0.000474608	0	0.0213574	0.0465116	0.00332226	0.135263	0	0	0	0	0	0	0	0.00237304	0	0	0	0	0	0	0	0	0	0
k__Bacteria;p__Cyanobacteria;c__Oscillatoriophycideae;Other;Other;Other	0.000474608	0	0	0	0.000474608	0	0	0.000949217	0.000474608	0	0	0	0	0	0	0	0	0	0	0.00189843	0	0	0	0	0	0	0	0.000949217	0.00664452	0.00142383	0.0213574	0	0	0	0	0	0	0	0	0	0	0	0	0	0	0	0	0	0
k__Bacteria;p__Cyanobacteria;c__Oscillatoriophycideae;o__Chroococcales;Other;Other	0	0	0	0	0	0	0	0	0	0	0	0.000474608	0	0.000949217	0	0	0	0	0	0.00284765	0.00142383	0	0	0.00996678	0.00237304	0	0	0	0	0	0	0	0	0.000474608	0	0	0.00237304	0	0	0	0	0.0213574	0	0	0	0	0	0.000474608	0
k__Bacteria;p__Cyanobacteria;c__Oscillatoriophycideae;o__Chroococcales;f__;g__	0	0	0	0	0	0	0	0	0	0	0	0	0	0	0	0	0	0	0	0	0	0	0	0	0	0	0	0	0	0.000474608	0	0	0	0	0	0	0	0	0	0	0	0	0	0	0	0	0	0	0
k__Bacteria;p__Cyanobacteria;c__Oscillatoriophycideae;o__Chroococcales;f__Chroococcaceae;Other	0	0	0	0	0	0	0	0	0	0	0	0	0	0	0	0	0	0	0	0	0	0	0	0	0.000474608	0	0	0	0	0	0	0	0	0	0	0	0	0	0	0	0	0	0	0	0	0	0	0.000949217	0
k__Bacteria;p__Cyanobacteria;c__Oscillatoriophycideae;o__Chroococcales;f__Cyanobacteriaceae;Other	0	0	0	0	0	0	0	0	0	0	0	0	0	0	0	0	0	0	0	0	0	0	0	0	0.000474608	0	0	0	0	0	0	0	0	0	0	0	0	0	0	0	0	0	0	0	0	0	0	0.00379687	0
k__Bacteria;p__Cyanobacteria;c__Oscillatoriophycideae;o__Chroococcales;f__Cyanobacteriaceae;g__Aphanothece	0	0	0	0	0	0	0	0	0	0	0	0	0	0.00142383	0	0	0	0	0	0	0.000949217	0	0	0.00379687	0.00284765	0	0	0	0	0	0	0	0	0	0	0	0	0	0	0	0.00189843	0	0	0	0	0	0	0.00237304	0
k__Bacteria;p__Cyanobacteria;c__Oscillatoriophycideae;o__Chroococcales;f__Cyanobacteriaceae;g__Cyanobacterium	0	0	0	0	0	0	0	0	0	0	0	0	0	0	0	0	0	0	0	0	0	0	0	0.00142383	0.00522069	0	0	0	0	0	0	0	0	0	0	0	0	0	0	0	0	0	0	0	0	0	0	0.00332226	0
k__Bacteria;p__Cyanobacteria;c__Oscillatoriophycideae;o__Chroococcales;f__Gomphosphaeriaceae;Other	0	0	0	0	0	0	0	0	0	0	0.00332226	0	0	0	0	0	0	0	0	0	0.00142383	0	0	0.00142383	0.000949217	0	0	0	0	0	0	0	0	0.0170859	0	0	0	0	0	0	0	0	0	0	0	0	0	0.00237304	0
k__Bacteria;p__Cyanobacteria;c__Oscillatoriophycideae;o__Chroococcales;f__Gomphosphaeriaceae;g__	0	0	0	0	0	0	0	0	0	0	0	0	0	0	0	0	0	0	0.000474608	0	0	0	0	0	0	0	0	0	0	0	0	0	0	0	0	0	0	0	0	0	0	0	0	0	0	0	0	0	0
k__Bacteria;p__Cyanobacteria;c__Oscillatoriophycideae;o__Chroococcales;f__Gomphosphaeriaceae;g__Snowella	0	0	0	0	0	0	0	0	0	0	0.000474608	0	0	0	0	0	0	0	0	0	0	0	0	0.000474608	0	0	0	0	0	0	0	0	0	0.00142383	0	0	0	0	0	0	0	0	0	0	0	0	0	0	0
k__Bacteria;p__Cyanobacteria;c__Oscillatoriophycideae;o__Chroococcales;f__Xenococcaceae;Other	0.00522069	0.0631229	0.00854295	0	0	0	0	0.0128144	0.00616991	0	0	0	0	0	0	0	0	0	0.0882772	0	0	0	0	0	0	0	0	0	0.000474608	0.000474608	0	0.00996678	0	0	0	0.00474608	0	0	0	0	0	0	0	0	0	0	0	0	0
k__Bacteria;p__Cyanobacteria;c__Oscillatoriophycideae;o__Chroococcales;f__Xenococcaceae;g__	0	0	0	0	0	0	0	0	0	0	0	0	0	0	0	0	0	0.000474608	0	0	0	0	0	0.000474608	0	0	0	0.000949217	0	0	0	0	0	0	0	0	0	0	0	0	0	0	0	0	0	0	0	0	0
k__Bacteria;p__Cyanobacteria;c__Oscillatoriophycideae;o__Chroococcales;f__Xenococcaceae;g__Chroococcidiopsis	0.00332226	0.0270527	0	0	0	0	0	0.00664452	0.00284765	0	0	0	0	0	0	0	0	0	0.0199336	0.000949217	0	0	0	0	0	0	0	0	0	0.00142383	0	0.00332226	0	0	0	0.00237304	0	0	0	0	0	0	0	0	0	0	0	0	0
k__Bacteria;p__Cyanobacteria;c__Oscillatoriophycideae;o__Oscillatoriales;f__Phormidiaceae;Other	0	0	0.000949217	0	0	0	0	0.000949217	0	0	0	0	0.000474608	0	0	0	0	0	0	0.000949217	0	0	0	0	0	0	0	0	0.0185097	0.00332226	0.010916	0	0.000474608	0	0	0.00332226	0	0	0	0	0	0	0	0	0.00142383	0	0	0	0
k__Bacteria;p__Cyanobacteria;c__Oscillatoriophycideae;o__Oscillatoriales;f__Phormidiaceae;g__	0	0	0	0	0	0	0	0	0	0	0	0	0	0	0	0	0	0	0	0	0	0	0	0.00189843	0.00189843	0	0	0	0	0	0	0	0	0	0	0	0	0	0	0	0	0	0	0	0	0	0	0	0
k__Bacteria;p__Cyanobacteria;c__Oscillatoriophycideae;o__Oscillatoriales;f__Phormidiaceae;g__Oscillatoria	0	0	0	0	0	0	0	0	0	0	0	0	0	0	0	0	0	0	0	0	0	0	0	0	0	0	0	0	0	0	0	0	0	0	0	0.00664452	0	0	0	0	0	0	0	0	0	0	0	0	0
k__Bacteria;p__Cyanobacteria;c__Oscillatoriophycideae;o__Oscillatoriales;f__Phormidiaceae;g__Phormidium	0.000474608	0	0.000474608	0	0.00284765	0	0	0.00142383	0.00142383	0	0	0	0.000474608	0	0	0	0	0.00474608	0.000474608	0.05458	0	0	0	0	0	0	0	0.013289	0.227337	0.0227812	0.379212	0.000474608	0	0	0	0.00616991	0	0	0.00284765	0	0	0	0	0	0	0	0	0	0
k__Bacteria;p__Cyanobacteria;c__Oscillatoriophycideae;o__Oscillatoriales;f__Phormidiaceae;g__Planktothrix	0	0	0	0	0	0	0	0	0	0	0	0.000474608	0	0	0	0	0	0	0	0	0.00284765	0.000474608	0	0.00522069	0.00474608	0	0	0	0	0	0	0	0	0	0	0	0	0	0	0	0	0.000474608	0	0	0.10299	0.00806834	0	0	0
k__Bacteria;p__Cyanobacteria;c__Synechococcophycideae;Other;Other;Other	0	0.000474608	0	0	0	0	0	0	0	0	0	0	0	0	0	0	0	0	0.000949217	0.000474608	0	0	0	0	0	0	0	0	0	0	0.00142383	0	0	0	0	0	0	0	0	0.00806834	0	0	0	0	0	0	0	0	0
k__Bacteria;p__Cyanobacteria;c__Synechococcophycideae;o__Pseudanabaenales;f__;g__	0	0	0	0	0	0	0	0	0	0	0	0	0	0	0	0	0	0	0	0	0.00142383	0	0	0	0	0	0	0.00237304	0	0	0	0.000474608	0	0	0	0	0	0.00332226	0	0	0	0	0	0	0	0	0	0	0
k__Bacteria;p__Cyanobacteria;c__Synechococcophycideae;o__Pseudanabaenales;f__Pseudanabaenaceae;Other	0.00284765	0.000474608	0	0.00237304	0	0	0	0.0227812	0.00759374	0	0	0	0.00142383	0	0	0	0	0	0	0.00806834	0.00332226	0	0	0.00806834	0.00237304	0.00237304	0.0056953	0.00759374	0.000949217	0.00711913	0.0104414	0	0.000474608	0.000474608	0	0	0	0	0.0104414	0.00474608	0	0	0	0.00189843	0	0	0	0.00427148	0.00142383
k__Bacteria;p__Cyanobacteria;c__Synechococcophycideae;o__Pseudanabaenales;f__Pseudanabaenaceae;g__	0.000949217	0.00189843	0	0	0	0	0	0.000474608	0.00189843	0	0	0	0	0	0	0	0	0	0.000474608	0.00189843	0.00189843	0	0	0	0	0	0	0.000949217	0	0	0.000474608	0	0.000474608	0	0	0.000474608	0	0	0	0.000474608	0	0	0	0.00142383	0	0	0	0.000949217	0
k__Bacteria;p__Cyanobacteria;c__Synechococcophycideae;o__Pseudanabaenales;f__Pseudanabaenaceae;g__Leptolyngbya	0.00189843	0.00664452	0	0.0303749	0.00427148	0	0.0123398	0.00142383	0.00806834	0	0	0.000949217	0.00616991	0	0	0	0	0.000474608	0.000949217	0.00474608	0	0	0	0.000474608	0.000474608	0.00427148	0	0.00142383	0.00284765	0.00522069	0	0	0.000949217	0	0	0.00332226	0	0	0	0	0	0.00189843	0.0128144	0	0.00142383	0	0.00616991	0	0
k__Bacteria;p__Cyanobacteria;c__Synechococcophycideae;o__Pseudanabaenales;f__Pseudanabaenaceae;g__Pseudanabaena	0	0	0	0	0	0	0	0	0	0	0	0	0	0	0	0	0	0	0	0	0	0	0	0.00142383	0.000474608	0	0	0	0	0	0	0	0	0.0265781	0	0	0	0	0	0	0	0	0	0	0	0	0	0.000949217	0
k__Bacteria;p__Cyanobacteria;c__Synechococcophycideae;o__Synechococcales;f__;g__	0	0	0	0	0	0	0	0	0	0	0	0	0	0	0	0	0	0	0	0	0.00379687	0	0	0	0	0	0	0	0	0	0	0	0	0	0	0	0	0	0	0	0	0	0	0	0	0	0	0.000949217	0
k__Bacteria;p__Cyanobacteria;c__Synechococcophycideae;o__Synechococcales;f__Acaryochloridaceae;g__Acaryochloris	0	0	0	0	0	0	0	0	0	0	0	0	0	0	0	0	0	0	0	0	0	0	0	0	0	0	0	0	0	0	0	0	0	0	0	0	0	0	0	0	0	0	0	0	0	0	0	0	0
k__Bacteria;p__Cyanobacteria;c__Synechococcophycideae;o__Synechococcales;f__Chamaesiphonaceae;g__	0.0313242	0	0	0	0	0	0	0.000474608	0.00616991	0	0	0	0	0	0	0	0	0	0.00427148	0.000949217	0	0	0	0	0	0	0	0	0.00474608	0.00806834	0.000949217	0.00427148	0	0	0	0.00474608	0	0.00142383	0	0	0	0	0	0	0	0	0	0	0
k__Bacteria;p__Cyanobacteria;c__Synechococcophycideae;o__Synechococcales;f__Synechococcaceae;Other	0.00237304	0.00664452	0.00806834	0	0.000474608	0	0	0.00379687	0.000949217	0	0.0374941	0	0.000949217	0.00759374	0	0.00189843	0	0	0.0370195	0.000474608	0.013289	0.000474608	0	0.0346464	0.0213574	0	0	0	0	0.00237304	0.00189843	0.00332226	0	0.00332226	0.0151875	0.00332226	0.0246796	0.0056953	0	0.00142383	0.000949217	0.000949217	0.00427148	0	0.00189843	0	0.00711913	0.0227812	0.00616991
k__Bacteria;p__Cyanobacteria;c__Synechococcophycideae;o__Synechococcales;f__Synechococcaceae;g__Paulinella	0	0	0.00142383	0	0	0	0	0	0.00379687	0	0.00379687	0	0	0.00664452	0	0	0	0	0.00189843	0	0.00427148	0	0	0.00616991	0.00901756	0	0	0	0	0	0	0	0	0	0	0	0.00379687	0	0	0	0	0	0	0	0.00284765	0	0.00284765	0.00189843	0.000949217
k__Bacteria;p__Cyanobacteria;c__Synechococcophycideae;o__Synechococcales;f__Synechococcaceae;g__Synechococcus	0.00142383	0	0	0	0	0	0	0.000949217	0.00474608	0	0.00806834	0.00189843	0	0.00142383	0	0.00189843	0.000949217	0	0.0113906	0.000474608	0.00237304	0.00949217	0	0.00474608	0.00474608	0	0.00142383	0.000949217	0.00142383	0.021832	0.00332226	0	0.000474608	0.000949217	0.00711913	0.00474608	0.00379687	0.000949217	0.000949217	0.00142383	0	0.000949217	0.00189843	0.00237304	0.00189843	0	0	0.00522069	0
k__Bacteria;p__Elusimicrobia;c__Elusimicrobia;o__IIb;f__;g__	0	0	0	0	0	0	0	0	0	0	0	0	0	0	0	0	0	0	0	0	0	0	0	0	0	0	0	0	0	0	0	0	0	0	0	0	0	0	0	0	0	0	0	0	0	0	0	0	0
k__Bacteria;p__Elusimicrobia;c__Endomicrobia;o__;f__;g__	0	0	0	0	0	0	0	0	0	0	0	0	0	0.00142383	0	0	0	0	0	0	0	0	0	0	0	0	0	0	0	0	0	0	0	0	0	0	0	0	0	0	0	0	0	0	0	0	0	0	0
k__Bacteria;p__FBP;c__;o__;f__;g__	0	0	0	0	0	0	0	0	0	0	0	0	0	0	0	0	0	0	0	0	0	0	0	0	0	0	0	0	0.000949217	0	0	0	0	0	0	0	0	0	0	0	0	0	0	0	0	0	0	0	0
k__Bacteria;p__FCPU426;c__;o__;f__;g__	0	0	0	0	0	0	0	0	0	0	0	0	0	0	0	0	0	0	0	0	0	0	0	0	0	0	0	0	0	0	0	0	0	0	0	0	0	0	0	0	0	0	0	0	0	0	0	0	0
k__Bacteria;p__Fibrobacteres;c__Fibrobacteria;o__258ds10;f__;g__	0	0	0	0	0	0	0	0	0	0	0	0	0	0	0	0	0	0	0	0	0	0	0	0	0	0	0	0	0	0	0	0	0	0	0	0	0	0	0	0	0	0	0	0.0313242	0	0	0	0	0
k__Bacteria;p__Firmicutes;Other;Other;Other;Other	0	0	0	0	0	0	0	0	0	0	0	0.000949217	0	0	0	0	0	0	0	0	0.000474608	0.00379687	0.00284765	0	0	0	0	0	0	0	0	0	0	0	0	0	0	0	0	0	0	0.000949217	0	0	0	0.000474608	0	0	0
k__Bacteria;p__Firmicutes;c__Bacilli;Other;Other;Other	0	0	0	0	0	0.000474608	0	0	0	0	0.000474608	0.000474608	0	0	0	0	0.00379687	0	0	0.00142383	0	0.00379687	0	0	0	0	0	0	0.000474608	0	0	0	0	0.000474608	0.000474608	0	0	0	0.00284765	0.000474608	0.00142383	0.000474608	0	0.000474608	0	0	0	0.000474608	0
k__Bacteria;p__Firmicutes;c__Bacilli;o__Bacillales;Other;Other	0	0.000474608	0	0	0	0	0	0.000949217	0.00237304	0.000474608	0	0	0.00332226	0	0	0.00189843	0	0	0	0.000474608	0	0.000474608	0	0.000474608	0	0	0.00284765	0.000474608	0.00237304	0.000474608	0	0	0	0	0.00237304	0	0	0	0	0.000474608	0.000474608	0	0	0	0	0.000474608	0	0.000474608	0
k__Bacteria;p__Firmicutes;c__Bacilli;o__Bacillales;f__;g__	0	0	0	0	0	0	0	0	0	0	0	0	0	0	0	0	0	0	0	0	0	0	0	0	0	0	0	0	0	0	0	0	0	0	0	0.00189843	0	0	0	0.000949217	0	0	0	0	0	0	0	0	0
k__Bacteria;p__Firmicutes;c__Bacilli;o__Bacillales;f__Alicyclobacillaceae;g__Alicyclobacillus	0	0	0	0	0	0	0	0	0	0	0	0	0	0	0	0	0	0	0	0	0	0	0	0	0	0	0	0	0	0	0	0	0	0	0	0	0	0	0	0	0	0	0	0	0	0	0	0	0
k__Bacteria;p__Firmicutes;c__Bacilli;o__Bacillales;f__Bacillaceae;Other	0	0	0	0	0	0	0	0	0	0	0	0	0	0	0	0	0	0	0	0	0	0.000474608	0.00189843	0	0	0	0	0	0.000474608	0	0	0	0	0.000474608	0.00711913	0	0	0	0	0	0	0	0	0	0	0	0	0	0
k__Bacteria;p__Firmicutes;c__Bacilli;o__Bacillales;f__Bacillaceae;g__Bacillus	0	0	0	0	0.000474608	0	0	0	0	0.000949217	0	0.000474608	0.0156621	0.000474608	0	0.00379687	0.000474608	0	0	0	0.000474608	0	0	0	0	0	0	0.000474608	0	0	0	0	0	0.0166113	0	0	0	0	0.000474608	0	0	0.000949217	0.000474608	0.000949217	0	0	0	0.00237304	0.00664452
k__Bacteria;p__Firmicutes;c__Bacilli;o__Bacillales;f__Bacillaceae;g__Marinococcus	0	0	0	0	0	0	0	0	0	0	0	0	0	0	0	0	0	0	0	0	0	0	0	0	0	0	0	0	0	0	0	0	0	0	0	0	0	0	0	0	0	0	0	0	0	0	0	0	0
k__Bacteria;p__Firmicutes;c__Bacilli;o__Bacillales;f__Listeriaceae;g__Brochothrix	0	0	0	0	0.000474608	0	0	0	0	0	0	0	0	0	0	0	0	0	0	0.00616991	0	0	0	0	0	0	0	0.00237304	0	0	0	0	0	0	0	0	0	0	0.00996678	0.0156621	0	0	0	0	0	0	0	0	0
k__Bacteria;p__Firmicutes;c__Bacilli;o__Bacillales;f__Paenibacillaceae;Other	0	0	0	0	0	0	0	0	0	0	0	0	0	0	0	0	0	0	0	0	0	0	0	0	0	0	0	0	0	0	0	0	0	0	0	0	0	0	0	0	0	0	0	0	0	0	0	0	0
k__Bacteria;p__Firmicutes;c__Bacilli;o__Bacillales;f__Paenibacillaceae;g__Ammoniphilus	0	0	0	0	0	0	0	0	0	0	0	0	0	0	0	0	0	0	0	0	0	0	0	0	0	0	0	0	0	0	0	0	0	0	0	0	0	0	0	0	0	0	0	0	0	0	0	0	0
k__Bacteria;p__Firmicutes;c__Bacilli;o__Bacillales;f__Paenibacillaceae;g__Brevibacillus	0	0	0	0	0	0	0	0	0	0	0	0	0	0	0	0	0	0	0	0	0	0	0	0	0	0	0	0	0	0	0	0	0	0	0	0	0	0	0	0	0	0	0	0	0	0	0	0	0
k__Bacteria;p__Firmicutes;c__Bacilli;o__Bacillales;f__Paenibacillaceae;g__Cohnella	0	0	0	0	0.000474608	0	0	0	0	0	0	0	0	0	0	0	0	0	0	0	0	0	0	0	0	0	0	0	0	0	0	0	0	0.00522069	0	0	0	0	0	0	0	0	0	0	0	0	0	0	0
k__Bacteria;p__Firmicutes;c__Bacilli;o__Bacillales;f__Paenibacillaceae;g__Paenibacillus	0	0	0	0	0.000474608	0	0	0	0.000949217	0	0	0.000474608	0	0.00711913	0	0.000949217	0	0	0	0.000474608	0	0	0	0.000474608	0	0.00901756	0	0	0	0.000474608	0	0	0	0	0	0	0	0	0	0	0.00189843	0	0.00189843	0.00759374	0	0	0	0	0
k__Bacteria;p__Firmicutes;c__Bacilli;o__Bacillales;f__Pasteuriaceae;Other	0	0	0	0	0	0	0	0	0	0	0	0	0	0	0	0	0	0.000474608	0	0	0	0	0	0	0	0	0	0	0	0	0	0	0	0	0	0.00142383	0	0	0	0	0	0	0	0	0	0	0	0	0
k__Bacteria;p__Firmicutes;c__Bacilli;o__Bacillales;f__Planococcaceae;Other	0	0	0	0	0.000474608	0	0	0	0	0	0	0	0	0	0	0	0	0	0	0.000474608	0	0	0	0	0	0	0.000474608	0	0.00142383	0.000949217	0	0	0	0	0	0	0	0	0	0	0	0	0	0	0	0	0	0	0
k__Bacteria;p__Firmicutes;c__Bacilli;o__Bacillales;f__Planococcaceae;g__Sporosarcina	0	0	0	0	0	0	0	0	0	0	0	0	0	0	0	0	0.00237304	0	0	0	0	0	0	0	0	0	0	0	0	0	0	0	0	0	0	0	0	0	0	0	0	0	0	0.000949217	0	0	0	0	0
k__Bacteria;p__Firmicutes;c__Bacilli;o__Bacillales;f__Staphylococcaceae;Other	0	0	0	0	0	0	0	0	0	0	0	0	0.000474608	0	0	0.000474608	0	0	0	0.000474608	0	0.000474608	0.000949217	0	0	0	0	0.000474608	0	0	0	0	0	0.000474608	0	0	0.000949217	0	0	0	0	0	0.000474608	0.000474608	0	0.000474608	0	0	0.000474608
k__Bacteria;p__Firmicutes;c__Bacilli;o__Bacillales;f__Staphylococcaceae;g__Jeotgalicoccus	0	0	0	0	0	0	0	0	0	0	0	0	0	0	0	0.000474608	0	0	0	0	0.000474608	0	0	0	0	0	0.000474608	0	0	0	0	0	0	0	0	0	0	0	0	0	0	0	0	0	0	0	0	0	0
k__Bacteria;p__Firmicutes;c__Bacilli;o__Bacillales;f__Staphylococcaceae;g__Staphylococcus	0	0	0	0	0	0.00142383	0	0	0	0.000949217	0	0.000474608	0	0	0	0.000949217	0	0	0	0	0	0	0	0	0	0	0	0	0	0	0	0	0	0.000949217	0.00332226	0	0.000474608	0	0.000474608	0	0.000474608	0	0	0.000474608	0	0	0.000474608	0.000474608	0
k__Bacteria;p__Firmicutes;c__Bacilli;o__Bacillales;f__Thermoactinomycetaceae;Other	0	0	0	0	0	0	0	0	0	0	0	0	0	0	0	0	0	0	0	0.000474608	0	0	0	0	0	0	0	0	0	0	0	0	0	0	0	0	0	0	0	0	0	0	0	0	0	0	0	0	0
k__Bacteria;p__Firmicutes;c__Bacilli;o__Bacillales;f__Thermoactinomycetaceae;g__	0	0	0	0	0	0	0	0	0	0	0	0	0	0	0	0	0	0	0	0	0	0	0	0	0	0	0	0	0	0	0	0	0	0	0	0	0	0	0	0	0	0	0	0	0	0	0	0	0
k__Bacteria;p__Firmicutes;c__Bacilli;o__Bacillales;f__Thermoactinomycetaceae;g__Planifilum	0	0	0	0	0	0	0	0	0	0	0	0	0	0	0	0	0	0	0	0	0	0	0	0	0	0	0	0	0	0	0	0	0	0	0	0	0	0	0	0	0	0	0	0	0	0	0	0	0
k__Bacteria;p__Firmicutes;c__Bacilli;o__Bacillales;f__Thermoactinomycetaceae;g__Shimazuella	0	0	0	0	0	0	0	0	0	0	0	0.000474608	0	0	0	0	0	0	0	0	0	0.00664452	0	0	0	0	0	0	0	0	0	0	0	0	0	0	0	0	0	0	0	0	0.000949217	0	0	0	0	0	0
k__Bacteria;p__Firmicutes;c__Bacilli;o__Bacillales;f__[Exiguobacteraceae];g__	0	0.00664452	0	0	0	0	0	0.00664452	0.0142383	0	0	0	0	0	0	0	0	0	0	0	0	0	0	0	0	0	0.0161367	0	0	0	0.000474608	0	0	0	0.0237304	0	0	0	0.000949217	0	0	0	0	0	0	0	0	0	0
k__Bacteria;p__Firmicutes;c__Bacilli;o__Bacillales;f__[Exiguobacteraceae];g__Exiguobacterium	0	0.000474608	0.0517323	0	0	0	0	0.00427148	0.00379687	0	0	0	0.00996678	0	0	0	0	0	0.000474608	0.00189843	0	0	0	0	0	0	0	0	0	0	0	0	0.00806834	0	0	0	0	0	0.0517323	0.0256289	0	0	0	0	0	0	0	0	0
k__Bacteria;p__Firmicutes;c__Bacilli;o__Gemellales;f__Gemellaceae;g__	0	0	0	0	0	0	0	0	0	0	0.00474608	0.00237304	0.00379687	0	0	0	0.0294257	0	0	0.000474608	0	0.010916	0	0	0	0	0	0	0.00189843	0	0	0.00142383	0	0	0	0	0	0.00379687	0	0	0	0.000949217	0.00142383	0	0.000474608	0	0	0.000949217	0
k__Bacteria;p__Firmicutes;c__Bacilli;o__Lactobacillales;Other;Other	0	0	0	0	0	0	0	0	0	0	0	0	0	0	0	0	0	0	0	0.00237304	0	0.00427148	0.000949217	0	0	0	0	0	0	0	0	0	0.0123398	0	0.00142383	0	0	0.000474608	0.30897	0.214998	0	0.000949217	0.000949217	0	0	0	0	0	0
k__Bacteria;p__Firmicutes;c__Bacilli;o__Lactobacillales;f__Aerococcaceae;Other	0	0	0	0	0.000474608	0	0	0	0	0	0	0	0	0	0	0	0	0	0.000474608	0	0	0	0	0	0	0.000474608	0	0.000949217	0	0	0	0	0	0	0	0	0	0	0	0	0	0	0	0	0	0	0	0	0
k__Bacteria;p__Firmicutes;c__Bacilli;o__Lactobacillales;f__Aerococcaceae;g__	0	0	0	0	0	0	0	0	0	0	0	0	0	0	0	0	0	0	0	0	0	0	0	0	0	0.000474608	0	0	0	0	0	0	0	0	0	0	0	0	0	0	0	0	0	0	0	0	0	0	0
k__Bacteria;p__Firmicutes;c__Bacilli;o__Lactobacillales;f__Aerococcaceae;g__Abiotrophia	0	0	0	0	0	0	0	0	0	0	0	0	0	0	0	0	0	0	0	0	0	0	0	0	0	0	0	0	0	0.000949217	0	0	0	0	0	0	0	0	0	0	0	0	0	0	0	0	0	0	0
k__Bacteria;p__Firmicutes;c__Bacilli;o__Lactobacillales;f__Aerococcaceae;g__Aerococcus	0	0	0	0	0	0	0	0	0	0	0	0	0	0	0	0	0	0	0	0.00142383	0	0	0	0	0	0	0.000474608	0	0	0	0	0	0	0	0	0	0.00522069	0	0	0.00284765	0.00664452	0	0	0	0	0	0	0	0
k__Bacteria;p__Firmicutes;c__Bacilli;o__Lactobacillales;f__Aerococcaceae;g__Facklamia	0	0	0	0.00522069	0	0	0	0	0	0	0	0	0	0	0	0	0	0	0	0	0	0	0	0	0	0	0	0	0	0.00142383	0	0	0	0	0	0	0	0	0	0	0	0	0	0	0	0	0	0	0
k__Bacteria;p__Firmicutes;c__Bacilli;o__Lactobacillales;f__Carnobacteriaceae;Other	0	0	0	0	0	0	0	0	0	0	0	0	0	0	0	0	0	0	0	0.000474608	0	0	0	0	0	0	0	0	0	0	0	0	0	0	0	0	0	0	0.00379687	0.00237304	0	0	0	0	0	0	0	0	0
k__Bacteria;p__Firmicutes;c__Bacilli;o__Lactobacillales;f__Carnobacteriaceae;g__Carnobacterium	0	0	0	0	0	0	0	0	0	0	0	0	0	0	0	0	0	0	0	0.000949217	0	0	0.000474608	0	0	0	0	0	0	0	0	0	0.00189843	0	0	0	0	0	0.0659706	0.0346464	0	0	0	0	0	0	0	0	0
k__Bacteria;p__Firmicutes;c__Bacilli;o__Lactobacillales;f__Carnobacteriaceae;g__Desemzia	0	0	0	0	0	0	0	0	0	0	0	0	0	0	0	0	0	0	0	0	0	0.000949217	0	0	0	0	0	0	0	0	0	0	0	0	0	0	0	0	0.000949217	0.00189843	0.00284765	0	0	0	0	0	0	0	0
k__Bacteria;p__Firmicutes;c__Bacilli;o__Lactobacillales;f__Carnobacteriaceae;g__Granulicatella	0	0	0	0	0	0	0	0	0	0	0	0.00759374	0	0	0	0.000949217	0	0	0	0.000474608	0	0.0379687	0	0	0	0	0	0	0	0	0.00616991	0.00142383	0	0	0.00379687	0	0	0.013289	0.0056953	0.00189843	0	0.0175605	0.00379687	0	0	0	0	0	0
k__Bacteria;p__Firmicutes;c__Bacilli;o__Lactobacillales;f__Carnobacteriaceae;g__Trichococcus	0	0	0	0	0	0	0	0	0	0	0	0	0	0	0	0	0	0	0	0	0	0.000949217	0	0	0	0	0	0	0	0	0	0	0	0	0.000949217	0	0	0	0	0	0	0	0	0	0	0	0	0	0
k__Bacteria;p__Firmicutes;c__Bacilli;o__Lactobacillales;f__Enterococcaceae;g__Enterococcus	0	0	0	0	0	0	0	0	0	0	0	0	0	0	0	0	0	0	0	0	0	0	0	0	0	0	0	0	0	0	0	0	0	0	0	0	0	0	0	0	0	0.000474608	0	0	0	0	0	0	0
k__Bacteria;p__Firmicutes;c__Bacilli;o__Lactobacillales;f__Enterococcaceae;g__Vagococcus	0	0	0	0	0	0	0	0	0	0	0	0	0	0	0	0	0	0	0	0	0	0	0	0	0	0	0	0	0	0	0	0	0	0	0	0	0	0	0	0	0	0	0	0	0	0	0	0	0
k__Bacteria;p__Firmicutes;c__Bacilli;o__Lactobacillales;f__Lactobacillaceae;Other	0	0	0	0	0	0	0	0	0	0	0	0	0	0	0	0	0	0	0	0	0	0	0	0	0	0	0	0	0	0	0	0	0	0	0	0	0.00142383	0	0	0	0	0	0	0	0	0	0	0	0
k__Bacteria;p__Firmicutes;c__Bacilli;o__Lactobacillales;f__Lactobacillaceae;g__Lactobacillus	0	0	0	0	0	0	0	0	0	0	0	0	0.00474608	0	0	0.00664452	0	0	0	0	0	0	0	0	0	0	0	0	0	0	0	0	0	0	0	0	0	0	0	0	0	0	0	0	0	0	0	0	0
k__Bacteria;p__Firmicutes;c__Bacilli;o__Lactobacillales;f__Leuconostocaceae;g__Leuconostoc	0	0	0	0	0	0	0	0	0	0	0	0	0	0.0056953	0	0	0	0	0	0	0	0	0	0	0	0	0	0	0	0	0	0	0	0	0	0	0	0	0	0	0	0	0	0	0	0	0	0	0
k__Bacteria;p__Firmicutes;c__Bacilli;o__Lactobacillales;f__Streptococcaceae;g__Lactococcus	0	0	0	0	0	0	0	0	0	0	0	0	0	0.00806834	0	0	0	0	0	0	0	0	0	0	0	0	0	0	0.00379687	0	0	0	0	0	0	0	0	0	0	0	0.00332226	0	0	0	0	0	0	0	0
k__Bacteria;p__Firmicutes;c__Bacilli;o__Lactobacillales;f__Streptococcaceae;g__Streptococcus	0	0.00332226	0	0	0	0.0185097	0	0	0	0.00284765	0	0.0199336	0	0	0.000949217	0	0.00949217	0	0	0	0.000474608	0.076412	0.0151875	0.000949217	0	0	0.00284765	0	0	0.000949217	0.00142383	0.000474608	0	0.00616991	0.0213574	0	0	0.000474608	0	0.000474608	0.00616991	0.000949217	0.00664452	0.0151875	0.000474608	0.000474608	0	0.00189843	0.000474608
k__Bacteria;p__Firmicutes;c__Bacilli;o__Turicibacterales;f__Turicibacteraceae;g__Turicibacter	0	0	0	0	0	0	0	0.00284765	0	0	0	0	0	0	0	0	0	0	0	0	0	0	0	0	0	0	0	0	0	0	0	0	0	0	0	0	0	0	0	0	0	0	0	0	0	0	0	0	0
k__Bacteria;p__Firmicutes;c__Clostridia;Other;Other;Other	0	0	0	0	0	0	0	0	0	0	0	0	0	0	0	0	0	0	0	0	0	0.000474608	0	0.000474608	0	0	0	0	0	0	0	0	0	0	0	0	0	0	0	0	0	0	0.00237304	0	0	0	0	0	0
k__Bacteria;p__Firmicutes;c__Clostridia;o__Clostridiales;Other;Other	0	0	0	0	0.000474608	0.00427148	0	0	0.00142383	0	0	0	0	0.00616991	0	0	0	0	0	0.000949217	0.0056953	0	0	0.00332226	0.00427148	0	0	0	0	0	0	0.000474608	0	0	0	0	0.000474608	0	0	0	0	0	0	0.00142383	0	0.00142383	0	0.000949217	0.00189843
k__Bacteria;p__Firmicutes;c__Clostridia;o__Clostridiales;f__;g__	0	0	0	0	0	0	0	0	0	0	0	0	0	0	0	0	0	0	0	0	0	0	0	0	0	0	0	0	0.00427148	0	0	0	0	0	0	0	0	0	0	0	0	0	0	0	0	0	0	0	0
k__Bacteria;p__Firmicutes;c__Clostridia;o__Clostridiales;f__Christensenellaceae;g__	0	0	0	0	0	0	0	0	0	0	0	0	0	0	0	0	0	0	0	0	0	0	0	0	0.000949217	0	0	0	0	0	0	0	0	0	0	0	0	0	0	0	0	0	0	0	0	0	0	0	0
k__Bacteria;p__Firmicutes;c__Clostridia;o__Clostridiales;f__Clostridiaceae;Other	0	0	0	0	0	0	0	0	0	0	0	0	0	0	0	0	0	0	0	0	0	0	0	0	0	0	0	0	0	0	0	0.00142383	0	0.000474608	0	0	0	0	0	0	0	0	0	0	0	0	0	0.00664452	0
k__Bacteria;p__Firmicutes;c__Clostridia;o__Clostridiales;f__Clostridiaceae;g__Caloramator	0	0	0	0	0	0	0	0	0	0	0	0	0	0	0	0	0	0	0	0	0	0	0	0	0	0	0	0	0	0	0	0	0	0	0	0	0	0	0	0	0	0	0	0	0	0	0	0	0
k__Bacteria;p__Firmicutes;c__Clostridia;o__Clostridiales;f__Clostridiaceae;g__Clostridium	0	0.00901756	0	0.000474608	0	0.0697674	0	0.00616991	0.000474608	0	0.024205	0.000949217	0.00237304	0.00759374	0	0	0.211675	0.000949217	0.000949217	0.0412909	0.00142383	0.00284765	0	0.0056953	0.00237304	0.00142383	0.000474608	0	0.00284765	0.00616991	0.000949217	0.462743	0.000949217	0.000474608	0.00379687	0.00332226	0.013289	0.013289	0.000474608	0	0.0113906	0	0.00616991	0	0	0.010916	0.00711913	0.00332226	0
k__Bacteria;p__Firmicutes;c__Clostridia;o__Clostridiales;f__Lachnospiraceae;Other	0	0	0	0	0	0	0	0.000949217	0.00189843	0	0	0	0	0	0	0	0	0	0	0	0	0	0	0.000949217	0	0	0	0	0	0	0	0	0	0.000474608	0	0	0	0	0	0	0	0	0	0	0	0	0	0	0
k__Bacteria;p__Firmicutes;c__Clostridia;o__Clostridiales;f__Lachnospiraceae;g__	0	0	0.00142383	0	0	0	0	0	0	0	0	0	0	0	0	0	0	0	0	0	0	0	0	0	0	0	0	0	0	0	0	0	0	0	0	0	0	0	0	0	0	0	0	0	0	0	0	0	0
k__Bacteria;p__Firmicutes;c__Clostridia;o__Clostridiales;f__Lachnospiraceae;g__Blautia	0	0	0	0	0	0	0	0	0	0	0	0	0	0	0	0	0	0	0	0	0	0	0	0	0	0	0.00427148	0	0	0	0	0	0	0	0	0	0	0	0	0	0	0	0	0	0	0	0	0	0.00142383
k__Bacteria;p__Firmicutes;c__Clostridia;o__Clostridiales;f__Lachnospiraceae;g__Catonella	0	0	0	0	0	0	0	0	0	0	0	0	0	0	0	0	0	0	0	0	0	0	0	0	0	0	0	0	0	0	0	0	0	0	0	0	0	0	0	0	0	0	0	0	0	0	0	0	0
k__Bacteria;p__Firmicutes;c__Clostridia;o__Clostridiales;f__Lachnospiraceae;g__[Ruminococcus]	0	0	0	0	0	0	0	0	0	0	0	0	0	0	0	0	0	0	0	0	0	0	0	0	0	0	0	0	0	0	0	0	0	0	0	0	0	0	0	0	0	0	0	0	0	0	0	0	0
k__Bacteria;p__Firmicutes;c__Clostridia;o__Clostridiales;f__Peptococcaceae;g__Desulfosporosinus	0	0	0	0	0	0	0	0	0	0	0	0	0	0.00759374	0	0	0	0	0	0	0	0	0	0	0	0	0	0	0	0	0	0	0	0	0	0	0	0	0	0	0	0	0	0	0	0	0	0	0
k__Bacteria;p__Firmicutes;c__Clostridia;o__Clostridiales;f__Peptococcaceae;g__Desulfotomaculum	0	0	0	0	0	0	0	0.000474608	0	0	0	0	0	0	0	0	0	0	0	0	0	0	0	0	0	0	0	0	0	0	0	0	0	0	0	0	0	0	0	0	0	0	0	0	0	0	0	0	0
k__Bacteria;p__Firmicutes;c__Clostridia;o__Clostridiales;f__Peptostreptococcaceae;Other	0	0.00332226	0	0	0	0	0	0	0	0	0	0	0	0	0	0	0	0	0	0.00949217	0	0	0	0	0	0	0	0	0	0	0	0	0	0	0	0	0	0	0	0	0	0	0	0	0	0	0	0	0
k__Bacteria;p__Firmicutes;c__Clostridia;o__Clostridiales;f__Peptostreptococcaceae;g__	0	0	0.000474608	0.000949217	0.000949217	0.106787	0	0	0	0	0	0	0	0	0	0	0	0	0.000949217	0	0	0	0	0	0	0	0	0	0	0	0	0	0	0	0	0	0	0	0.0056953	0	0	0.000949217	0.00522069	0.00427148	0	0.00664452	0	0	0.00189843
k__Bacteria;p__Firmicutes;c__Clostridia;o__Clostridiales;f__Peptostreptococcaceae;g__Peptostreptococcus	0	0	0	0	0	0	0	0	0	0	0	0	0.000474608	0	0	0	0	0	0	0	0	0	0	0	0	0	0	0	0	0	0	0	0	0	0	0	0	0	0	0	0	0	0	0	0	0	0	0	0
k__Bacteria;p__Firmicutes;c__Clostridia;o__Clostridiales;f__Ruminococcaceae;Other	0	0	0	0	0	0	0	0	0	0	0	0	0	0.000949217	0	0	0	0	0	0	0	0	0	0	0	0	0	0	0	0	0	0	0	0	0	0.000474608	0	0	0	0	0	0	0	0	0	0	0.000474608	0	0.000474608
k__Bacteria;p__Firmicutes;c__Clostridia;o__Clostridiales;f__Ruminococcaceae;g__Clostridium	0	0	0	0	0	0	0	0	0	0	0	0	0	0	0	0	0	0	0	0	0	0	0	0	0	0	0	0	0	0	0	0	0	0	0	0	0	0	0	0	0	0	0	0	0	0	0	0	0
k__Bacteria;p__Firmicutes;c__Clostridia;o__Clostridiales;f__Ruminococcaceae;g__Ethanoligenens	0	0	0	0	0	0	0	0	0	0	0	0	0	0	0	0	0	0	0	0	0	0	0	0	0	0	0	0	0	0	0	0	0	0	0	0	0	0	0	0	0	0	0	0	0	0	0	0	0
k__Bacteria;p__Firmicutes;c__Clostridia;o__Clostridiales;f__Ruminococcaceae;g__Faecalibacterium	0	0	0	0	0	0	0	0	0	0	0	0	0	0	0	0	0	0	0	0.00142383	0	0	0	0	0	0	0	0	0	0	0	0	0	0	0	0	0	0	0	0.000474608	0	0	0	0	0	0	0	0	0.00237304
k__Bacteria;p__Firmicutes;c__Clostridia;o__Clostridiales;f__Veillonellaceae;Other	0	0	0	0	0	0	0	0	0	0	0	0	0	0	0	0	0	0	0	0	0	0	0	0	0	0	0	0	0	0	0	0	0	0	0	0	0	0	0	0	0	0	0	0	0	0	0	0	0
k__Bacteria;p__Firmicutes;c__Clostridia;o__Clostridiales;f__Veillonellaceae;g__Dialister	0	0	0	0	0	0	0	0	0	0	0	0	0	0	0	0	0	0	0	0	0	0	0	0	0	0	0	0	0	0	0	0	0	0	0	0	0	0	0	0	0	0	0	0	0	0	0	0	0
k__Bacteria;p__Firmicutes;c__Clostridia;o__Clostridiales;f__Veillonellaceae;g__Megasphaera	0	0	0	0	0	0	0	0	0	0	0	0	0	0	0	0	0	0	0	0	0	0	0	0	0	0	0	0.000474608	0	0	0	0	0	0	0	0	0	0	0	0	0	0	0	0	0	0	0	0	0
k__Bacteria;p__Firmicutes;c__Clostridia;o__Clostridiales;f__Veillonellaceae;g__Pelosinus	0	0	0	0	0	0	0	0	0	0	0	0	0	0	0	0	0.0346464	0	0	0	0.000949217	0	0	0.00237304	0.000949217	0	0	0.000949217	0	0	0	0	0	0.000949217	0	0	0	0	0	0	0	0	0	0	0	0	0	0.00237304	0
k__Bacteria;p__Firmicutes;c__Clostridia;o__Clostridiales;f__Veillonellaceae;g__Phascolarctobacterium	0	0	0	0	0	0	0	0	0	0	0	0	0	0	0	0	0	0	0	0	0.00379687	0	0	0	0	0	0	0	0	0	0	0	0	0	0	0	0	0	0	0	0	0	0	0	0	0	0	0	0
k__Bacteria;p__Firmicutes;c__Clostridia;o__Clostridiales;f__Veillonellaceae;g__Schwartzia	0	0	0	0	0	0	0	0	0	0	0	0	0	0	0	0	0	0	0	0	0	0	0	0	0	0	0	0	0	0	0	0	0	0	0	0	0	0	0	0	0	0	0	0	0	0	0	0	0
k__Bacteria;p__Firmicutes;c__Clostridia;o__Clostridiales;f__Veillonellaceae;g__Sporomusa	0	0	0	0	0	0	0	0.000474608	0	0	0	0	0	0	0	0	0	0	0	0	0	0	0	0	0	0	0	0	0	0	0	0	0	0	0	0	0	0	0	0	0	0	0	0	0	0	0	0	0
k__Bacteria;p__Firmicutes;c__Clostridia;o__Clostridiales;f__Veillonellaceae;g__Veillonella	0	0	0	0	0	0	0	0	0	0	0	0.00711913	0	0	0	0	0	0	0	0	0	0.0711913	0.0280019	0	0	0	0	0.000949217	0	0	0	0	0	0	0	0	0	0	0	0	0	0.00284765	0.00332226	0	0	0	0	0	0
k__Bacteria;p__Firmicutes;c__Clostridia;o__Clostridiales;f__[Acidaminobacteraceae];g__Acidaminobacter	0	0	0	0	0	0	0	0	0	0	0	0	0	0	0	0	0	0	0	0	0.00379687	0	0	0	0.000474608	0	0	0	0	0	0	0	0	0	0	0	0	0	0	0	0	0	0	0	0	0	0	0	0
k__Bacteria;p__Firmicutes;c__Clostridia;o__Clostridiales;f__[Mogibacteriaceae];g__	0	0	0	0	0	0	0	0	0	0	0	0.000949217	0	0	0	0	0	0	0	0	0	0	0	0	0.000949217	0	0	0	0	0	0	0	0	0	0	0	0	0	0	0	0	0	0	0	0	0	0	0.000949217	0.00284765
k__Bacteria;p__Firmicutes;c__Clostridia;o__Clostridiales;f__[Tissierellaceae];Other	0	0	0.00427148	0	0	0	0	0	0	0	0	0	0	0	0	0	0	0	0	0	0	0	0	0	0	0	0	0	0	0	0	0	0	0	0	0	0	0	0	0	0	0	0	0	0	0	0	0	0
k__Bacteria;p__Firmicutes;c__Clostridia;o__Clostridiales;f__[Tissierellaceae];g__	0	0	0	0	0	0	0	0	0	0	0	0	0	0	0	0	0	0	0	0.000474608	0	0	0	0	0	0	0	0	0	0	0	0	0	0	0	0	0	0	0	0	0	0	0	0	0	0	0	0	0
k__Bacteria;p__Firmicutes;c__Clostridia;o__Clostridiales;f__[Tissierellaceae];g__Anaerococcus	0	0	0	0	0	0	0	0	0	0	0	0	0	0	0	0.000474608	0	0	0	0	0	0	0	0	0	0	0	0	0	0	0	0	0	0.00474608	0	0	0	0	0	0	0	0	0	0	0	0	0	0	0
k__Bacteria;p__Firmicutes;c__Clostridia;o__Clostridiales;f__[Tissierellaceae];g__Finegoldia	0	0.000949217	0	0	0	0	0	0	0	0	0	0	0	0	0	0	0	0	0	0	0	0	0	0	0	0	0	0	0	0	0	0	0	0	0	0	0	0	0	0	0	0	0	0.00759374	0	0.000474608	0	0	0
k__Bacteria;p__Firmicutes;c__Clostridia;o__Clostridiales;f__[Tissierellaceae];g__Parvimonas	0	0	0	0	0	0	0	0	0	0	0	0.0056953	0	0	0	0	0	0	0	0	0	0.000949217	0	0	0	0	0	0	0	0	0	0	0	0	0	0	0	0	0	0	0	0	0.000474608	0	0	0	0	0	0
k__Bacteria;p__Firmicutes;c__Clostridia;o__Clostridiales;f__[Tissierellaceae];g__Peptoniphilus	0	0	0	0	0	0	0	0	0	0	0	0	0	0	0	0.00237304	0	0	0	0.000474608	0.000474608	0	0	0	0	0	0	0.00142383	0	0	0	0	0	0	0	0	0	0	0	0	0	0	0	0	0	0	0	0	0.000474608
k__Bacteria;p__Firmicutes;c__Clostridia;o__SHA-98;f__D2;g__	0	0	0	0	0	0	0	0	0	0	0	0	0	0	0	0	0	0	0	0	0	0	0	0	0	0	0	0	0	0	0	0	0	0	0	0	0	0	0	0	0	0	0	0	0	0	0	0	0.000949217
k__Bacteria;p__Firmicutes;c__Erysipelotrichi;o__Erysipelotrichales;f__Erysipelotrichaceae;g__Bulleidia	0	0	0	0	0	0	0	0	0	0	0	0	0	0	0	0	0	0	0	0	0	0	0	0	0	0	0	0	0	0	0	0	0	0	0	0	0	0	0	0	0	0	0	0	0	0	0	0	0
k__Bacteria;p__Firmicutes;c__Erysipelotrichi;o__Erysipelotrichales;f__Erysipelotrichaceae;g__Coprobacillus	0	0	0	0	0	0	0	0	0	0	0	0	0	0	0	0	0	0	0	0	0	0	0	0	0	0	0	0	0	0	0	0	0	0	0	0	0	0	0	0	0	0	0.000949217	0	0	0.0137636	0	0	0
k__Bacteria;p__Firmicutes;c__Erysipelotrichi;o__Erysipelotrichales;f__Erysipelotrichaceae;g__p-75-a5	0	0	0	0	0	0	0	0	0	0	0	0	0	0	0	0	0	0	0	0	0	0	0	0	0	0	0	0	0	0	0	0	0	0	0	0	0	0	0	0	0	0	0	0	0	0	0	0	0.00237304
k__Bacteria;p__Fusobacteria;c__Fusobacteriia;o__Fusobacteriales;f__Fusobacteriaceae;g__Fusobacterium	0	0	0	0	0	0	0	0	0	0	0	0.00427148	0	0	0	0	0	0	0	0	0	0	0	0	0	0	0	0	0	0	0	0	0	0	0	0	0	0	0	0	0	0	0	0	0	0	0	0	0
k__Bacteria;p__Fusobacteria;c__Fusobacteriia;o__Fusobacteriales;f__Fusobacteriaceae;g__u114	0	0	0	0	0	0	0	0	0.0056953	0	0	0	0.000474608	0	0	0	0	0	0	0	0	0	0	0	0	0	0	0	0	0	0	0	0	0	0	0	0	0	0	0.00237304	0	0	0.000474608	0	0	0	0	0	0
k__Bacteria;p__Fusobacteria;c__Fusobacteriia;o__Fusobacteriales;f__Leptotrichiaceae;g__Leptotrichia	0	0	0	0	0	0	0	0	0	0	0	0	0	0	0	0	0	0	0	0	0	0	0	0	0	0	0	0	0	0	0	0	0	0	0	0	0	0	0	0	0	0	0	0	0	0	0	0	0
k__Bacteria;p__GN02;c__3BR-5F;o__;f__;g__	0	0	0	0	0	0	0	0	0	0	0	0	0	0	0	0	0	0	0	0	0	0	0	0	0	0	0	0	0	0	0	0	0	0	0	0	0	0	0	0	0	0	0	0	0	0	0	0	0
k__Bacteria;p__GN02;c__BD1-5;o__;f__;g__	0	0	0	0	0	0	0	0	0	0.000474608	0	0	0	0	0	0	0	0	0	0	0	0	0	0	0	0	0	0	0	0	0	0	0	0	0	0	0	0	0	0	0	0	0	0	0	0	0	0	0
k__Bacteria;p__GN04;c__GN15;o__;f__;g__	0	0	0	0	0	0	0	0	0	0	0	0	0	0	0	0	0	0	0	0	0	0	0	0	0.00142383	0	0	0	0	0	0	0	0	0	0	0	0	0	0	0	0	0	0	0	0	0	0	0	0
k__Bacteria;p__Gemmatimonadetes;c__Gemm-1;o__;f__;g__	0	0	0	0	0	0	0	0	0	0	0.00142383	0	0	0.00901756	0.00474608	0.00427148	0	0	0	0	0.00759374	0.000474608	0.0056953	0.00284765	0.00284765	0	0	0	0	0	0	0	0	0	0	0.00284765	0.00237304	0.00522069	0	0	0	0.000949217	0.00522069	0.00901756	0.00664452	0	0.00142383	0.00522069	0.00427148
k__Bacteria;p__Gemmatimonadetes;c__Gemm-3;o__;f__;g__	0	0	0	0	0	0	0	0	0	0	0	0.000474608	0	0	0	0	0	0	0	0	0	0.000474608	0	0	0	0	0	0	0	0	0	0	0	0	0	0	0	0	0	0	0	0.000949217	0.010916	0	0.00427148	0	0	0	0
k__Bacteria;p__Gemmatimonadetes;c__Gemmatimonadetes;o__;f__;g__	0	0	0	0.00332226	0.000474608	0	0	0	0	0	0	0	0.00332226	0	0	0	0	0.00759374	0	0.000474608	0	0	0	0	0	0	0.00854295	0.00427148	0.0056953	0.00189843	0	0	0	0	0	0	0	0	0.000474608	0	0	0	0	0	0	0	0	0	0
k__Bacteria;p__Gemmatimonadetes;c__Gemmatimonadetes;o__Ellin5290;f__;g__	0	0	0	0	0	0	0	0	0	0.000474608	0	0	0	0	0.00237304	0.000474608	0	0	0	0	0	0	0	0	0	0	0	0	0	0	0	0	0	0	0	0	0	0	0	0	0	0	0	0	0.00237304	0	0	0	0
k__Bacteria;p__Gemmatimonadetes;c__Gemmatimonadetes;o__Gemmatimonadales;f__;g__	0	0	0	0.0189843	0.000474608	0	0	0	0	0	0	0	0.00332226	0	0	0	0	0	0	0	0	0	0	0	0	0.000474608	0.00332226	0.000949217	0	0	0	0	0	0	0	0	0	0	0	0	0	0	0	0	0	0	0	0	0
k__Bacteria;p__Gemmatimonadetes;c__Gemmatimonadetes;o__Gemmatimonadales;f__A1-B1;g__	0	0	0	0	0	0	0	0	0	0	0.00996678	0	0	0	0	0	0	0	0	0	0	0	0	0	0.00142383	0	0	0	0	0	0	0	0	0	0	0	0	0.00284765	0	0	0	0	0	0	0	0	0	0.000474608	0
k__Bacteria;p__Gemmatimonadetes;c__Gemmatimonadetes;o__Gemmatimonadales;f__Ellin5301;g__	0	0	0	0	0	0	0	0	0	0	0	0	0	0	0.00284765	0	0	0.00189843	0	0	0	0	0	0	0	0.00142383	0.00142383	0	0	0.000474608	0	0	0	0	0	0	0	0	0	0	0	0	0	0	0	0	0	0	0
k__Bacteria;p__Gemmatimonadetes;c__Gemmatimonadetes;o__Gemmatimonadales;f__Gemmatimonadaceae;g__Gemmatimonas	0	0	0	0	0	0	0	0	0	0	0	0.000949217	0	0	0	0	0	0	0	0	0.00332226	0	0	0.000474608	0	0	0	0	0.00237304	0	0	0	0	0	0	0	0	0	0	0	0	0	0.000949217	0	0	0	0	0.000949217	0
k__Bacteria;p__Gemmatimonadetes;c__Gemmatimonadetes;o__KD8-87;f__;g__	0	0	0	0	0	0	0	0	0	0	0	0.00189843	0	0.00237304	0	0	0	0	0	0	0	0.000474608	0	0	0	0	0	0	0	0	0	0	0	0	0	0	0	0	0	0	0	0	0	0	0	0	0	0	0
k__Bacteria;p__Gemmatimonadetes;c__Gemmatimonadetes;o__N1423WL;f__;g__	0	0	0	0.000474608	0	0	0	0	0	0	0	0	0	0	0	0	0	0.000474608	0	0	0	0	0	0	0	0	0	0	0	0	0	0	0	0	0	0	0.00142383	0	0	0	0	0	0	0	0	0	0	0.000474608	0
k__Bacteria;p__Lentisphaerae;c__[Lentisphaeria];o__Victivallales;f__Victivallaceae;g__	0	0	0	0	0	0	0	0	0	0	0	0	0	0	0	0	0	0	0	0	0	0.000474608	0	0	0	0	0	0	0	0	0	0	0	0	0	0	0	0	0	0	0	0.000949217	0.00427148	0	0	0	0	0	0
k__Bacteria;p__Lentisphaerae;c__[Lentisphaeria];o__Z20;f__;g__	0	0	0	0	0	0	0	0	0	0	0	0	0	0	0	0	0	0	0	0	0	0	0	0	0	0	0	0	0	0	0	0	0	0	0	0	0	0	0	0	0	0	0	0	0	0	0	0	0
k__Bacteria;p__NC10;c__12-24;o__JH-WHS47;f__;g__	0	0	0	0	0	0	0	0	0	0	0	0	0	0	0	0	0	0	0	0	0	0	0	0	0	0	0	0	0	0	0	0	0	0	0	0	0	0	0	0	0	0	0	0	0	0	0	0	0
k__Bacteria;p__NKB19;Other;Other;Other;Other	0	0	0	0	0	0	0	0	0	0	0	0	0	0	0	0	0	0	0	0	0.000474608	0	0	0	0	0	0	0	0	0	0	0	0	0	0	0	0	0	0	0	0	0	0	0	0.000474608	0	0	0	0
k__Bacteria;p__NKB19;c__;o__;f__;g__	0	0	0	0	0	0	0	0	0	0	0	0	0	0	0	0	0	0	0	0	0	0	0	0	0	0	0	0	0	0	0	0	0	0	0	0	0	0	0	0	0	0	0	0	0	0	0	0	0
k__Bacteria;p__NKB19;c__TSBW08;o__;f__;g__	0	0	0	0	0	0	0	0	0	0	0	0	0	0.000474608	0	0	0	0	0	0	0	0	0	0	0	0	0	0	0	0	0	0	0	0	0	0	0	0	0	0	0	0	0	0	0	0	0	0	0
k__Bacteria;p__Nitrospirae;c__Nitrospira;o__Nitrospirales;f__Nitrospiraceae;g__Nitrospira	0	0	0	0	0	0	0	0	0	0	0.0199336	0	0	0.000949217	0	0	0	0	0	0	0.00237304	0	0	0.00142383	0.00237304	0	0	0	0	0	0	0	0	0	0	0	0	0.00237304	0	0	0.00237304	0.000474608	0.00142383	0	0	0	0.00522069	0.00284765	0.00759374
k__Bacteria;p__Nitrospirae;c__Nitrospira;o__Nitrospirales;f__[Thermodesulfovibrionaceae];g__	0	0	0	0	0	0	0	0	0	0	0	0	0	0	0	0	0	0	0	0	0	0	0	0.000474608	0	0	0	0	0	0	0	0	0	0	0	0	0	0	0	0	0	0.000949217	0.000474608	0	0.00284765	0.0056953	0.00379687	0	0
k__Bacteria;p__Nitrospirae;c__Nitrospira;o__Nitrospirales;f__[Thermodesulfovibrionaceae];g__GOUTA19	0	0	0	0	0	0	0	0	0	0	0	0	0	0	0	0	0	0	0	0	0	0	0	0	0	0	0	0	0	0	0	0	0	0	0	0	0.00284765	0	0	0	0	0	0	0	0	0	0	0	0
k__Bacteria;p__Nitrospirae;c__Nitrospira;o__Nitrospirales;f__[Thermodesulfovibrionaceae];g__LCP-6	0	0	0	0	0	0	0	0	0	0	0	0	0	0.00237304	0	0	0	0	0	0	0	0	0	0	0	0	0	0	0	0	0	0	0	0	0	0	0	0	0	0	0	0	0	0	0	0	0	0	0
k__Bacteria;p__OC31;c__;o__;f__;g__	0	0	0	0	0	0	0	0	0	0	0	0.00332226	0	0	0	0	0	0	0	0	0	0.000474608	0	0	0	0	0	0	0	0	0	0	0	0	0	0	0	0	0	0	0	0	0	0	0	0	0	0	0
k__Bacteria;p__OD1;c__;o__;f__;g__	0	0	0	0	0	0	0	0	0	0	0	0.000474608	0	0	0	0.000949217	0	0	0	0	0	0	0	0	0	0	0	0	0	0	0	0	0	0	0	0	0.00237304	0	0	0	0	0	0	0	0	0	0	0	0
k__Bacteria;p__OD1;c__ABY1;o__;f__;g__	0	0	0	0	0	0	0	0	0	0	0	0	0	0	0	0	0	0	0	0	0	0	0	0	0	0	0	0	0	0	0	0	0	0	0	0	0	0	0	0	0	0	0	0.000474608	0	0	0	0	0
k__Bacteria;p__OD1;c__SM2F11;o__;f__;g__	0	0	0	0	0	0	0	0	0	0	0	0	0	0	0	0	0	0	0	0	0	0	0	0	0	0	0	0	0.000474608	0	0	0	0	0	0	0	0	0	0	0	0	0	0	0	0	0	0	0	0
k__Bacteria;p__OP11;c__OP11-3;o__;f__;g__	0	0	0	0	0	0	0	0	0	0	0	0	0	0	0	0	0	0	0	0	0	0.00284765	0	0	0	0	0	0	0	0	0.00237304	0	0	0	0	0	0	0	0	0	0	0	0	0	0	0	0	0	0
k__Bacteria;p__OP11;c__OP11-4;o__;f__;g__	0	0	0	0	0	0	0	0	0	0	0	0	0	0	0	0	0	0	0	0	0	0	0.00189843	0	0	0	0	0	0	0	0	0	0	0	0	0	0.000474608	0	0	0	0	0	0	0	0	0	0	0	0.000949217
k__Bacteria;p__OP11;c__WCHB1-64;o__d153;f__;g__	0	0	0	0	0	0	0	0	0	0	0	0	0	0	0	0	0	0	0	0	0	0	0	0	0	0	0	0	0	0	0	0	0	0	0	0	0	0	0	0	0	0	0	0	0	0	0	0	0
k__Bacteria;p__OP3;c__BD4-9;o__;f__;g__	0	0	0	0	0	0	0	0	0	0	0	0	0	0.00284765	0	0	0	0	0	0	0	0	0	0.000474608	0.000474608	0	0	0	0	0	0	0	0	0	0	0	0	0	0	0	0	0	0	0.00237304	0	0	0	0	0
k__Bacteria;p__OP3;c__PBS-25;o__;f__;g__	0	0	0	0	0	0	0	0	0	0.0317988	0.000474608	0	0	0.00189843	0	0	0	0	0	0	0	0	0	0	0	0	0	0	0	0	0	0	0	0.00189843	0	0	0	0	0	0	0	0	0	0	0	0	0	0.00427148	0
k__Bacteria;p__OP3;c__koll11;o__GIF10;f__kpj58rc;g__	0	0	0	0	0	0	0	0	0	0	0	0	0	0	0	0	0	0	0	0	0	0	0	0	0	0	0	0	0	0	0	0	0	0	0	0	0	0	0	0	0	0	0	0	0	0	0	0.00142383	0
k__Bacteria;p__OP8;c__OP8_1;o__;f__;g__	0	0	0	0	0	0	0	0	0	0	0	0	0	0	0	0	0	0	0	0	0	0	0	0	0	0	0	0	0	0	0	0	0	0	0	0	0	0	0	0	0	0	0	0	0	0	0	0	0
k__Bacteria;p__OP8;c__OP8_2;o__;f__;g__	0	0	0	0	0	0	0	0	0	0	0	0	0	0	0	0	0	0	0	0	0	0	0	0.000474608	0	0	0	0	0	0	0	0	0	0	0	0	0	0	0	0	0	0	0	0.00427148	0	0	0	0	0
k__Bacteria;p__Planctomycetes;Other;Other;Other;Other	0	0	0	0	0	0	0	0	0	0	0	0	0	0	0	0	0	0	0	0	0	0	0	0	0	0	0	0.000949217	0	0	0	0	0	0	0	0	0	0	0	0	0	0	0	0	0	0	0	0	0
k__Bacteria;p__Planctomycetes;c__;o__;f__;g__	0	0	0	0	0	0	0	0	0	0	0	0	0	0	0	0	0	0	0	0	0	0	0	0	0	0.00237304	0	0	0	0	0	0	0	0	0	0	0	0	0	0	0	0	0	0	0	0	0.00616991	0	0
k__Bacteria;p__Planctomycetes;c__028H05-P-BN-P5;o__;f__;g__	0	0	0	0	0	0	0	0	0	0	0	0	0	0	0	0	0	0	0	0	0	0	0	0	0	0	0	0	0	0	0	0	0	0	0	0	0	0	0	0	0	0	0	0	0	0	0	0	0
k__Bacteria;p__Planctomycetes;c__C6;o__MVS-107;f__;g__	0	0	0	0	0	0	0	0	0	0	0	0.00284765	0	0	0	0	0	0	0	0	0	0.000949217	0	0	0	0	0	0	0	0	0	0	0	0	0	0	0	0	0	0	0	0.00332226	0.0204082	0	0	0	0	0	0
k__Bacteria;p__Planctomycetes;c__C6;o__d113;f__;g__	0	0	0	0	0	0	0	0	0	0	0	0	0.00142383	0.00189843	0	0	0	0	0	0	0	0	0	0	0.000949217	0	0	0.000474608	0	0	0	0	0	0.000474608	0	0	0	0	0.000474608	0	0	0	0	0	0	0	0	0.000474608	0
k__Bacteria;p__Planctomycetes;c__ODP123;o__;f__;g__	0	0	0	0	0	0	0	0	0	0	0	0	0	0	0	0	0	0	0	0	0	0	0	0	0	0	0	0	0	0	0	0	0	0	0	0	0	0	0	0	0	0	0	0.0123398	0	0	0	0	0
k__Bacteria;p__Planctomycetes;c__OM190;o__CL500-15;f__;g__	0	0	0	0	0	0	0	0	0	0	0	0.000474608	0	0	0	0	0	0	0	0	0	0.000949217	0	0	0	0	0	0.000474608	0	0	0	0	0	0	0	0	0	0	0	0	0	0	0	0	0	0	0	0	0
k__Bacteria;p__Planctomycetes;c__OM190;o__agg27;f__;g__	0	0	0	0	0	0	0	0	0	0	0	0	0	0	0	0	0	0	0	0	0	0	0	0	0.000949217	0	0	0	0	0	0	0	0	0	0	0	0	0	0	0	0	0	0	0	0	0	0	0	0
k__Bacteria;p__Planctomycetes;c__Phycisphaerae;o__CCM11a;f__;g__	0	0	0	0	0	0	0	0	0	0	0	0	0	0	0	0	0	0	0	0	0	0	0	0	0	0	0	0	0	0	0	0	0	0	0	0	0	0	0	0	0	0	0	0	0	0	0	0	0
k__Bacteria;p__Planctomycetes;c__Phycisphaerae;o__MSBL9;f__;g__	0	0	0	0	0	0	0	0	0	0	0	0	0	0	0	0	0	0	0	0	0	0	0	0	0	0	0	0	0	0	0	0	0	0	0	0	0	0	0	0	0	0	0	0	0	0	0.00806834	0	0
k__Bacteria;p__Planctomycetes;c__Phycisphaerae;o__Phycisphaerales;f__;g__	0	0	0	0	0	0	0	0	0	0	0	0	0	0	0	0.000949217	0	0	0	0	0.00142383	0	0	0.00237304	0.000949217	0	0	0	0	0	0	0	0	0.000474608	0	0	0.00237304	0	0	0	0	0	0	0	0.00616991	0	0	0.00237304	0
k__Bacteria;p__Planctomycetes;c__Phycisphaerae;o__Phycisphaerales;f__Phycisphaeraceae;g__Phycisphaera	0	0	0	0	0	0	0	0	0	0	0	0	0	0	0	0	0	0	0	0	0	0	0	0	0	0	0	0	0	0.00474608	0	0	0	0	0	0	0	0	0	0	0	0	0	0	0	0	0	0	0
k__Bacteria;p__Planctomycetes;c__Phycisphaerae;o__WD2101;f__;g__	0	0	0	0.00664452	0.000474608	0.032748	0	0	0	0.00332226	0.000474608	0	0.000474608	0.00616991	0	0.00474608	0	0.00142383	0	0	0.00474608	0	0	0.00284765	0.00142383	0	0.00616991	0	0	0	0	0	0	0.0123398	0	0	0.00189843	0.024205	0	0	0	0	0	0	0	0	0	0.00189843	0.00284765
k__Bacteria;p__Planctomycetes;c__Planctomycetia;Other;Other;Other	0	0	0	0.000949217	0	0	0	0	0	0.000474608	0	0	0	0	0	0	0	0	0	0.000949217	0	0	0	0	0	0	0	0.00189843	0	0	0	0	0	0	0	0	0	0	0	0	0	0	0	0	0	0	0	0	0
k__Bacteria;p__Planctomycetes;c__Planctomycetia;o__B97;f__;g__	0	0	0	0	0	0	0	0	0	0	0	0	0	0	0	0	0	0	0	0	0	0	0	0	0	0	0	0	0	0	0	0	0	0	0	0	0	0	0	0	0	0	0	0	0	0	0	0.00332226	0
k__Bacteria;p__Planctomycetes;c__Planctomycetia;o__Gemmatales;Other;Other	0	0	0	0	0	0	0	0	0	0	0	0	0	0	0	0	0	0	0	0	0	0	0	0	0	0	0	0	0	0	0	0	0	0	0	0	0	0	0	0	0	0	0	0	0	0	0	0	0
k__Bacteria;p__Planctomycetes;c__Planctomycetia;o__Gemmatales;f__Gemmataceae;Other	0	0	0	0	0	0	0	0	0	0	0	0	0	0	0	0	0	0	0	0	0	0	0	0.000474608	0	0	0	0	0.000474608	0	0	0	0	0	0	0	0	0	0	0	0	0	0	0	0	0	0	0.000474608	0
k__Bacteria;p__Planctomycetes;c__Planctomycetia;o__Gemmatales;f__Gemmataceae;g__	0	0	0.00379687	0	0.00189843	0	0	0.000949217	0	0.0726151	0.0735643	0.00759374	0.00806834	0	0.0118652	0	0	0	0	0	0.013289	0.021832	0.00806834	0.00854295	0.00806834	0	0	0.00142383	0	0.00189843	0	0.00284765	0	0.0123398	0	0.0056953	0.00901756	0	0.00379687	0.00711913	0	0	0.00189843	0.00189843	0.00237304	0	0	0.00996678	0.0161367
k__Bacteria;p__Planctomycetes;c__Planctomycetia;o__Gemmatales;f__Gemmataceae;g__Gemmata	0	0	0	0	0.00189843	0	0	0.000949217	0.00474608	0	0	0.00189843	0	0	0.00332226	0.000474608	0	0.000949217	0.000949217	0.000474608	0.00284765	0.00427148	0	0.00379687	0.00142383	0	0	0.00379687	0.00332226	0	0	0	0	0.000949217	0	0.00427148	0.00427148	0	0	0	0	0.000474608	0.000474608	0	0.0056953	0.00664452	0	0.000949217	0.0137636
k__Bacteria;p__Planctomycetes;c__Planctomycetia;o__Gemmatales;f__Isosphaeraceae;Other	0	0	0.000474608	0	0.000949217	0	0	0	0	0	0	0	0.000474608	0	0	0	0	0	0	0	0	0	0	0	0	0	0	0	0	0	0	0	0	0	0	0	0	0	0	0	0	0	0	0	0	0	0	0	0
k__Bacteria;p__Planctomycetes;c__Planctomycetia;o__Gemmatales;f__Isosphaeraceae;g__	0	0.00996678	0.0189843	0.0261035	0.0208828	0	0	0.000474608	0.00284765	0.000949217	0	0.00901756	0.024205	0.00189843	0.0113906	0	0.0204082	0.00427148	0	0.00142383	0	0.000949217	0	0.00237304	0.00237304	0.0104414	0.0484101	0.0056953	0.00522069	0.00379687	0.00237304	0.00142383	0	0	0.000474608	0.00237304	0.00332226	0	0.000474608	0.00474608	0	0.000474608	0.000474608	0.0189843	0	0	0	0.000949217	0
k__Bacteria;p__Planctomycetes;c__Planctomycetia;o__Gemmatales;f__Isosphaeraceae;g__Isosphaera	0	0	0	0	0	0	0	0	0	0	0	0	0	0	0	0	0	0	0	0	0	0	0	0	0	0	0	0	0	0	0	0	0	0	0	0	0	0	0	0	0	0	0	0	0	0	0	0	0
k__Bacteria;p__Planctomycetes;c__Planctomycetia;o__Pirellulales;f__Pirellulaceae;Other	0	0	0	0	0	0	0	0	0	0	0	0	0	0	0	0	0	0.000949217	0	0	0	0	0	0.000949217	0	0	0	0	0	0.00379687	0.000949217	0.000474608	0	0.013289	0	0.00427148	0	0	0	0	0	0	0	0	0	0	0.00142383	0.000474608	0.000474608
k__Bacteria;p__Planctomycetes;c__Planctomycetia;o__Pirellulales;f__Pirellulaceae;g__	0	0	0	0.00759374	0.00284765	0	0	0	0.00284765	0	0.00189843	0.0056953	0.00237304	0.021832	0.00427148	0	0.00237304	0.000949217	0.00237304	0.000949217	0.0161367	0.000949217	0	0.0550546	0.0289511	0	0.00427148	0.00427148	0	0.021832	0.00616991	0.000474608	0	0.0336972	0.0379687	0.0194589	0.0474608	0.0317988	0	0.00474608	0.00664452	0.00142383	0.000474608	0.00806834	0.0308495	0.032748	0.0389179	0.0246796	0.0579022
k__Bacteria;p__Planctomycetes;c__Planctomycetia;o__Pirellulales;f__Pirellulaceae;g__A17	0	0	0	0	0	0	0	0	0.00664452	0.0322734	0	0	0.00237304	0.00949217	0	0	0	0	0	0.000949217	0	0	0	0.000949217	0.000949217	0	0	0.000474608	0	0	0	0	0	0.000949217	0	0.000949217	0.00379687	0	0	0	0	0	0	0	0	0	0.0147129	0.00332226	0
k__Bacteria;p__Planctomycetes;c__Planctomycetia;o__Pirellulales;f__Pirellulaceae;g__Pirellula	0	0	0	0	0	0	0	0	0	0	0	0	0	0	0	0	0	0	0	0	0.00664452	0	0	0.0056953	0.00474608	0	0	0	0	0	0	0	0	0	0	0	0.010916	0	0	0	0	0	0	0	0.013289	0	0	0.000474608	0.000949217
k__Bacteria;p__Planctomycetes;c__Planctomycetia;o__Pirellulales;f__Pirellulaceae;g__Planctomycete	0	0	0	0	0	0	0	0	0.000474608	0	0	0	0	0	0	0	0	0	0	0	0	0	0	0	0	0	0	0	0	0	0	0	0	0	0	0.000474608	0	0	0	0	0	0	0	0	0	0	0	0	0
k__Bacteria;p__Planctomycetes;c__Planctomycetia;o__Pirellulales;f__Pirellulaceae;g__Rhodopirellula	0	0	0	0	0	0	0	0	0	0	0	0	0	0	0	0	0	0	0	0.000474608	0	0	0	0	0	0	0	0.000474608	0	0	0	0	0	0	0	0	0	0	0	0	0	0	0	0	0	0	0	0	0
k__Bacteria;p__Planctomycetes;c__Planctomycetia;o__Pirellulales;f__Pirellulaceae;g__planctomycete	0	0	0	0	0	0	0	0	0	0	0	0	0	0	0	0	0	0	0	0	0	0	0	0	0	0	0	0	0	0	0	0	0	0	0	0	0	0	0	0	0	0	0	0	0	0	0	0	0
k__Bacteria;p__Planctomycetes;c__Planctomycetia;o__Planctomycetales;f__Planctomycetaceae;g__Planctomyces	0	0	0.00237304	0.0166113	0.00427148	0	0	0	0.000474608	0	0	0	0.0280019	0.0175605	0.00522069	0.00237304	0	0.000474608	0.00711913	0.00189843	0.0056953	0	0	0.0156621	0.00854295	0	0	0.000949217	0.00142383	0.00949217	0.00284765	0.000474608	0	0.0151875	0	0	0.0161367	0.0246796	0.0056953	0.00949217	0	0	0	0	0.0237304	0	0.000949217	0.00949217	0.0185097
k__Bacteria;p__Planctomycetes;c__vadinHA49;o__DH61;f__;g__	0	0	0	0	0	0	0	0	0	0	0	0.000949217	0	0	0	0	0	0	0	0	0	0	0	0	0	0	0	0	0	0	0	0	0	0	0	0	0	0	0	0	0	0.00284765	0.0128144	0.0185097	0	0	0	0	0
k__Bacteria;p__Planctomycetes;c__vadinHA49;o__PHOS-HE93;f__;g__	0	0	0	0	0	0	0	0	0	0	0	0	0	0	0	0	0	0	0	0	0	0	0	0	0	0	0	0	0	0	0	0	0	0	0	0	0	0	0	0	0	0	0	0	0	0	0.00237304	0	0
k__Bacteria;p__Proteobacteria;Other;Other;Other;Other	0.000949217	0.000949217	0	0.000474608	0.000474608	0.000949217	0.00522069	0.00142383	0	0.00664452	0.00901756	0.00996678	0.000474608	0.00142383	0.00759374	0.00379687	0.000949217	0.0180351	0.00142383	0.00427148	0.00711913	0.00806834	0.00616991	0.00664452	0.00474608	0.000949217	0.00142383	0.00284765	0.000474608	0.00427148	0.000949217	0.000474608	0.000949217	0.0246796	0.00474608	0.00379687	0.00711913	0.00996678	0.000949217	0.00189843	0.00759374	0.00711913	0.00616991	0.00474608	0.0056953	0.00427148	0.00711913	0.00664452	0.00474608
k__Bacteria;p__Proteobacteria;c__;o__;f__;g__	0	0	0	0	0	0	0	0	0	0	0	0	0	0	0	0	0	0	0	0	0	0	0	0	0	0	0	0	0	0	0	0	0	0	0	0	0	0	0	0	0	0	0	0	0	0	0	0	0
k__Bacteria;p__Proteobacteria;c__Alphaproteobacteria;Other;Other;Other	0	0	0.00142383	0.000949217	0.00379687	0.00664452	0	0.00142383	0.00189843	0.000949217	0.000949217	0	0.00237304	0.000474608	0.013289	0.010916	0.000949217	0	0.000949217	0.00806834	0.00474608	0.00142383	0.00142383	0.00284765	0.000949217	0.00142383	0	0.00237304	0.00332226	0.00427148	0.00142383	0	0.000474608	0.000949217	0.00806834	0.000949217	0.00332226	0.00806834	0	0	0.00237304	0.000474608	0.000474608	0.000949217	0.0142383	0.00949217	0.00759374	0.00664452	0.00332226
k__Bacteria;p__Proteobacteria;c__Alphaproteobacteria;o__;f__;g__	0	0	0	0	0	0	0	0	0	0	0	0.00237304	0	0.00284765	0	0	0	0.000949217	0	0	0	0.000474608	0	0.000474608	0.000474608	0	0	0	0.00427148	0	0.000474608	0	0	0	0	0.000474608	0	0	0	0	0	0	0	0	0.000949217	0	0	0	0
k__Bacteria;p__Proteobacteria;c__Alphaproteobacteria;o__BD7-3;f__;g__	0	0	0	0	0	0	0	0	0	0	0	0	0	0	0.00189843	0.010916	0	0	0	0	0	0	0.0142383	0	0	0	0	0	0	0	0	0	0	0	0	0	0	0	0	0	0	0	0	0	0.00854295	0	0	0	0
k__Bacteria;p__Proteobacteria;c__Alphaproteobacteria;o__Caulobacterales;Other;Other	0	0	0	0	0	0	0	0	0	0	0	0	0	0	0	0	0	0	0	0	0	0	0	0	0	0	0	0	0	0	0	0	0	0	0	0	0	0	0	0	0	0	0	0	0	0	0	0	0
k__Bacteria;p__Proteobacteria;c__Alphaproteobacteria;o__Caulobacterales;f__Caulobacteraceae;Other	0	0	0	0	0	0.143332	0	0.00142383	0	0	0	0.00189843	0	0.0056953	0.0284765	0.0156621	0	0	0	0.00189843	0.0123398	0.00142383	0	0.00332226	0.00142383	0	0	0	0.00996678	0.00379687	0	0	0.000949217	0.00711913	0.102041	0.000474608	0.0246796	0.0336972	0.00522069	0	0	0.00237304	0.00379687	0.0189843	0.0128144	0.0579022	0.0142383	0.00189843	0.00949217
k__Bacteria;p__Proteobacteria;c__Alphaproteobacteria;o__Caulobacterales;f__Caulobacteraceae;g__	0	0	0	0	0	0	0	0	0	0	0	0	0	0	0.0284765	0	0	0.000949217	0	0	0.00332226	0	0	0	0	0.00142383	0	0	0	0	0	0	0	0	0	0	0.00284765	0	0	0	0	0	0	0	0.00332226	0.000949217	0	0	0
k__Bacteria;p__Proteobacteria;c__Alphaproteobacteria;o__Caulobacterales;f__Caulobacteraceae;g__Asticcacaulis	0	0	0	0	0	0	0	0	0	0	0	0	0	0	0	0	0	0.000474608	0	0	0	0	0	0	0	0	0	0	0	0	0	0	0	0	0	0	0	0	0	0	0	0	0	0	0	0	0	0	0
k__Bacteria;p__Proteobacteria;c__Alphaproteobacteria;o__Caulobacterales;f__Caulobacteraceae;g__Brevundimonas	0	0	0	0	0	0	0	0	0	0	0	0	0.000474608	0	0	0	0	0	0	0	0	0	0	0	0	0	0	0	0	0	0	0	0	0	0.000474608	0	0	0	0	0	0	0	0	0.000474608	0	0	0	0	0
k__Bacteria;p__Proteobacteria;c__Alphaproteobacteria;o__Caulobacterales;f__Caulobacteraceae;g__Caulobacter	0	0	0	0	0	0	0	0	0	0	0	0.000949217	0	0	0.00284765	0.00664452	0	0	0	0.000949217	0.00142383	0	0.00616991	0	0	0	0	0	0	0	0	0	0	0	0	0	0	0.00854295	0	0	0	0.00616991	0.00142383	0.00616991	0.00522069	0.0607499	0.0147129	0	0.00284765
k__Bacteria;p__Proteobacteria;c__Alphaproteobacteria;o__Caulobacterales;f__Caulobacteraceae;g__Mycoplana	0	0	0	0	0	0	0	0	0	0	0	0	0	0	0	0.00427148	0	0	0	0.00142383	0.000949217	0	0	0	0	0	0	0	0	0	0	0	0	0.000474608	0.013289	0.000474608	0	0.00664452	0	0	0	0	0	0.00616991	0.00522069	0	0	0	0
k__Bacteria;p__Proteobacteria;c__Alphaproteobacteria;o__Caulobacterales;f__Caulobacteraceae;g__Phenylobacterium	0	0	0	0	0	0	0	0	0	0	0	0	0	0	0.0156621	0	0	0.000949217	0	0	0	0	0	0	0.000474608	0	0	0	0	0	0	0	0	0	0	0	0.00142383	0	0.000949217	0	0	0.000474608	0	0	0.00237304	0.0194589	0	0	0.000949217
k__Bacteria;p__Proteobacteria;c__Alphaproteobacteria;o__Ellin329;f__;g__	0	0	0	0	0	0	0	0	0	0	0	0.00237304	0	0	0.00237304	0	0	0	0	0	0.00189843	0	0.00189843	0	0.000474608	0	0.00901756	0.000474608	0	0	0	0.000474608	0	0.000474608	0.021832	0	0.00996678	0.00806834	0	0	0.00616991	0	0	0	0.00237304	0	0	0.00189843	0
k__Bacteria;p__Proteobacteria;c__Alphaproteobacteria;o__Kiloniellales;f__;g__	0	0	0	0	0	0	0	0	0	0	0	0	0	0	0	0	0	0	0	0	0	0	0	0	0	0	0	0	0	0	0	0	0	0	0	0	0	0	0	0	0	0	0	0	0	0	0	0	0
k__Bacteria;p__Proteobacteria;c__Alphaproteobacteria;o__Rhizobiales;Other;Other	0	0.00189843	0	0.00996678	0.0147129	0	0.0275273	0	0.000949217	0	0	0.00142383	0.010916	0	0.0156621	0.00237304	0	0.0056953	0.000949217	0.0056953	0.000474608	0.010916	0	0.000949217	0	0.00189843	0.00142383	0.00284765	0.00189843	0.0251542	0.00474608	0.00142383	0	0.00379687	0.00237304	0.00189843	0.0056953	0	0	0	0	0.00142383	0	0	0.00427148	0.000474608	0	0	0
k__Bacteria;p__Proteobacteria;c__Alphaproteobacteria;o__Rhizobiales;f__;g__	0.000474608	0	0.0213574	0	0.000949217	0	0	0	0.00189843	0	0.0137636	0.00664452	0.00616991	0.00616991	0.00379687	0.00901756	0.0317988	0.00522069	0.00142383	0.00237304	0.00664452	0	0.000474608	0.0185097	0.0175605	0	0	0.000949217	0	0.0113906	0.0113906	0.000949217	0	0.0403417	0.00759374	0.00901756	0.010916	0.00427148	0	0	0.0123398	0.000474608	0.000949217	0	0.00379687	0.0246796	0.00901756	0.0128144	0
k__Bacteria;p__Proteobacteria;c__Alphaproteobacteria;o__Rhizobiales;f__Aurantimonadaceae;g__	0	0.000474608	0	0	0	0	0	0.000949217	0	0	0	0	0	0.00284765	0	0	0	0	0.000474608	0.000949217	0	0	0	0	0	0	0	0	0	0	0	0.000474608	0	0	0	0.00142383	0	0	0	0	0	0	0	0	0	0	0	0	0
k__Bacteria;p__Proteobacteria;c__Alphaproteobacteria;o__Rhizobiales;f__Bartonellaceae;g__	0	0	0	0	0	0	0	0	0	0	0	0	0	0	0	0	0	0	0	0	0	0	0	0	0	0	0	0	0	0.00332226	0	0	0	0	0	0	0	0	0	0	0	0	0	0	0	0	0	0	0
k__Bacteria;p__Proteobacteria;c__Alphaproteobacteria;o__Rhizobiales;f__Beijerinckiaceae;g__	0	0	0	0	0.000474608	0	0	0	0	0	0	0	0	0	0	0.0118652	0	0	0	0.000474608	0	0	0	0	0	0	0	0	0	0	0	0.000474608	0	0	0	0	0.000474608	0	0	0	0	0	0	0	0	0	0	0	0
k__Bacteria;p__Proteobacteria;c__Alphaproteobacteria;o__Rhizobiales;f__Beijerinckiaceae;g__Beijerinckia	0	0	0	0	0	0	0	0	0	0	0	0.00142383	0	0	0	0.00949217	0	0	0	0	0.000949217	0.00474608	0	0	0	0	0	0	0	0	0	0	0	0	0	0	0	0	0	0	0	0.000474608	0.000474608	0	0	0	0	0.000474608	0
k__Bacteria;p__Proteobacteria;c__Alphaproteobacteria;o__Rhizobiales;f__Beijerinckiaceae;g__Methylocella	0	0	0	0	0.000474608	0	0	0	0	0	0	0	0.000474608	0	0	0	0	0	0	0	0	0	0	0	0	0	0	0	0	0	0	0	0	0	0	0	0	0	0	0	0	0	0	0	0	0	0	0	0
k__Bacteria;p__Proteobacteria;c__Alphaproteobacteria;o__Rhizobiales;f__Beijerinckiaceae;g__Methylovirgula	0	0	0	0	0.000474608	0	0	0	0	0	0	0	0	0	0	0	0	0	0	0	0	0	0	0	0	0	0	0	0	0	0	0	0	0	0	0	0	0	0	0	0	0	0	0	0	0	0	0	0
k__Bacteria;p__Proteobacteria;c__Alphaproteobacteria;o__Rhizobiales;f__Bradyrhizobiaceae;Other	0	0	0.000474608	0.00189843	0.000949217	0	0	0	0	0	0	0	0.00142383	0.000474608	0.000474608	0.00189843	0.000474608	0	0	0.00142383	0.000949217	0.000949217	0	0	0	0	0	0.000474608	0.000474608	0.00142383	0	0.000474608	0	0.000474608	0	0	0.0170859	0.000474608	0	0	0.000474608	0	0.000474608	0	0.00522069	0.00237304	0	0.000474608	0
k__Bacteria;p__Proteobacteria;c__Alphaproteobacteria;o__Rhizobiales;f__Bradyrhizobiaceae;g__	0	0	0	0	0	0	0	0	0	0	0.00189843	0.00284765	0.00189843	0.00237304	0	0	0	0.00237304	0	0	0	0.000474608	0	0	0.000949217	0	0	0.000474608	0	0	0.00142383	0	0	0.000474608	0	0	0	0	0	0	0	0	0.000474608	0	0	0.000474608	0	0.00237304	0
k__Bacteria;p__Proteobacteria;c__Alphaproteobacteria;o__Rhizobiales;f__Bradyrhizobiaceae;g__Afipia	0	0	0	0	0	0	0	0	0	0	0	0.00522069	0.000474608	0.00522069	0	0.00379687	0	0	0	0	0	0	0	0	0	0	0	0.00142383	0	0	0	0	0	0.00427148	0	0	0.00284765	0	0	0	0	0	0	0.0227812	0.000474608	0	0	0	0
k__Bacteria;p__Proteobacteria;c__Alphaproteobacteria;o__Rhizobiales;f__Bradyrhizobiaceae;g__Balneimonas	0	0	0.000949217	0	0.000474608	0	0	0	0	0	0	0	0.00142383	0.00379687	0.0118652	0.00379687	0.0256289	0.000474608	0	0.00284765	0	0	0	0	0	0	0	0	0	0	0	0	0	0	0	0	0	0	0	0	0	0	0	0	0	0	0	0	0
k__Bacteria;p__Proteobacteria;c__Alphaproteobacteria;o__Rhizobiales;f__Bradyrhizobiaceae;g__Bosea	0	0	0.00189843	0	0.00237304	0	0	0	0	0	0	0	0	0	0	0	0	0.00332226	0	0.000949217	0.00237304	0	0	0.000474608	0.000949217	0	0	0.000949217	0.00427148	0	0	0	0	0	0	0	0	0	0	0.0056953	0	0	0	0	0	0	0	0	0
k__Bacteria;p__Proteobacteria;c__Alphaproteobacteria;o__Rhizobiales;f__Brucellaceae;Other	0	0	0	0	0	0	0	0	0	0	0	0	0	0	0	0	0	0	0.000474608	0.00237304	0	0	0	0	0	0	0	0	0	0	0	0	0	0	0	0	0	0	0	0	0	0	0	0	0	0	0	0	0
k__Bacteria;p__Proteobacteria;c__Alphaproteobacteria;o__Rhizobiales;f__Brucellaceae;g__Ochrobactrum	0	0.00474608	0	0	0	0	0	0	0	0	0	0	0	0	0.0056953	0	0	0	0	0	0	0.000474608	0	0	0	0	0	0	0	0	0	0	0	0	0	0	0	0	0	0	0	0.000474608	0	0	0	0.00711913	0	0	0
k__Bacteria;p__Proteobacteria;c__Alphaproteobacteria;o__Rhizobiales;f__Hyphomicrobiaceae;Other	0	0	0	0.000949217	0.00142383	0	0	0	0	0	0	0	0	0	0	0	0	0	0	0.00237304	0	0	0	0	0	0.000949217	0	0	0	0.00237304	0	0.000474608	0	0.000949217	0	0.00142383	0.00711913	0	0	0	0	0	0	0	0.000474608	0	0	0.000474608	0.00616991
k__Bacteria;p__Proteobacteria;c__Alphaproteobacteria;o__Rhizobiales;f__Hyphomicrobiaceae;g__	0	0	0	0	0.000474608	0	0	0	0	0	0	0	0	0	0	0	0	0.000474608	0.00189843	0.00142383	0.00142383	0	0	0	0.00189843	0	0.00664452	0.000474608	0	0	0.000474608	0	0	0	0	0	0	0	0	0.00379687	0	0	0	0	0	0	0	0	0
k__Bacteria;p__Proteobacteria;c__Alphaproteobacteria;o__Rhizobiales;f__Hyphomicrobiaceae;g__Devosia	0	0	0	0.00284765	0.00284765	0	0	0	0.00427148	0	0	0.00142383	0.00142383	0	0.0113906	0	0	0.00616991	0.00237304	0.0151875	0.00237304	0.000474608	0	0.000949217	0.000474608	0	0.000474608	0.000949217	0.00237304	0.00664452	0	0.000474608	0	0	0	0	0	0	0	0	0	0.000949217	0.0175605	0.00332226	0.00664452	0	0	0	0.00189843
k__Bacteria;p__Proteobacteria;c__Alphaproteobacteria;o__Rhizobiales;f__Hyphomicrobiaceae;g__Hyphomicrobium	0.000949217	0	0	0.000474608	0.00237304	0	0	0	0	0	0	0.00759374	0.00189843	0.00854295	0	0	0	0.000949217	0.00142383	0	0.0118652	0.00142383	0.00949217	0.00759374	0.00379687	0	0	0	0.00664452	0.00854295	0.00142383	0	0	0.0142383	0	0.00237304	0.0147129	0.00949217	0	0	0.00664452	0.00189843	0.00616991	0.00427148	0.00284765	0.0056953	0	0.00664452	0.000474608
k__Bacteria;p__Proteobacteria;c__Alphaproteobacteria;o__Rhizobiales;f__Hyphomicrobiaceae;g__Pedomicrobium	0	0	0	0.00427148	0	0	0	0	0	0	0	0	0	0	0	0	0	0	0	0.00284765	0	0	0	0	0	0	0	0	0	0	0	0	0	0	0	0	0	0	0	0	0	0	0	0	0	0	0	0	0
k__Bacteria;p__Proteobacteria;c__Alphaproteobacteria;o__Rhizobiales;f__Hyphomicrobiaceae;g__Rhodoplanes	0.000474608	0	0	0.00806834	0.00189843	0	0	0	0	0	0	0.00189843	0.00379687	0.00237304	0.046037	0.00237304	0	0.00332226	0.00189843	0	0	0.00522069	0	0.00189843	0.000949217	0	0.000474608	0	0.00284765	0.00237304	0	0	0	0.000949217	0	0.00189843	0.00474608	0.00759374	0.00284765	0.00237304	0	0.0128144	0.000949217	0.00284765	0.0156621	0.000474608	0.000474608	0.00189843	0.00332226
k__Bacteria;p__Proteobacteria;c__Alphaproteobacteria;o__Rhizobiales;f__Methylobacteriaceae;Other	0	0	0	0	0.000949217	0	0	0	0	0	0	0	0.00284765	0	0	0	0	0.000949217	0	0.00474608	0	0	0	0	0	0	0.00237304	0	0	0	0	0	0	0	0	0	0	0	0	0	0	0	0	0	0	0	0	0	0
k__Bacteria;p__Proteobacteria;c__Alphaproteobacteria;o__Rhizobiales;f__Methylobacteriaceae;g__	0	0	0.00189843	0	0	0	0	0	0	0	0	0.000474608	0	0	0.00996678	0.00759374	0	0	0	0.000474608	0	0	0.0204082	0.000474608	0	0	0.00189843	0	0.00237304	0	0	0	0	0	0	0	0.000474608	0	0	0	0	0.0194589	0.000949217	0	0.00996678	0	0.00616991	0.000474608	0
k__Bacteria;p__Proteobacteria;c__Alphaproteobacteria;o__Rhizobiales;f__Methylobacteriaceae;g__Methylobacterium	0	0	0	0.00806834	0.0056953	0	0	0	0	0	0	0.000474608	0.00237304	0	0	0	0	0.00379687	0	0	0.00379687	0	0.0189843	0	0	0	0	0.0056953	0.0128144	0.0123398	0.000949217	0	0.00142383	0	0	0	0.00189843	0	0	0	0	0.000474608	0	0	0	0	0	0	0
k__Bacteria;p__Proteobacteria;c__Alphaproteobacteria;o__Rhizobiales;f__Methylocystaceae;Other	0	0	0	0.000474608	0.000949217	0	0	0	0	0	0	0	0	0	0.000474608	0	0	0	0	0	0	0	0	0	0	0	0	0	0	0	0	0	0	0	0	0	0	0	0	0	0	0	0	0	0	0	0	0	0
k__Bacteria;p__Proteobacteria;c__Alphaproteobacteria;o__Rhizobiales;f__Methylocystaceae;g__	0	0.00522069	0.000474608	0.0673944	0.113906	0	0	0	0	0	0	0.000949217	0.0384433	0	0.00806834	0	0	0.032748	0	0.00996678	0.00474608	0	0	0.00189843	0.00142383	0.00522069	0.0806834	0.0056953	0.0332226	0.0223066	0.00427148	0.000474608	0	0.00474608	0	0.00237304	0	0	0	0	0.000474608	0.032748	0.000949217	0.0147129	0	0	0.0189843	0.00142383	0
k__Bacteria;p__Proteobacteria;c__Alphaproteobacteria;o__Rhizobiales;f__Methylocystaceae;g__Pleomorphomonas	0	0	0	0	0	0	0	0	0	0	0	0	0	0	0	0	0	0	0	0	0	0	0	0	0	0	0	0	0.00379687	0	0	0	0	0	0	0	0	0	0	0	0	0	0	0	0	0	0	0	0
k__Bacteria;p__Proteobacteria;c__Alphaproteobacteria;o__Rhizobiales;f__Phyllobacteriaceae;Other	0	0	0.000474608	0	0.000474608	0	0.00284765	0	0	0	0	0.000474608	0.00142383	0	0.0123398	0.0166113	0	0.000474608	0	0.00189843	0.0189843	0.000949217	0	0.00237304	0.000474608	0	0	0.000474608	0	0	0	0	0	0.000474608	0	0.00284765	0.0104414	0.0180351	0	0	0	0.00142383	0.000474608	0	0.0147129	0.0294257	0.00996678	0.00332226	0.00379687
k__Bacteria;p__Proteobacteria;c__Alphaproteobacteria;o__Rhizobiales;f__Phyllobacteriaceae;g__	0	0	0.0175605	0	0.00189843	0	0.000474608	0	0	0	0	0	0.00996678	0	0	0	0	0.000474608	0.00189843	0.00284765	0	0	0	0	0	0	0	0.000949217	0.00189843	0.0175605	0.00237304	0.000474608	0	0	0	0.00474608	0	0	0	0	0	0	0	0	0.000474608	0	0	0	0.00427148
k__Bacteria;p__Proteobacteria;c__Alphaproteobacteria;o__Rhizobiales;f__Phyllobacteriaceae;g__Aminobacter	0	0	0	0	0.000474608	0	0.4542	0	0	0.00237304	0	0	0.00189843	0	0.00332226	0	0	0.000474608	0	0	0	0	0	0.000474608	0	0	0	0.000949217	0.00142383	0	0	0	0	0	0	0	0	0	0	0	0	0	0	0	0	0	0	0	0
k__Bacteria;p__Proteobacteria;c__Alphaproteobacteria;o__Rhizobiales;f__Phyllobacteriaceae;g__Hoeflea	0	0	0	0	0.000474608	0	0	0	0	0	0	0	0	0	0	0	0	0	0	0	0	0	0	0	0	0	0	0	0	0.0232558	0	0	0	0	0	0	0	0	0	0	0	0	0	0	0	0	0	0	0
k__Bacteria;p__Proteobacteria;c__Alphaproteobacteria;o__Rhizobiales;f__Phyllobacteriaceae;g__Mesorhizobium	0	0	0	0	0	0	0	0	0	0	0	0	0	0	0.000949217	0	0	0	0	0.000474608	0	0	0	0	0	0	0	0	0	0	0	0	0	0	0	0	0	0	0	0	0	0	0	0	0.00142383	0	0	0	0
k__Bacteria;p__Proteobacteria;c__Alphaproteobacteria;o__Rhizobiales;f__Phyllobacteriaceae;g__Phyllobacterium	0	0	0	0	0	0	0	0	0	0	0	0	0	0	0	0	0	0	0.000474608	0.00189843	0.00142383	0	0	0	0	0	0	0	0	0	0	0	0	0	0	0	0	0	0	0	0	0	0	0	0	0	0	0	0
k__Bacteria;p__Proteobacteria;c__Alphaproteobacteria;o__Rhizobiales;f__Rhizobiaceae;Other	0	0	0	0	0	0	0	0	0	0	0	0	0	0	0.00142383	0	0	0	0	0	0	0	0	0	0	0	0	0	0.000474608	0	0	0	0	0	0	0	0	0	0	0	0	0	0	0	0	0	0	0	0
k__Bacteria;p__Proteobacteria;c__Alphaproteobacteria;o__Rhizobiales;f__Rhizobiaceae;g__Agrobacterium	0	0	0	0	0	0	0	0	0	0.00142383	0	0	0	0	0	0	0	0	0	0.00142383	0	0	0	0	0	0	0	0	0.00142383	0	0	0	0	0.000474608	0.000949217	0	0	0	0	0	0	0	0	0	0	0	0	0	0
k__Bacteria;p__Proteobacteria;c__Alphaproteobacteria;o__Rhizobiales;f__Rhizobiaceae;g__Kaistia	0	0	0	0	0	0	0	0	0	0	0	0.000949217	0	0	0.0261035	0	0	0	0	0	0	0.00379687	0	0	0	0	0	0	0	0	0	0	0	0.00616991	0	0	0	0.00616991	0	0	0	0	0	0	0	0	0	0	0
k__Bacteria;p__Proteobacteria;c__Alphaproteobacteria;o__Rhizobiales;f__Rhizobiaceae;g__Rhizobium	0	0	0	0.000474608	0.000474608	0	0	0	0	0	0	0	0.00284765	0	0	0	0	0.000474608	0	0	0	0	0	0	0	0.000474608	0.00237304	0	0.00237304	0.00189843	0	0	0	0.00284765	0	0	0	0	0	0	0	0	0	0	0	0	0	0	0
k__Bacteria;p__Proteobacteria;c__Alphaproteobacteria;o__Rhizobiales;f__Rhodobiaceae;g__	0	0	0	0	0	0	0	0	0	0	0	0	0	0	0	0	0	0	0	0	0	0	0	0	0	0	0	0	0	0.00237304	0	0	0	0	0	0	0	0	0	0	0	0	0	0	0	0	0	0	0
k__Bacteria;p__Proteobacteria;c__Alphaproteobacteria;o__Rhizobiales;f__Rhodobiaceae;g__Afifella	0	0	0	0	0	0	0	0	0	0	0	0	0	0	0	0	0	0	0	0	0	0	0	0	0	0	0.00332226	0	0	0.000474608	0	0	0	0	0	0	0	0	0	0	0	0	0	0	0	0	0	0	0
k__Bacteria;p__Proteobacteria;c__Alphaproteobacteria;o__Rhizobiales;f__Xanthobacteraceae;Other	0	0	0	0	0	0	0	0	0	0	0	0	0	0	0	0	0	0	0	0	0	0	0	0	0	0	0	0	0	0	0	0	0	0	0	0	0	0	0	0	0	0	0	0.00379687	0	0	0	0	0
k__Bacteria;p__Proteobacteria;c__Alphaproteobacteria;o__Rhizobiales;f__Xanthobacteraceae;g__Labrys	0	0	0	0	0.00189843	0	0	0	0	0	0	0	0.00332226	0	0.010916	0	0	0.000474608	0	0	0	0	0	0	0	0	0.00522069	0.00427148	0.00806834	0	0	0	0	0	0	0	0	0	0	0	0	0	0	0	0	0	0	0	0
k__Bacteria;p__Proteobacteria;c__Alphaproteobacteria;o__Rhodobacterales;Other;Other	0	0	0	0	0	0	0	0	0	0	0	0	0	0	0	0	0	0	0	0	0	0	0	0	0	0	0	0	0	0.00142383	0	0	0	0	0	0	0	0	0	0	0	0	0	0	0	0	0	0	0
k__Bacteria;p__Proteobacteria;c__Alphaproteobacteria;o__Rhodobacterales;f__Hyphomonadaceae;g__	0	0	0	0	0	0	0	0	0	0	0	0	0	0	0	0	0	0	0	0	0	0	0	0	0	0	0	0	0	0	0	0	0	0	0	0	0	0.00616991	0	0	0	0	0	0	0	0	0	0.000949217	0.00189843
k__Bacteria;p__Proteobacteria;c__Alphaproteobacteria;o__Rhodobacterales;f__Rhodobacteraceae;Other	0	0	0.00142383	0.00379687	0.00189843	0	0	0.00284765	0.00189843	0.00237304	0.000474608	0.177978	0.0246796	0.000474608	0	0	0.0185097	0	0.000474608	0.0128144	0.010916	0.0104414	0.0208828	0.000474608	0.000474608	0.701946	0.000474608	0.00854295	0	0.0303749	0.00142383	0	0	0.00142383	0.0227812	0.0370195	0.00237304	0.000474608	0.00142383	0.00142383	0.00616991	0.000474608	0.00379687	0.000949217	0.00142383	0	0	0.00284765	0.00522069
k__Bacteria;p__Proteobacteria;c__Alphaproteobacteria;o__Rhodobacterales;f__Rhodobacteraceae;g__	0	0	0	0	0	0	0	0	0	0	0	0	0	0	0	0	0	0	0	0	0	0	0	0	0	0	0	0.000474608	0	0	0	0	0	0	0	0	0	0	0	0	0	0	0	0	0	0	0	0	0
k__Bacteria;p__Proteobacteria;c__Alphaproteobacteria;o__Rhodobacterales;f__Rhodobacteraceae;g__Amaricoccus	0	0	0	0.013289	0.00284765	0	0	0	0	0	0	0	0.0123398	0	0.00522069	0.00379687	0.265781	0.000474608	0.000474608	0.043664	0.00379687	0	0	0.010916	0.00616991	0.00189843	0.00759374	0	0.00142383	0	0	0	0	0.000949217	0.00996678	0.00427148	0.00284765	0	0	0	0.00379687	0	0	0.00854295	0	0	0	0.00474608	0.00522069
k__Bacteria;p__Proteobacteria;c__Alphaproteobacteria;o__Rhodobacterales;f__Rhodobacteraceae;g__Anaerospora	0	0	0	0	0	0	0	0	0	0	0	0	0.000474608	0	0	0	0	0	0	0	0	0	0	0	0	0	0	0.00284765	0	0.00759374	0	0	0.000949217	0	0	0.0056953	0	0	0	0	0	0	0	0	0	0	0	0	0
k__Bacteria;p__Proteobacteria;c__Alphaproteobacteria;o__Rhodobacterales;f__Rhodobacteraceae;g__Oceanicella	0	0	0	0	0	0	0	0	0	0	0	0	0.000474608	0	0	0	0	0	0	0	0	0	0	0.000474608	0	0	0	0	0	0	0	0	0	0	0	0	0	0	0	0	0	0	0	0	0	0	0	0	0
k__Bacteria;p__Proteobacteria;c__Alphaproteobacteria;o__Rhodobacterales;f__Rhodobacteraceae;g__Octadecabacter	0	0	0	0	0	0	0	0	0	0	0	0	0	0	0	0	0	0	0	0	0	0	0	0	0	0	0	0	0	0	0	0	0	0	0	0	0	0	0	0	0	0	0	0	0	0	0	0	0
k__Bacteria;p__Proteobacteria;c__Alphaproteobacteria;o__Rhodobacterales;f__Rhodobacteraceae;g__Paracoccus	0	0	0.00616991	0.0056953	0	0	0	0	0	0.0204082	0.000474608	0.00189843	0.133365	0	0	0	0	0	0	0.00379687	0.00142383	0.0137636	0	0	0.000474608	0	0	0	0	0.00616991	0.0170859	0.000474608	0	0	0.00332226	0.000474608	0.00142383	0	0	0	0	0.000474608	0.00142383	0.010916	0	0	0	0	0
k__Bacteria;p__Proteobacteria;c__Alphaproteobacteria;o__Rhodobacterales;f__Rhodobacteraceae;g__Phaeobacter	0	0	0	0	0	0	0	0	0	0	0	0	0	0	0	0	0	0	0	0	0	0	0	0	0	0	0	0	0	0	0	0	0	0	0	0.000474608	0	0	0.000474608	0	0	0	0	0	0	0	0	0	0
k__Bacteria;p__Proteobacteria;c__Alphaproteobacteria;o__Rhodobacterales;f__Rhodobacteraceae;g__Rhodobacter	0.00142383	0	0	0	0.000949217	0	0	0	0.00284765	0	0	0	0.00189843	0.00664452	0	0	0	0.00142383	0.000474608	0.0113906	0.00379687	0.000474608	0	0.010916	0.010916	0.00616991	0.00474608	0.000474608	0	0.0223066	0	0.00142383	0	0.0180351	0	0.00427148	0.0123398	0	0	0	0	0	0	0	0.00284765	0	0.00806834	0.0161367	0
k__Bacteria;p__Proteobacteria;c__Alphaproteobacteria;o__Rhodobacterales;f__Rhodobacteraceae;g__Rubellimicrobium	0.000474608	0	0	0.0232558	0	0	0	0	0.00427148	0	0	0	0.00237304	0	0	0	0.021832	0	0.00284765	0.0147129	0	0	0	0.000474608	0	0.00332226	0.00616991	0.000474608	0	0	0	0.000474608	0	0.000474608	0.021832	0	0	0.00711913	0.00427148	0	0	0	0	0	0	0	0	0.00379687	0
k__Bacteria;p__Proteobacteria;c__Alphaproteobacteria;o__Rhodospirillales;Other;Other	0	0	0	0	0	0	0	0	0	0	0	0	0.000474608	0	0	0	0	0	0	0	0	0	0	0.000474608	0	0	0	0	0	0	0	0	0	0	0	0.00142383	0	0	0	0	0	0	0	0	0	0	0	0	0
k__Bacteria;p__Proteobacteria;c__Alphaproteobacteria;o__Rhodospirillales;f__;g__	0	0.00379687	0	0.010916	0.00522069	0	0	0	0.00379687	0	0	0	0.00664452	0.00142383	0	0	0	0.00237304	0	0.0056953	0	0	0	0.00474608	0.00237304	0	0.00284765	0.00237304	0.000949217	0	0.00189843	0.000474608	0.000474608	0.000474608	0	0.00332226	0	0	0	0	0	0	0	0	0.00332226	0	0	0.0056953	0.00474608
k__Bacteria;p__Proteobacteria;c__Alphaproteobacteria;o__Rhodospirillales;f__Acetobacteraceae;Other	0.0882772	0.0550546	0.00427148	0.0199336	0.0156621	0	0.00711913	0.0816327	0.0640721	0	0	0.00142383	0.013289	0	0	0	0	0.0128144	0.0427148	0.0113906	0.000474608	0.00142383	0	0.000474608	0	0.00901756	0.0118652	0.00664452	0.00901756	0.0199336	0.00284765	0.0204082	0	0	0	0.032748	0.000474608	0	0	0.000474608	0	0	0	0	0	0	0	0.00284765	0.00189843
k__Bacteria;p__Proteobacteria;c__Alphaproteobacteria;o__Rhodospirillales;f__Acetobacteraceae;g__	0.408163	0.299953	0.0645467	0.133365	0.0650214	0	0.00711913	0.304224	0.299478	0	0	0	0.0446132	0	0	0.00332226	0	0.0621737	0.346939	0.00522069	0.00474608	0	0	0.000474608	0.000474608	0.0151875	0.0208828	0.0208828	0.0227812	0.0128144	0.0147129	0.116754	0	0.000949217	0	0.391552	0	0.00664452	0	0	0	0.000474608	0	0	0	0	0.000474608	0.00332226	0
k__Bacteria;p__Proteobacteria;c__Alphaproteobacteria;o__Rhodospirillales;f__Acetobacteraceae;g__Acetobacter	0	0	0	0	0	0	0	0	0	0	0	0	0	0	0	0	0	0	0	0	0	0.000949217	0	0	0	0	0	0	0	0	0	0	0	0	0	0	0	0	0	0	0	0	0	0	0	0	0	0	0
k__Bacteria;p__Proteobacteria;c__Alphaproteobacteria;o__Rhodospirillales;f__Acetobacteraceae;g__Roseococcus	0.00237304	0	0	0.0284765	0	0	0	0.0128144	0.000474608	0	0	0	0	0	0	0	0	0	0.00142383	0.000474608	0	0	0	0	0	0.00284765	0.000949217	0.000474608	0	0	0	0.00142383	0	0	0	0.00237304	0	0	0	0	0	0	0	0	0	0	0	0	0
k__Bacteria;p__Proteobacteria;c__Alphaproteobacteria;o__Rhodospirillales;f__Acetobacteraceae;g__Roseomonas	0.00427148	0.00142383	0	0.000949217	0.00284765	0	0	0.0056953	0.000949217	0	0	0.000474608	0.000474608	0	0	0	0	0.00379687	0.000474608	0.0223066	0	0.000949217	0	0	0	0	0.00142383	0.000949217	0.00379687	0.00142383	0	0.000949217	0	0	0	0.000474608	0	0	0	0	0	0	0	0	0	0	0	0	0
k__Bacteria;p__Proteobacteria;c__Alphaproteobacteria;o__Rhodospirillales;f__Rhodospirillaceae;Other	0	0	0	0	0	0	0	0	0	0	0	0	0	0	0.000474608	0.000474608	0	0	0	0	0.000949217	0	0	0	0	0	0	0	0	0	0	0	0	0	0	0	0.000474608	0.000474608	0	0	0	0	0	0	0	0.000474608	0.000474608	0	0.000949217
k__Bacteria;p__Proteobacteria;c__Alphaproteobacteria;o__Rhodospirillales;f__Rhodospirillaceae;g__	0.000474608	0.000949217	0	0	0.00664452	0	0	0	0.00189843	0	0.0194589	0.00616991	0.00996678	0	0.0635975	0.152824	0	0.00427148	0	0.00189843	0.0498339	0.00189843	0	0.0056953	0.00901756	0.00379687	0.00474608	0.000949217	0.00474608	0.00474608	0	0	0	0.00284765	0.000474608	0.00379687	0.0251542	0.158519	0	0	0.00474608	0.00237304	0.00427148	0.0118652	0.0692928	0.102041	0.106787	0.0227812	0.0673944
k__Bacteria;p__Proteobacteria;c__Alphaproteobacteria;o__Rhodospirillales;f__Rhodospirillaceae;g__Azospirillum	0	0	0	0	0	0	0	0	0	0	0	0	0	0	0	0	0	0	0	0	0	0	0	0	0	0	0	0	0	0	0	0	0	0	0	0	0	0	0	0	0	0	0	0	0.00711913	0	0	0	0
k__Bacteria;p__Proteobacteria;c__Alphaproteobacteria;o__Rhodospirillales;f__Rhodospirillaceae;g__Phaeospirillum	0	0	0	0	0	0	0	0	0	0	0	0	0	0	0	0	0	0	0	0	0	0	0	0	0	0	0.000474608	0	0	0	0	0	0	0	0	0	0	0	0	0	0	0	0	0	0	0	0	0	0
k__Bacteria;p__Proteobacteria;c__Alphaproteobacteria;o__Rhodospirillales;f__Rhodospirillaceae;g__Skermanella	0	0	0	0	0	0	0	0	0	0	0	0	0	0	0	0	0	0	0	0.000474608	0	0	0	0	0	0	0	0	0	0	0	0	0	0	0	0	0	0	0	0	0	0	0	0	0	0	0	0	0
k__Bacteria;p__Proteobacteria;c__Alphaproteobacteria;o__Rickettsiales;Other;Other	0	0	0	0	0	0	0	0	0	0	0	0.00189843	0	0	0	0	0	0	0	0	0	0.000949217	0	0	0	0	0	0	0	0	0	0	0	0	0	0	0	0	0	0	0	0	0	0	0	0	0	0	0
k__Bacteria;p__Proteobacteria;c__Alphaproteobacteria;o__Rickettsiales;f__;g__	0	0	0	0.00142383	0.000474608	0	0	0	0	0.0147129	0.000474608	0.00949217	0	0	0	0	0	0	0	0	0.00142383	0	0.0370195	0.000474608	0.000949217	0.00284765	0	0	0	0.00142383	0.000474608	0.000474608	0	0.010916	0	0	0.00664452	0	0	0	0.0204082	0	0.000474608	0.00996678	0	0	0	0.00332226	0.000949217
k__Bacteria;p__Proteobacteria;c__Alphaproteobacteria;o__Rickettsiales;f__Holosporaceae;g__	0	0	0	0	0	0	0	0	0	0	0	0	0	0	0	0	0	0	0	0	0	0	0	0	0	0	0	0	0	0	0	0	0	0	0	0	0	0	0	0	0	0	0	0	0	0	0	0	0
k__Bacteria;p__Proteobacteria;c__Alphaproteobacteria;o__Rickettsiales;f__Pelagibacteraceae;g__	0	0	0	0	0	0	0	0	0	0	0	0.00332226	0	0	0	0	0	0	0	0	0	0.000474608	0	0	0	0	0	0	0	0	0	0	0	0	0	0	0	0	0	0	0	0.000474608	0.00284765	0	0	0	0	0	0
k__Bacteria;p__Proteobacteria;c__Alphaproteobacteria;o__Rickettsiales;f__Rickettsiaceae;Other	0	0	0	0	0	0	0	0	0	0.00142383	0	0	0	0	0	0	0	0	0	0	0	0	0	0	0	0	0	0	0	0	0	0	0	0	0	0	0	0	0	0	0	0	0	0	0	0	0	0.000949217	0
k__Bacteria;p__Proteobacteria;c__Alphaproteobacteria;o__Rickettsiales;f__Rickettsiaceae;g__	0	0	0	0	0	0	0	0	0	0	0	0	0	0	0	0	0	0	0	0	0	0	0	0.00142383	0	0	0	0	0	0	0	0	0	0	0.00711913	0	0	0	0	0	0	0	0	0	0	0	0	0	0
k__Bacteria;p__Proteobacteria;c__Alphaproteobacteria;o__Rickettsiales;f__Rickettsiaceae;g__Rickettsia	0	0	0	0	0	0	0	0	0	0.00142383	0	0.00711913	0	0	0	0	0	0	0	0	0	0	0.0223066	0	0	0	0	0	0	0	0	0	0	0.000474608	0	0	0	0	0	0	0	0	0.000474608	0	0	0	0	0.000949217	0
k__Bacteria;p__Proteobacteria;c__Alphaproteobacteria;o__Rickettsiales;f__mitochondria;Other	0	0	0	0	0	0	0	0	0	0	0	0	0	0	0	0	0	0	0	0	0.00142383	0	0	0	0	0	0	0.00142383	0	0	0	0	0	0	0	0	0	0	0	0	0	0	0	0	0.000474608	0	0	0	0
k__Bacteria;p__Proteobacteria;c__Alphaproteobacteria;o__Rickettsiales;f__mitochondria;g__	0	0	0	0	0	0	0.000474608	0	0	0	0	0	0	0	0	0	0	0	0	0	0	0	0	0	0	0	0	0	0	0	0	0	0	0	0.000949217	0	0.000474608	0	0	0	0	0	0	0	0	0	0	0	0
k__Bacteria;p__Proteobacteria;c__Alphaproteobacteria;o__Rickettsiales;f__mitochondria;g__Diplazium	0	0	0	0.000474608	0	0	0	0	0	0	0	0	0	0	0	0	0	0	0	0	0	0	0	0	0	0	0	0	0	0	0	0	0	0	0	0	0	0	0	0	0	0	0	0	0	0	0	0	0
k__Bacteria;p__Proteobacteria;c__Alphaproteobacteria;o__Rickettsiales;f__mitochondria;g__Pythium	0	0	0	0	0	0	0	0	0	0	0	0	0	0	0	0	0	0	0	0	0	0	0	0	0	0	0	0	0	0	0	0	0	0	0	0	0.000474608	0	0	0	0	0	0	0	0	0	0	0	0
k__Bacteria;p__Proteobacteria;c__Alphaproteobacteria;o__Sphingomonadales;Other;Other	0	0	0	0	0	0	0	0	0	0.000949217	0	0.000474608	0	0.000474608	0	0	0	0.000474608	0.000474608	0.00379687	0.000949217	0.00189843	0.00142383	0.00189843	0.00379687	0	0.00854295	0.00189843	0.00474608	0.00284765	0	0.000949217	0	0.000474608	0.000474608	0.00379687	0	0	0.000949217	0	0.0161367	0.000949217	0	0	0.000474608	0	0	0.00189843	0.00284765
k__Bacteria;p__Proteobacteria;c__Alphaproteobacteria;o__Sphingomonadales;f__;g__	0	0	0	0	0	0	0	0	0	0	0	0.00189843	0	0.00854295	0	0	0	0	0	0	0	0	0	0	0.000474608	0	0	0	0	0.000949217	0	0	0	0.000474608	0	0.00901756	0	0	0	0	0	0.00284765	0.0213574	0	0	0	0	0.00427148	0
k__Bacteria;p__Proteobacteria;c__Alphaproteobacteria;o__Sphingomonadales;f__Erythrobacteraceae;Other	0.00332226	0	0	0	0.000474608	0	0	0.00711913	0	0	0	0	0	0	0.000474608	0	0	0.000474608	0.000474608	0.00142383	0	0	0	0	0	0	0	0.00522069	0	0.0128144	0	0	0	0	0	0.00711913	0	0	0	0	0	0	0	0	0.0123398	0	0.000474608	0	0.000474608
k__Bacteria;p__Proteobacteria;c__Alphaproteobacteria;o__Sphingomonadales;f__Erythrobacteraceae;g__	0	0	0	0.00901756	0.00189843	0	0	0	0	0	0	0	0.0194589	0	0	0	0	0	0	0.000949217	0	0	0	0	0	0.00284765	0.000949217	0.00474608	0	0.00237304	0	0	0	0	0	0.000474608	0	0	0.000474608	0	0	0	0	0	0	0	0	0	0
k__Bacteria;p__Proteobacteria;c__Alphaproteobacteria;o__Sphingomonadales;f__Erythrobacteraceae;g__Erythromicrobium	0	0	0	0	0	0	0	0	0	0	0	0	0	0	0	0	0	0	0	0	0	0	0	0	0	0	0	0	0	0	0.000474608	0	0	0	0	0	0	0	0	0	0	0	0	0	0	0	0	0	0
k__Bacteria;p__Proteobacteria;c__Alphaproteobacteria;o__Sphingomonadales;f__Sphingomonadaceae;Other	0	0	0	0	0	0	0	0	0	0	0	0.00379687	0.000474608	0	0.00616991	0	0	0.000474608	0	0.00189843	0.00189843	0.00996678	0.00142383	0	0.00142383	0	0	0	0	0	0	0	0	0.00284765	0.000949217	0.000474608	0.000474608	0.0275273	0	0.000474608	0.000949217	0.00189843	0.00284765	0.000474608	0.00522069	0.035121	0	0.00142383	0.00379687
k__Bacteria;p__Proteobacteria;c__Alphaproteobacteria;o__Sphingomonadales;f__Sphingomonadaceae;g__	0.000949217	0	0	0.00806834	0.000949217	0	0	0	0.0161367	0	0	0	0.00854295	0	0	0	0	0.0147129	0	0.000474608	0	0	0	0	0	0	0	0.00237304	0.00332226	0	0	0	0	0	0	0.00284765	0	0	0	0	0	0	0	0	0	0	0	0	0.00759374
k__Bacteria;p__Proteobacteria;c__Alphaproteobacteria;o__Sphingomonadales;f__Sphingomonadaceae;g__Kaistobacter	0	0	0	0	0.000474608	0	0	0.00142383	0.00237304	0	0	0	0.00332226	0	0.00901756	0.00427148	0	0.00189843	0	0.00616991	0	0	0	0	0	0	0	0.000949217	0.00237304	0	0	0.00189843	0.000474608	0	0	0.00237304	0	0	0.000949217	0	0	0	0	0	0.00237304	0	0	0	0
k__Bacteria;p__Proteobacteria;c__Alphaproteobacteria;o__Sphingomonadales;f__Sphingomonadaceae;g__Novosphingobium	0	0	0	0	0	0	0	0	0	0.0707167	0.00901756	0.139535	0	0.0688182	0	0.00332226	0	0	0.000474608	0	0	0.0830565	0.343142	0	0	0.00522069	0	0	0.00427148	0.0166113	0	0.00142383	0	0.0968201	0.0773612	0	0.00522069	0.00142383	0	0	0.18842	0.0868533	0.152824	0.110584	0.00142383	0.00379687	0	0	0.0180351
k__Bacteria;p__Proteobacteria;c__Alphaproteobacteria;o__Sphingomonadales;f__Sphingomonadaceae;g__Sandaracinobacter	0	0	0	0	0	0	0	0	0	0	0	0	0	0	0	0	0	0	0	0	0	0	0	0.00237304	0	0	0	0	0	0	0	0	0	0	0	0	0	0	0	0	0	0	0	0	0	0	0	0	0
k__Bacteria;p__Proteobacteria;c__Alphaproteobacteria;o__Sphingomonadales;f__Sphingomonadaceae;g__Sphingobium	0	0	0	0	0	0	0	0	0	0	0	0	0	0	0.0189843	0	0	0	0	0	0	0	0	0	0	0	0.00474608	0	0	0	0	0	0	0	0.00522069	0	0	0	0	0	0	0	0	0	0.00332226	0	0	0	0
k__Bacteria;p__Proteobacteria;c__Alphaproteobacteria;o__Sphingomonadales;f__Sphingomonadaceae;g__Sphingomonas	0.000949217	0.00616991	0	0.00237304	0.00189843	0.344091	0	0.00284765	0.00522069	0.000474608	0	0.00237304	0	0.0118652	0.0792596	0.0128144	0.0384433	0.00427148	0	0.00237304	0.010916	0.00142383	0.0227812	0.00474608	0.000949217	0.00332226	0.0175605	0.00332226	0.0294257	0.0113906	0	0.000474608	0.000474608	0.00284765	0.186996	0.00189843	0.00949217	0.035121	0	0	0	0.0360702	0.0113906	0	0.0180351	0.0251542	0.00284765	0	0.00379687
k__Bacteria;p__Proteobacteria;c__Alphaproteobacteria;o__Sphingomonadales;f__Sphingomonadaceae;g__Sphingopyxis	0	0	0	0	0	0	0	0	0	0	0	0	0	0.00189843	0	0	0	0	0	0	0	0	0	0	0	0	0	0	0	0	0.00664452	0	0	0	0	0	0	0	0	0	0	0	0	0	0.00427148	0	0	0	0
k__Bacteria;p__Proteobacteria;c__Alphaproteobacteria;o__Sphingomonadales;f__Sphingomonadaceae;g__Zymomonas	0	0	0	0	0	0	0	0.00237304	0	0	0.000474608	0.0180351	0	0.013289	0	0	0	0.00379687	0	0.00189843	0	0.000949217	0	0.00522069	0.0056953	0.00142383	0.0147129	0.000474608	0.00284765	0	0	0	0	0.00379687	0	0.00189843	0	0	0	0	0	0	0.000474608	0	0	0	0	0.00379687	0
k__Bacteria;p__Proteobacteria;c__Betaproteobacteria;Other;Other;Other	0	0	0	0.00189843	0.000474608	0.00237304	0.0118652	0	0	0.00284765	0.0213574	0.0113906	0	0.0185097	0.0175605	0.0384433	0.000474608	0	0	0	0.0185097	0.0147129	0.0370195	0.00949217	0.0118652	0	0.00474608	0.000474608	0.00142383	0	0	0	0	0.0280019	0	0	0.0137636	0.0332226	0.00142383	0	0.00901756	0.0118652	0.0056953	0.013289	0.0227812	0.0441386	0.0280019	0.00806834	0.0256289
k__Bacteria;p__Proteobacteria;c__Betaproteobacteria;o__;f__;g__	0	0	0	0	0	0	0	0	0	0	0	0.00616991	0	0	0.00237304	0.000474608	0	0.000474608	0	0	0.00664452	0.0166113	0	0.0123398	0.00616991	0	0	0	0	0	0	0	0	0.00142383	0	0	0.00332226	0	0	0	0.00237304	0.0147129	0.00189843	0.0526815	0.000474608	0	0.000474608	0.00996678	0
k__Bacteria;p__Proteobacteria;c__Betaproteobacteria;o__A21b;f__EB1003;g__	0	0	0	0	0.000474608	0	0	0	0	0	0	0	0	0	0	0.00616991	0	0.00142383	0	0	0	0	0	0	0	0.00379687	0	0.000949217	0.000474608	0	0	0	0	0	0	0	0	0.000474608	0	0	0	0	0	0	0	0	0	0	0
k__Bacteria;p__Proteobacteria;c__Betaproteobacteria;o__A21b;f__UD5;g__	0	0	0	0	0	0	0	0	0	0	0.000949217	0.000474608	0	0	0	0	0	0	0	0	0	0	0	0	0	0	0	0	0	0	0	0	0	0	0	0	0	0	0	0	0	0	0.00142383	0	0	0	0	0	0
k__Bacteria;p__Proteobacteria;c__Betaproteobacteria;o__Burkholderiales;Other;Other	0	0	0	0	0	0.000474608	0	0	0	0.000474608	0.000474608	0.000474608	0	0	0.000474608	0	0	0	0	0	0.000474608	0.00427148	0.000949217	0	0.000474608	0	0.000474608	0	0	0	0	0	0	0.000474608	0	0	0.00142383	0	0	0	0.00284765	0.000474608	0.00142383	0	0.000474608	0	0.000949217	0	0
k__Bacteria;p__Proteobacteria;c__Betaproteobacteria;o__Burkholderiales;f__;g__	0	0	0	0.0227812	0.00237304	0	0	0	0	0	0	0	0.00854295	0	0	0	0	0.000949217	0	0	0	0	0	0	0	0	0.0261035	0.00189843	0.00427148	0	0	0	0	0	0	0	0	0	0	0	0	0	0	0	0.000474608	0	0	0	0
k__Bacteria;p__Proteobacteria;c__Betaproteobacteria;o__Burkholderiales;f__Alcaligenaceae;Other	0	0	0	0	0	0	0	0	0	0	0	0.013289	0.00474608	0.00284765	0	0	0	0	0	0	0	0.0541054	0.00759374	0	0	0	0	0	0	0.00189843	0.00189843	0	0	0	0	0	0.00284765	0	0	0	0.076412	0.00142383	0.00711913	0	0	0	0	0	0
k__Bacteria;p__Proteobacteria;c__Betaproteobacteria;o__Burkholderiales;f__Alcaligenaceae;g__	0	0	0	0	0	0	0	0	0	0	0.0128144	0.00284765	0	0.0056953	0	0.00142383	0	0	0	0	0.00284765	0.00996678	0	0.00806834	0.00427148	0	0	0.000474608	0	0.00996678	0	0	0	0.000474608	0	0	0	0	0	0	0	0.00237304	0.00522069	0	0.000474608	0	0.00284765	0.00142383	0.0199336
k__Bacteria;p__Proteobacteria;c__Betaproteobacteria;o__Burkholderiales;f__Alcaligenaceae;g__Achromobacter	0	0	0	0	0	0	0	0	0	0	0	0.000474608	0	0.000949217	0	0	0	0	0	0	0	0.00332226	0.00332226	0	0	0	0	0	0.00189843	0.00711913	0	0	0	0	0	0.000474608	0.00189843	0	0	0	0	0	0	0	0	0	0	0	0
k__Bacteria;p__Proteobacteria;c__Betaproteobacteria;o__Burkholderiales;f__Alcaligenaceae;g__Pigmentiphaga	0	0	0	0	0	0	0	0	0	0	0	0	0	0	0	0	0	0	0	0	0	0	0	0	0	0	0	0	0	0	0	0	0	0	0	0	0	0	0	0	0	0	0	0	0	0	0	0	0
k__Bacteria;p__Proteobacteria;c__Betaproteobacteria;o__Burkholderiales;f__Burkholderiaceae;Other	0	0	0	0	0.000474608	0	0	0	0	0	0	0	0	0	0	0.000474608	0	0	0	0	0.000474608	0	0	0	0	0	0	0	0	0	0	0	0	0	0	0	0	0	0	0	0	0	0	0	0	0	0	0	0
k__Bacteria;p__Proteobacteria;c__Betaproteobacteria;o__Burkholderiales;f__Burkholderiaceae;g__Burkholderia	0	0	0	0.000949217	0	0	0.000474608	0	0	0	0	0.000474608	0	0	0.000474608	0	0	0	0	0	0	0	0.00949217	0	0	0	0	0	0.00189843	0	0	0	0	0	0	0	0	0.00142383	0	0	0	0.000949217	0	0	0	0	0	0	0
k__Bacteria;p__Proteobacteria;c__Betaproteobacteria;o__Burkholderiales;f__Comamonadaceae;Other	0.00142383	0	0	0.0104414	0.00711913	0	0	0.00189843	0.00189843	0	0.0128144	0.0227812	0.0175605	0.0730897	0.043664	0.0721405	0	0.013289	0.00142383	0	0.0773612	0.0208828	0.0056953	0.089701	0.0635975	0.00474608	0.0303749	0.010916	0.0104414	0.00996678	0.00474608	0.00189843	0	0.0379687	0.00427148	0.00142383	0.0730897	0.0702421	0	0	0.0237304	0.0056953	0.0237304	0.0123398	0.067869	0.0536308	0.0906502	0.0778358	0.0797342
k__Bacteria;p__Proteobacteria;c__Betaproteobacteria;o__Burkholderiales;f__Comamonadaceae;g__	0	0	0	0	0	0	0	0	0	0	0	0	0	0.000474608	0	0	0	0	0	0	0.000474608	0	0	0.00189843	0.000949217	0	0	0	0	0	0	0	0	0	0	0	0	0	0	0	0	0	0	0	0.000474608	0	0.000474608	0	0.000474608
k__Bacteria;p__Proteobacteria;c__Betaproteobacteria;o__Burkholderiales;f__Comamonadaceae;g__Comamonas	0	0	0	0	0	0	0	0	0	0	0	0	0	0	0	0.00237304	0	0	0	0	0.000474608	0	0	0	0	0	0	0.000474608	0	0	0	0	0	0	0	0.000474608	0	0	0	0	0	0	0	0	0	0	0	0	0
k__Bacteria;p__Proteobacteria;c__Betaproteobacteria;o__Burkholderiales;f__Comamonadaceae;g__Delftia	0	0	0	0	0	0	0	0	0	0	0	0	0	0	0	0	0	0	0	0	0	0	0	0	0	0	0	0	0	0	0	0	0	0	0	0	0	0	0	0	0	0	0	0	0	0	0	0	0
k__Bacteria;p__Proteobacteria;c__Betaproteobacteria;o__Burkholderiales;f__Comamonadaceae;g__Leptothrix	0	0	0	0	0	0	0	0	0	0	0	0	0	0.000474608	0	0	0	0	0	0	0	0	0	0	0	0	0	0	0	0	0	0	0	0	0	0	0	0	0	0	0	0	0	0	0	0	0	0	0
k__Bacteria;p__Proteobacteria;c__Betaproteobacteria;o__Burkholderiales;f__Comamonadaceae;g__Limnobacter	0	0	0	0	0	0	0	0	0	0	0	0	0	0	0	0	0	0	0	0	0	0	0	0	0	0	0	0	0	0	0	0	0	0	0	0	0	0	0	0	0.000474608	0	0	0	0	0	0	0	0
k__Bacteria;p__Proteobacteria;c__Betaproteobacteria;o__Burkholderiales;f__Comamonadaceae;g__Methylibium	0	0	0	0	0	0	0	0	0	0	0	0	0	0	0	0	0	0	0	0	0	0	0	0	0	0	0	0	0	0	0	0	0	0	0	0	0	0	0	0	0	0	0	0	0.000474608	0	0	0	0.000474608
k__Bacteria;p__Proteobacteria;c__Betaproteobacteria;o__Burkholderiales;f__Comamonadaceae;g__Polaromonas	0	0	0	0	0	0	0	0.000949217	0.00142383	0	0	0.00284765	0.000474608	0.00522069	0	0	0	0	0	0.00427148	0.000474608	0.00237304	0.000474608	0	0.00237304	0.00237304	0.000474608	0.000949217	0	0	0	0.00142383	0.000949217	0.0332226	0	0.00142383	0	0	0	0	0	0.000474608	0.00664452	0	0.00284765	0	0	0	0
k__Bacteria;p__Proteobacteria;c__Betaproteobacteria;o__Burkholderiales;f__Comamonadaceae;g__RS62	0	0	0	0	0	0	0	0	0	0	0	0	0	0	0	0	0	0	0	0	0	0	0	0	0	0	0	0	0	0	0	0	0	0	0	0	0	0	0	0	0	0	0	0	0	0	0	0	0
k__Bacteria;p__Proteobacteria;c__Betaproteobacteria;o__Burkholderiales;f__Comamonadaceae;g__Rubrivivax	0	0	0	0	0	0	0	0	0	0	0	0	0	0	0	0	0	0	0	0	0	0	0	0	0	0	0	0	0	0	0	0	0	0	0	0	0	0	0	0	0	0	0	0	0	0	0	0	0
k__Bacteria;p__Proteobacteria;c__Betaproteobacteria;o__Burkholderiales;f__Comamonadaceae;g__Tepidimonas	0	0	0	0.00284765	0	0	0	0	0	0	0	0	0	0	0	0	0	0	0	0	0	0	0	0	0	0	0	0	0	0	0	0	0	0	0	0	0	0	0	0	0	0	0	0	0	0	0	0	0
k__Bacteria;p__Proteobacteria;c__Betaproteobacteria;o__Burkholderiales;f__Oxalobacteraceae;Other	0	0	0	0	0	0.00142383	0	0	0	0.000474608	0	0	0	0	0	0.000949217	0	0	0	0	0	0.000474608	0	0	0	0	0	0	0	0	0	0	0	0	0	0	0.000474608	0.000474608	0	0	0	0	0	0	0.000474608	0	0	0	0
k__Bacteria;p__Proteobacteria;c__Betaproteobacteria;o__Burkholderiales;f__Oxalobacteraceae;g__	0.000474608	0	0.000474608	0	0	0.0180351	0	0.00332226	0	0	0.000474608	0.00332226	0.00664452	0.00379687	0.00996678	0.00616991	0	0.000949217	0	0.000949217	0	0.000474608	0.00806834	0	0	0	0.021832	0.000949217	0.000949217	0.00237304	0	0.000474608	0	0.000949217	0	0	0.010916	0.00474608	0	0	0.00284765	0.000474608	0	0	0.0175605	0	0	0.00142383	0
k__Bacteria;p__Proteobacteria;c__Betaproteobacteria;o__Burkholderiales;f__Oxalobacteraceae;g__Cupriavidus	0	0	0	0	0	0	0	0	0	0	0	0.00189843	0	0	0.0821073	0.0963455	0	0	0	0	0.0503085	0.000949217	0	0.00427148	0.000949217	0	0.00806834	0	0	0	0	0	0	0.00237304	0	0	0.0389179	0.121025	0	0	0	0.0237304	0.00522069	0	0.081158	0.0939725	0.0166113	0.0180351	0.0626483
k__Bacteria;p__Proteobacteria;c__Betaproteobacteria;o__Burkholderiales;f__Oxalobacteraceae;g__Herminiimonas	0	0	0	0	0	0	0	0	0	0	0	0	0	0	0	0	0	0	0	0	0	0	0	0	0	0	0	0	0	0	0	0	0	0	0	0	0	0	0	0	0	0	0	0	0	0	0	0	0
k__Bacteria;p__Proteobacteria;c__Betaproteobacteria;o__Burkholderiales;f__Oxalobacteraceae;g__Janthinobacterium	0	0	0	0	0	0	0	0	0	0.000949217	0	0	0	0	0.00379687	0	0	0	0	0	0	0	0	0	0	0	0	0	0	0	0	0	0	0	0	0	0	0	0	0	0	0	0	0	0	0	0	0	0
k__Bacteria;p__Proteobacteria;c__Betaproteobacteria;o__Burkholderiales;f__Oxalobacteraceae;g__Massilia	0	0	0	0	0	0	0	0	0	0	0	0.000949217	0	0	0	0	0	0	0	0	0	0.000474608	0	0	0	0	0	0	0	0	0	0	0	0	0	0	0	0.00379687	0	0	0	0.000474608	0	0	0	0	0	0	0
k__Bacteria;p__Proteobacteria;c__Betaproteobacteria;o__Burkholderiales;f__Oxalobacteraceae;g__Polynucleobacter	0	0	0	0	0	0	0	0	0	0	0	0	0	0	0	0	0	0	0	0	0	0	0	0	0	0	0	0	0	0	0	0	0	0	0	0	0	0	0	0	0	0	0	0	0	0	0	0	0
k__Bacteria;p__Proteobacteria;c__Betaproteobacteria;o__Ellin6067;f__;g__	0	0	0	0	0	0	0	0	0	0	0	0.013289	0	0.0175605	0	0	0	0	0	0	0.0056953	0.00522069	0	0.0118652	0.0113906	0	0	0	0	0	0	0	0	0	0	0	0.0056953	0.000474608	0	0	0	0.000474608	0.000474608	0	0	0	0.0113906	0.00806834	0.00332226
k__Bacteria;p__Proteobacteria;c__Betaproteobacteria;o__Gallionellales;f__Gallionellaceae;g__	0	0	0	0	0	0	0	0	0	0	0	0	0	0	0	0	0	0	0	0	0	0	0	0	0	0	0	0	0	0	0	0	0	0	0	0	0	0	0	0	0	0	0	0	0	0	0	0	0
k__Bacteria;p__Proteobacteria;c__Betaproteobacteria;o__Gallionellales;f__Gallionellaceae;g__Gallionella	0	0	0	0	0	0	0	0	0	0	0.00284765	0.000474608	0	0.000474608	0	0	0	0	0	0	0.000474608	0	0	0	0.000474608	0	0	0	0	0	0	0	0	0	0	0	0	0	0	0	0	0	0	0	0	0	0.00284765	0.000474608	0
k__Bacteria;p__Proteobacteria;c__Betaproteobacteria;o__Hydrogenophilales;f__Hydrogenophilaceae;g__Thiobacillus	0	0	0	0	0.000474608	0	0	0	0	0	0	0	0	0	0	0	0	0	0	0	0	0	0	0	0	0	0	0	0	0	0	0	0	0	0	0	0	0	0	0	0	0	0	0	0.00189843	0	0.00237304	0	0
k__Bacteria;p__Proteobacteria;c__Betaproteobacteria;o__IS-44;f__;g__	0	0	0	0	0	0	0	0	0	0	0	0.00759374	0	0	0	0	0	0	0	0.000474608	0.000474608	0.00142383	0	0.000949217	0.000949217	0	0	0	0	0	0	0	0	0	0	0	0	0	0	0	0.00237304	0.00189843	0.0118652	0	0	0	0	0.00284765	0
k__Bacteria;p__Proteobacteria;c__Betaproteobacteria;o__MND1;f__;g__	0	0	0	0	0	0	0	0	0	0	0	0.000949217	0	0	0	0	0	0	0	0	0.00142383	0	0	0	0.00189843	0	0	0	0	0	0	0	0	0	0	0	0	0	0	0	0	0.00142383	0.000474608	0	0.00616991	0	0	0	0
k__Bacteria;p__Proteobacteria;c__Betaproteobacteria;o__Methylophilales;f__Methylophilaceae;Other	0	0	0	0	0	0	0	0	0	0	0	0	0	0	0	0	0	0	0	0	0	0	0	0	0	0	0	0	0	0	0	0	0	0	0	0	0	0	0	0	0	0	0.000474608	0	0	0	0	0	0
k__Bacteria;p__Proteobacteria;c__Betaproteobacteria;o__Methylophilales;f__Methylophilaceae;g__	0	0	0	0	0	0	0	0	0	0	0.000474608	0	0	0	0	0	0	0	0	0	0	0.000474608	0.00284765	0	0	0	0	0	0	0	0	0	0	0	0	0	0	0	0	0	0	0.000474608	0	0	0.000949217	0	0	0	0
k__Bacteria;p__Proteobacteria;c__Betaproteobacteria;o__Methylophilales;f__Methylophilaceae;g__Methylotenera	0	0	0	0	0	0	0	0	0	0	0	0.00284765	0	0.00189843	0	0	0	0	0	0	0	0.00189843	0.00901756	0.000474608	0	0	0	0	0	0	0	0	0	0.000474608	0	0	0	0	0	0	0	0.000949217	0.00996678	0.000949217	0	0	0	0.00284765	0.000474608
k__Bacteria;p__Proteobacteria;c__Betaproteobacteria;o__Neisseriales;f__Neisseriaceae;Other	0	0	0	0	0.00189843	0	0	0	0.000474608	0	0	0.00189843	0.00854295	0	0	0	0	0	0	0	0	0.00237304	0	0	0	0	0	0	0	0	0	0	0	0	0	0	0	0	0.00284765	0	0	0	0.000474608	0	0	0	0	0.000474608	0
k__Bacteria;p__Proteobacteria;c__Betaproteobacteria;o__Neisseriales;f__Neisseriaceae;g__	0	0	0	0	0	0	0	0	0	0	0	0	0	0	0	0	0	0	0	0	0	0	0	0	0	0	0	0	0	0	0	0	0	0	0	0	0	0	0	0	0	0	0	0	0	0	0	0	0
k__Bacteria;p__Proteobacteria;c__Betaproteobacteria;o__Neisseriales;f__Neisseriaceae;g__Deefgea	0	0	0	0	0	0	0	0	0	0	0	0	0	0	0	0	0	0	0	0	0	0	0	0	0	0	0	0	0	0	0	0	0	0	0	0	0	0.00142383	0	0	0	0.00142383	0	0	0	0	0	0	0
k__Bacteria;p__Proteobacteria;c__Betaproteobacteria;o__Neisseriales;f__Neisseriaceae;g__Neisseria	0	0	0	0	0	0	0	0	0	0	0	0.00522069	0	0	0	0	0.0166113	0	0	0	0	0.0317988	0.00996678	0	0	0	0.00854295	0	0	0	0	0.000474608	0	0	0	0.000949217	0	0	0	0	0	0.00142383	0.00379687	0.000474608	0	0	0	0	0
k__Bacteria;p__Proteobacteria;c__Betaproteobacteria;o__Nitrosomonadales;f__Nitrosomonadaceae;Other	0	0	0	0	0	0	0	0	0	0	0.000949217	0.00284765	0	0.00474608	0	0	0	0	0	0	0	0.0113906	0.0346464	0	0.000949217	0	0	0	0	0	0	0	0	0	0	0	0	0	0	0	0.00806834	0.000949217	0.00142383	0	0	0	0.000949217	0.000949217	0
k__Bacteria;p__Proteobacteria;c__Betaproteobacteria;o__Nitrosomonadales;f__Nitrosomonadaceae;g__	0	0	0	0	0	0	0	0	0	0	0	0.00237304	0	0	0	0	0	0	0	0	0	0.000474608	0.00854295	0	0	0	0	0	0	0	0	0	0	0	0	0	0	0	0	0	0	0	0	0	0	0	0	0	0
k__Bacteria;p__Proteobacteria;c__Betaproteobacteria;o__Procabacteriales;f__Procabacteriaceae;g__	0	0	0	0	0	0	0	0	0	0	0	0	0	0	0	0	0	0	0	0	0	0	0	0	0	0	0	0	0	0	0	0	0	0.000474608	0	0	0	0	0	0	0	0	0	0	0	0	0	0.000949217	0
k__Bacteria;p__Proteobacteria;c__Betaproteobacteria;o__Rhodocyclales;f__Rhodocyclaceae;Other	0	0	0	0	0	0	0	0	0	0	0	0	0	0	0	0	0	0	0	0	0	0	0	0	0	0	0	0	0	0	0	0	0	0	0	0	0	0	0	0	0	0	0	0	0	0	0	0.000474608	0
k__Bacteria;p__Proteobacteria;c__Betaproteobacteria;o__Rhodocyclales;f__Rhodocyclaceae;g__Candidatus Accumulibacter	0	0	0	0	0	0	0	0	0	0	0	0.00332226	0	0.00901756	0	0	0	0	0	0	0.00284765	0.0142383	0	0.00806834	0.0123398	0	0	0	0	0	0	0	0	0.00237304	0	0	0.00379687	0.00142383	0	0	0	0.000474608	0.00189843	0.0056953	0	0	0.00427148	0.0185097	0.00474608
k__Bacteria;p__Proteobacteria;c__Betaproteobacteria;o__Rhodocyclales;f__Rhodocyclaceae;g__Dechloromonas	0	0	0	0	0	0	0	0	0	0	0	0.000474608	0	0.00854295	0	0	0	0	0	0	0.00474608	0.000474608	0	0.00901756	0.0142383	0	0	0	0	0	0	0	0	0.000949217	0	0	0.00189843	0	0	0	0	0	0	0.00901756	0	0	0.00427148	0.00901756	0.0213574
k__Bacteria;p__Proteobacteria;c__Betaproteobacteria;o__Rhodocyclales;f__Rhodocyclaceae;g__Hydrogenophilus	0	0	0	0	0	0	0	0	0	0	0	0	0	0	0	0	0	0	0	0	0	0	0	0	0	0	0	0	0	0	0	0	0	0	0	0	0	0	0	0	0	0	0	0	0	0	0	0	0
k__Bacteria;p__Proteobacteria;c__Betaproteobacteria;o__Rhodocyclales;f__Rhodocyclaceae;g__Sulfuritalea	0	0	0	0	0	0	0	0	0	0	0	0	0	0.00332226	0	0	0	0	0	0	0.00522069	0	0	0	0	0	0	0	0	0	0	0	0	0.000474608	0	0	0	0	0	0	0.00664452	0	0	0	0	0.000474608	0.0208828	0.0056953	0.00142383
k__Bacteria;p__Proteobacteria;c__Betaproteobacteria;o__SBla14;f__;g__	0	0	0	0	0	0	0	0	0	0	0.0821073	0.0118652	0	0.00142383	0	0	0	0	0	0	0.00332226	0.0128144	0.00854295	0	0.00379687	0	0	0	0	0	0	0	0	0	0	0	0	0	0	0	0.0104414	0.00332226	0.00996678	0.00189843	0.00332226	0.000474608	0.0118652	0.000474608	0.0123398
k__Bacteria;p__Proteobacteria;c__Betaproteobacteria;o__SC-I-84;f__;g__	0	0.00284765	0	0.00522069	0.00474608	0	0	0	0.00664452	0	0.119127	0.00237304	0.00379687	0.0156621	0	0	0	0.00332226	0	0.000474608	0.0265781	0.00711913	0	0.0949217	0.0560038	0	0.00332226	0.00142383	0.00522069	0.00284765	0	0	0	0.00711913	0.043664	0.00522069	0.0251542	0.0118652	0.00189843	0	0	0.00237304	0.00854295	0.0246796	0.00901756	0	0.0355956	0.0412909	0.024205
k__Bacteria;p__Proteobacteria;c__Betaproteobacteria;o__Tremblayales;f__;g__	0	0	0	0	0	0	0	0	0	0	0	0	0	0	0	0	0	0	0	0	0	0	0	0	0	0	0	0	0	0	0	0	0	0	0	0	0	0	0	0	0	0	0	0	0	0	0	0	0
k__Bacteria;p__Proteobacteria;c__Deltaproteobacteria;Other;Other;Other	0	0	0	0	0	0	0.000474608	0	0	0	0	0	0	0.00664452	0	0	0	0	0	0	0	0	0	0.000474608	0.000474608	0	0	0	0.00474608	0	0	0	0	0	0	0.00332226	0	0	0	0	0	0	0	0	0	0	0	0.00189843	0
k__Bacteria;p__Proteobacteria;c__Deltaproteobacteria;o__;f__;g__	0	0	0	0	0	0	0	0	0	0	0	0	0	0.000949217	0.00284765	0	0	0	0	0	0.00284765	0	0	0.00142383	0	0	0	0	0	0	0	0	0	0	0	0	0.00332226	0	0	0	0	0	0	0	0	0	0	0	0.00474608
k__Bacteria;p__Proteobacteria;c__Deltaproteobacteria;o__Bdellovibrionales;f__Bacteriovoracaceae;Other	0	0	0	0	0	0	0	0	0	0	0	0	0	0	0	0	0	0	0	0	0	0	0	0	0	0	0	0	0	0	0	0	0	0	0	0	0	0	0	0	0	0	0	0	0	0	0	0	0
k__Bacteria;p__Proteobacteria;c__Deltaproteobacteria;o__Bdellovibrionales;f__Bacteriovoracaceae;g__	0	0	0	0	0	0	0	0	0	0	0	0	0	0.00142383	0	0	0	0	0	0	0	0	0	0.00189843	0.000474608	0	0	0	0	0	0	0	0	0.000474608	0	0	0.00332226	0	0	0	0.000474608	0	0	0	0	0	0	0.00142383	0
k__Bacteria;p__Proteobacteria;c__Deltaproteobacteria;o__Bdellovibrionales;f__Bdellovibrionaceae;g__	0	0	0	0	0	0	0	0	0	0	0	0	0	0	0	0	0	0	0	0	0	0	0	0	0	0	0	0	0	0	0	0	0	0	0	0	0	0	0	0	0	0	0	0	0	0	0	0	0.00189843
k__Bacteria;p__Proteobacteria;c__Deltaproteobacteria;o__Bdellovibrionales;f__Bdellovibrionaceae;g__Bdellovibrio	0	0	0	0.00142383	0.000474608	0	0	0	0	0	0	0	0	0	0	0	0	0	0	0	0	0	0	0	0	0.000474608	0	0.000949217	0	0	0	0	0	0	0	0	0	0	0	0	0	0	0	0	0	0.00759374	0	0	0
k__Bacteria;p__Proteobacteria;c__Deltaproteobacteria;o__Desulfobacterales;Other;Other	0	0	0	0	0	0	0	0	0	0	0	0	0	0.000474608	0	0	0	0	0	0	0	0	0	0	0	0	0	0	0	0	0	0	0	0	0	0	0	0	0	0	0	0	0	0	0	0	0	0	0
k__Bacteria;p__Proteobacteria;c__Deltaproteobacteria;o__Desulfobacterales;f__Desulfobacteraceae;Other	0	0	0	0	0	0	0	0	0	0	0	0	0	0.000474608	0	0	0	0	0	0	0	0	0	0.000474608	0.00142383	0	0	0	0	0	0	0	0	0	0	0	0	0	0	0	0.00996678	0	0	0.00189843	0.00142383	0	0	0.000474608	0
k__Bacteria;p__Proteobacteria;c__Deltaproteobacteria;o__Desulfobacterales;f__Desulfobacteraceae;g__Desulfococcus	0	0	0	0	0.000474608	0	0	0	0	0	0.00854295	0	0	0.00996678	0	0	0	0	0	0	0	0	0	0.00332226	0.00284765	0	0	0	0	0	0	0	0	0.000949217	0	0	0	0	0	0	0	0	0	0.00806834	0	0	0	0.0056953	0.00142383
k__Bacteria;p__Proteobacteria;c__Deltaproteobacteria;o__Desulfobacterales;f__Desulfobulbaceae;Other	0	0	0	0	0	0	0	0	0	0	0.000474608	0	0	0	0	0	0	0	0	0	0	0	0	0	0	0	0	0	0	0	0	0	0	0	0	0	0	0	0	0	0	0	0	0	0	0	0	0	0
k__Bacteria;p__Proteobacteria;c__Deltaproteobacteria;o__Desulfobacterales;f__Desulfobulbaceae;g__	0	0	0	0	0	0	0	0	0	0	0.0161367	0.000474608	0	0.0156621	0	0	0	0	0	0	0.00901756	0	0	0	0.00284765	0	0	0.000474608	0	0	0	0	0	0	0	0.00427148	0	0.00237304	0	0	0.00332226	0.000949217	0.00332226	0.00806834	0	0	0	0	0
k__Bacteria;p__Proteobacteria;c__Deltaproteobacteria;o__Desulfobacterales;f__Desulfobulbaceae;g__Desulfobulbus	0	0	0	0	0	0	0	0	0	0	0	0.000474608	0	0.00474608	0	0	0	0	0	0	0	0	0	0	0	0	0	0	0	0	0	0	0	0	0	0	0	0	0	0	0	0.000949217	0.0113906	0	0	0	0	0	0
k__Bacteria;p__Proteobacteria;c__Deltaproteobacteria;o__Desulfovibrionales;f__Desulfomicrobiaceae;g__	0	0	0	0	0	0	0	0	0	0	0	0.000474608	0	0	0	0	0	0	0	0	0	0.000474608	0	0	0	0	0	0	0	0	0	0	0	0	0	0	0	0	0	0	0	0.000949217	0.00616991	0	0	0	0	0	0
k__Bacteria;p__Proteobacteria;c__Deltaproteobacteria;o__Desulfovibrionales;f__Desulfovibrionaceae;g__	0	0	0	0	0	0	0	0	0	0	0	0	0	0	0	0	0	0	0	0	0	0	0	0	0	0	0.000474608	0	0	0	0	0	0	0	0	0	0	0	0	0	0	0	0	0	0	0	0	0	0.000474608
k__Bacteria;p__Proteobacteria;c__Deltaproteobacteria;o__Desulfovibrionales;f__Desulfovibrionaceae;g__Desulfovibrio	0	0	0	0	0	0	0	0	0	0	0	0	0	0.00427148	0	0	0	0	0	0	0	0	0	0	0	0	0	0	0	0	0	0	0	0	0	0	0	0	0	0	0	0	0	0	0	0	0	0	0
k__Bacteria;p__Proteobacteria;c__Deltaproteobacteria;o__Desulfuromonadales;Other;Other	0	0	0	0	0	0	0.0056953	0	0	0	0	0	0	0	0	0	0	0	0	0	0	0	0	0	0	0	0	0	0	0	0	0	0	0	0	0	0	0	0	0	0	0	0	0	0	0	0	0	0
k__Bacteria;p__Proteobacteria;c__Deltaproteobacteria;o__Desulfuromonadales;f__Geobacteraceae;g__	0	0	0	0	0	0	0.000474608	0	0	0	0	0	0	0	0	0	0	0	0	0	0	0	0	0	0	0	0	0	0	0	0	0	0	0	0	0	0	0	0	0	0	0	0	0	0	0	0	0	0
k__Bacteria;p__Proteobacteria;c__Deltaproteobacteria;o__Desulfuromonadales;f__Geobacteraceae;g__Geobacter	0	0	0	0	0	0	0	0	0	0	0.00616991	0.000474608	0	0.0142383	0	0	0	0	0	0	0.00474608	0	0	0.00189843	0.00332226	0	0	0	0	0	0	0	0	0	0	0	0	0	0	0	0.00332226	0.00616991	0.00664452	0	0.00427148	0	0.00711913	0.00427148	0
k__Bacteria;p__Proteobacteria;c__Deltaproteobacteria;o__Desulfuromonadales;f__Pelobacteraceae;g__	0	0	0	0	0	0	0.089701	0	0	0	0	0	0	0	0.000474608	0.00474608	0	0	0	0	0	0	0	0	0	0	0	0	0	0.00142383	0	0	0	0	0.00664452	0	0	0	0	0	0	0.00427148	0	0.000474608	0.000949217	0	0	0	0
k__Bacteria;p__Proteobacteria;c__Deltaproteobacteria;o__FAC87;f__;g__	0	0	0	0	0	0	0	0	0	0	0	0	0	0	0	0	0	0	0	0	0.000949217	0	0	0	0.00142383	0	0	0	0	0	0	0	0	0	0	0	0	0	0	0	0	0	0	0	0	0	0	0	0
k__Bacteria;p__Proteobacteria;c__Deltaproteobacteria;o__MBNT15;f__;g__	0	0	0	0	0	0	0	0	0	0	0	0	0	0	0	0	0	0	0	0	0	0	0	0	0.000949217	0	0	0	0	0	0	0	0	0.000474608	0	0	0	0	0	0	0	0	0	0	0	0	0	0.00474608	0
k__Bacteria;p__Proteobacteria;c__Deltaproteobacteria;o__MIZ46;f__;g__	0	0	0	0	0	0	0	0	0	0	0	0	0	0	0	0	0	0	0	0	0	0	0	0	0	0	0	0	0	0	0	0	0	0	0	0	0.000474608	0	0	0	0	0	0	0	0	0	0	0	0
k__Bacteria;p__Proteobacteria;c__Deltaproteobacteria;o__Myxococcales;Other;Other	0	0	0	0.000474608	0	0	0	0	0	0	0.000949217	0.000474608	0.00284765	0	0	0	0	0	0	0	0.00142383	0	0	0	0	0	0.00142383	0	0	0	0	0	0	0	0	0	0	0	0	0	0.0056953	0.00189843	0.00854295	0	0	0.00474608	0	0	0
k__Bacteria;p__Proteobacteria;c__Deltaproteobacteria;o__Myxococcales;f__;g__	0	0	0	0.00616991	0.000949217	0	0	0	0	0	0	0.000474608	0	0	0.000474608	0.00332226	0	0.000474608	0	0	0.00379687	0	0	0	0.00284765	0	0	0.00142383	0.00237304	0	0	0	0	0.00332226	0	0	0	0.00332226	0	0	0.00711913	0	0.000949217	0.00379687	0	0	0.0123398	0.00142383	0
k__Bacteria;p__Proteobacteria;c__Deltaproteobacteria;o__Myxococcales;f__0319-6G20;g__	0	0	0	0	0	0	0	0	0	0	0	0	0	0	0	0	0	0	0.000474608	0	0	0	0	0	0	0	0	0	0.00237304	0.00237304	0	0	0	0	0	0	0	0	0	0	0	0	0	0	0	0	0	0	0
k__Bacteria;p__Proteobacteria;c__Deltaproteobacteria;o__Myxococcales;f__Cystobacterineae;g__	0.000474608	0	0	0	0.000949217	0	0	0.000949217	0	0	0	0	0	0	0	0	0	0.000949217	0	0	0	0	0	0	0	0	0	0	0	0	0	0.000474608	0	0	0	0.00332226	0	0	0	0	0	0	0	0	0	0	0	0	0
k__Bacteria;p__Proteobacteria;c__Deltaproteobacteria;o__Myxococcales;f__Haliangiaceae;g__	0	0	0	0	0	0	0	0	0	0	0.00142383	0	0	0	0	0	0	0.000474608	0	0	0	0	0.00379687	0.000474608	0.000474608	0	0	0	0	0	0	0	0	0.000474608	0	0	0	0	0	0	0	0	0	0	0	0	0.00949217	0	0
k__Bacteria;p__Proteobacteria;c__Deltaproteobacteria;o__Myxococcales;f__Myxococcaceae;Other	0	0	0	0	0	0	0	0	0	0	0	0	0	0	0	0	0	0	0	0.00142383	0	0	0	0	0	0	0.00189843	0	0	0	0	0	0	0	0	0	0	0	0	0	0	0	0	0	0	0	0	0	0
k__Bacteria;p__Proteobacteria;c__Deltaproteobacteria;o__Myxococcales;f__Myxococcaceae;g__	0	0	0	0	0	0	0	0	0	0	0	0	0	0	0.00522069	0	0	0	0	0	0	0	0	0	0	0	0	0	0	0	0	0	0	0	0	0	0	0	0	0	0	0	0	0	0	0	0	0	0
k__Bacteria;p__Proteobacteria;c__Deltaproteobacteria;o__Myxococcales;f__Myxococcaceae;g__Anaeromyxobacter	0	0	0	0	0	0	0	0	0	0.000949217	0.00237304	0	0	0.00284765	0	0	0	0	0	0	0.00664452	0	0	0.00142383	0.0056953	0	0	0	0	0	0	0	0	0.000474608	0	0	0	0.00189843	0	0	0.00237304	0	0	0	0	0	0.000474608	0.00759374	0.0056953
k__Bacteria;p__Proteobacteria;c__Deltaproteobacteria;o__Myxococcales;f__Nannocystaceae;g__Nannocystis	0	0	0	0	0	0	0	0	0	0	0	0	0	0	0	0	0	0	0	0	0	0	0	0	0	0	0	0	0	0	0	0	0	0	0	0	0	0	0	0	0	0	0	0	0	0	0	0	0
k__Bacteria;p__Proteobacteria;c__Deltaproteobacteria;o__Myxococcales;f__OM27;g__	0	0	0.00237304	0	0	0	0	0	0	0	0	0	0	0.00189843	0	0	0	0	0	0	0	0	0	0	0	0	0	0	0	0	0	0	0	0	0	0	0	0	0	0	0	0	0	0	0	0	0	0	0
k__Bacteria;p__Proteobacteria;c__Deltaproteobacteria;o__Myxococcales;f__Polyangiaceae;Other	0	0	0	0	0	0	0	0	0	0	0	0.000949217	0	0	0	0	0	0	0	0	0	0.00379687	0	0	0	0	0	0.00189843	0	0	0	0	0	0	0	0.00284765	0	0	0	0	0	0	0.000474608	0	0	0	0	0	0
k__Bacteria;p__Proteobacteria;c__Deltaproteobacteria;o__Myxococcales;f__Polyangiaceae;g__	0	0	0	0	0	0	0	0	0	0	0	0	0	0	0	0	0	0	0	0	0	0	0	0	0	0	0	0	0	0	0	0	0	0	0	0.00142383	0	0	0	0	0	0	0	0	0	0	0	0	0
k__Bacteria;p__Proteobacteria;c__Deltaproteobacteria;o__NB1-j;f__;g__	0	0	0	0	0	0	0	0	0	0	0	0	0	0	0	0	0	0	0	0	0.00142383	0	0	0.00189843	0.00379687	0	0	0	0	0.000949217	0	0	0	0	0	0	0	0	0	0	0	0	0	0	0	0	0.00284765	0.000949217	0.00284765
k__Bacteria;p__Proteobacteria;c__Deltaproteobacteria;o__NB1-j;f__JTB38;g__	0	0	0	0	0	0	0	0	0	0	0	0	0	0	0	0	0	0	0	0	0.00237304	0	0	0	0	0	0	0	0	0	0	0	0	0	0	0	0	0	0	0	0	0	0	0	0	0	0.000474608	0	0
k__Bacteria;p__Proteobacteria;c__Deltaproteobacteria;o__NB1-j;f__MND4;g__	0	0	0	0	0	0	0	0	0	0	0	0	0	0	0	0	0	0	0	0	0	0	0	0	0	0	0	0	0	0	0	0	0	0	0	0	0	0	0	0	0	0	0	0	0	0	0	0	0
k__Bacteria;p__Proteobacteria;c__Deltaproteobacteria;o__NB1-j;f__NB1-i;g__	0	0	0	0	0	0	0	0	0	0	0	0	0	0	0	0	0	0	0	0	0	0	0	0	0.00142383	0	0	0	0	0	0	0	0	0	0	0	0	0	0	0	0	0	0	0	0	0	0.00284765	0	0
k__Bacteria;p__Proteobacteria;c__Deltaproteobacteria;o__Spirobacillales;f__;g__	0	0.00142383	0	0	0	0	0	0	0.000474608	0	0	0	0	0.00427148	0.00332226	0.00142383	0	0.00142383	0	0.00142383	0	0	0	0	0	0	0	0.000949217	0.0128144	0	0	0	0	0.000474608	0	0	0	0	0	0	0	0	0	0	0	0	0	0	0
k__Bacteria;p__Proteobacteria;c__Deltaproteobacteria;o__Syntrophobacterales;f__Syntrophaceae;Other	0	0	0	0	0	0	0	0	0	0	0	0	0	0	0	0	0	0	0	0	0	0	0	0	0	0	0	0	0	0	0	0	0	0	0	0	0	0	0	0	0	0	0	0	0	0	0.000474608	0	0
k__Bacteria;p__Proteobacteria;c__Deltaproteobacteria;o__Syntrophobacterales;f__Syntrophaceae;g__	0	0	0	0	0	0	0	0	0	0	0	0	0	0.00284765	0	0	0	0	0	0	0.000949217	0.000474608	0	0	0.000474608	0	0	0	0	0	0	0	0	0	0	0	0	0	0	0	0	0	0	0	0.000474608	0	0	0	0.00189843
k__Bacteria;p__Proteobacteria;c__Deltaproteobacteria;o__Syntrophobacterales;f__Syntrophaceae;g__Desulfobacca	0	0	0	0	0	0	0	0	0	0	0	0.000474608	0	0	0	0	0	0	0	0	0.000949217	0.00142383	0	0.00189843	0.000949217	0	0	0	0	0	0	0	0	0	0	0	0.00616991	0	0	0	0	0	0	0	0	0	0	0	0
k__Bacteria;p__Proteobacteria;c__Deltaproteobacteria;o__Syntrophobacterales;f__Syntrophaceae;g__Desulfomonile	0	0	0	0	0	0	0	0	0	0	0	0	0	0	0	0	0	0	0	0	0.00189843	0	0	0	0.000474608	0	0	0	0	0	0	0	0	0	0	0	0	0	0	0	0	0	0	0	0	0	0	0	0
k__Bacteria;p__Proteobacteria;c__Deltaproteobacteria;o__Syntrophobacterales;f__Syntrophaceae;g__Syntrophus	0	0	0	0	0	0	0	0	0	0	0	0	0	0	0	0	0	0	0	0	0	0	0	0	0	0	0	0	0	0	0	0	0	0	0	0	0	0	0	0	0	0	0	0	0	0	0	0	0
k__Bacteria;p__Proteobacteria;c__Deltaproteobacteria;o__Syntrophobacterales;f__Syntrophobacteraceae;Other	0	0	0	0	0	0	0	0	0	0	0	0	0	0	0	0	0	0	0	0	0	0	0	0	0	0	0	0	0	0	0	0	0	0	0	0	0	0	0	0	0	0.000474608	0.00474608	0	0.00237304	0	0.00616991	0	0
k__Bacteria;p__Proteobacteria;c__Deltaproteobacteria;o__Syntrophobacterales;f__Syntrophobacteraceae;g__	0	0	0	0	0	0	0	0	0	0	0	0.00284765	0	0.000474608	0	0	0	0	0	0	0.000474608	0.00142383	0	0.000474608	0.000474608	0	0.00237304	0.000474608	0	0	0.000949217	0	0	0.000474608	0	0	0	0	0	0	0	0.00237304	0.0137636	0.00189843	0	0	0	0.000474608	0
k__Bacteria;p__Proteobacteria;c__Deltaproteobacteria;o__Syntrophobacterales;f__Syntrophobacteraceae;g__Syntrophobacter	0	0	0	0	0	0	0	0	0	0	0	0	0	0	0	0	0	0	0	0	0	0	0	0	0	0	0	0	0	0	0	0	0	0	0	0	0	0	0	0	0	0.000949217	0.00427148	0	0	0	0	0	0
k__Bacteria;p__Proteobacteria;c__Deltaproteobacteria;o__Syntrophobacterales;f__Syntrophorhabdaceae;g__	0	0	0	0	0	0	0	0	0	0	0	0	0	0	0	0	0	0	0	0	0	0	0	0	0	0	0	0	0	0	0	0	0	0	0	0	0	0	0	0	0	0	0	0	0	0	0	0	0
k__Bacteria;p__Proteobacteria;c__Deltaproteobacteria;o__[Entotheonellales];f__;g__	0	0	0	0	0	0	0	0	0	0.00379687	0.000474608	0	0	0.000949217	0	0	0	0	0	0	0	0	0	0.00189843	0.00379687	0	0	0	0	0	0	0	0	0	0	0	0.00474608	0	0	0	0	0	0	0	0.000949217	0	0	0.00142383	0
k__Bacteria;p__Proteobacteria;c__Deltaproteobacteria;o__[Entotheonellales];f__[Entotheonellaceae];g__Candidatus Entotheonella	0	0	0	0	0	0	0	0	0	0	0	0	0	0	0	0	0	0	0	0	0	0	0	0	0	0	0	0	0	0	0	0	0	0	0	0	0	0	0	0	0	0	0	0	0	0	0	0	0
k__Bacteria;p__Proteobacteria;c__Gammaproteobacteria;Other;Other;Other	0	0	0.000474608	0	0.000474608	0.0056953	0	0.000474608	0	0.00427148	0.000474608	0.00474608	0.00474608	0.00189843	0	0	0.000949217	0.00237304	0.000474608	0.00616991	0.000474608	0.0137636	0.00284765	0.00237304	0.00427148	0	0.000474608	0.00854295	0	0.00332226	0.00379687	0.00142383	0.00759374	0.00284765	0.00189843	0.000474608	0.000474608	0.00427148	0.00901756	0.0113906	0.0645467	0.0161367	0.00474608	0.00806834	0	0	0.00522069	0.00474608	0.00237304
k__Bacteria;p__Proteobacteria;c__Gammaproteobacteria;o__;f__;g__	0	0	0	0	0	0	0	0	0	0	0	0	0	0	0	0	0	0	0	0	0	0	0	0	0	0	0	0	0	0	0	0	0	0	0	0	0	0	0	0	0	0	0	0.0142383	0	0	0.00427148	0	0
k__Bacteria;p__Proteobacteria;c__Gammaproteobacteria;o__Aeromonadales;f__Aeromonadaceae;g__	0	0	0	0	0	0	0	0	0	0	0	0.000949217	0	0	0	0	0.00522069	0	0	0	0	0.000474608	0	0.000949217	0	0	0	0	0	0	0	0	0	0	0	0	0	0	0	0	0	0	0	0	0	0	0	0	0
k__Bacteria;p__Proteobacteria;c__Gammaproteobacteria;o__Alteromonadales;Other;Other	0	0	0	0	0	0	0	0	0	0	0	0	0	0	0	0	0	0	0	0.000474608	0	0	0	0	0	0	0	0	0	0	0	0	0.00522069	0	0	0	0	0	0	0.000949217	0	0	0	0.000474608	0	0	0	0	0
k__Bacteria;p__Proteobacteria;c__Gammaproteobacteria;o__Alteromonadales;f__Alteromonadaceae;g__Alteromonas	0	0	0	0	0	0	0	0	0	0	0	0	0	0	0	0	0	0	0	0	0	0	0	0	0	0	0	0	0	0	0	0	0	0	0	0	0	0	0	0	0	0	0	0	0	0.00237304	0	0	0
k__Bacteria;p__Proteobacteria;c__Gammaproteobacteria;o__Alteromonadales;f__Alteromonadaceae;g__BD2-13	0	0	0	0	0	0	0	0	0	0	0	0	0	0	0	0	0	0	0	0	0	0	0	0	0	0	0	0	0	0	0	0	0	0	0	0	0	0	0	0	0	0	0	0	0	0	0	0	0
k__Bacteria;p__Proteobacteria;c__Gammaproteobacteria;o__Alteromonadales;f__Alteromonadaceae;g__Cellvibrio	0	0	0	0	0	0	0	0	0	0	0	0	0	0	0	0	0	0	0	0	0	0	0	0	0	0	0	0	0	0	0	0	0	0	0	0	0	0	0	0	0	0	0	0.00142383	0	0	0	0	0
k__Bacteria;p__Proteobacteria;c__Gammaproteobacteria;o__Alteromonadales;f__Colwelliaceae;g__	0	0	0	0	0	0	0	0	0	0.000949217	0	0	0	0	0	0	0	0	0	0	0	0	0	0	0	0	0	0	0	0	0	0	0	0	0	0	0	0	0	0	0.000474608	0.00711913	0	0	0	0	0	0	0.00284765
k__Bacteria;p__Proteobacteria;c__Gammaproteobacteria;o__Alteromonadales;f__Colwelliaceae;g__Colwellia	0	0	0	0	0	0	0	0	0	0	0	0	0	0	0	0	0	0	0	0	0	0	0	0	0	0	0	0	0	0	0	0	0	0	0	0	0	0	0	0	0	0.000474608	0	0	0	0	0	0	0
k__Bacteria;p__Proteobacteria;c__Gammaproteobacteria;o__Alteromonadales;f__Moritellaceae;g__Moritella	0	0	0	0	0	0	0	0	0	0	0	0.00332226	0	0	0	0	0	0	0	0	0	0.00949217	0	0	0	0	0	0	0	0	0	0	0	0	0	0	0	0	0	0	0	0	0	0	0	0	0	0	0
k__Bacteria;p__Proteobacteria;c__Gammaproteobacteria;o__Alteromonadales;f__OM60;g__	0	0	0	0	0	0	0	0	0	0.00949217	0.000949217	0	0	0.00427148	0	0	0	0	0	0	0.00142383	0	0	0.0123398	0.00806834	0.00142383	0.00284765	0	0	0.00189843	0	0	0	0.00854295	0	0	0.00901756	0.00854295	0	0	0.00189843	0.0113906	0.000949217	0	0.000474608	0	0.00616991	0.00332226	0.00284765
k__Bacteria;p__Proteobacteria;c__Gammaproteobacteria;o__Alteromonadales;f__Psychromonadaceae;g__Psychromonas	0	0	0	0	0	0	0	0	0	0.0616991	0.00284765	0.00854295	0	0.00379687	0	0	0	0	0	0	0.000474608	0.00949217	0.00237304	0	0.000474608	0.000474608	0	0	0	0	0	0	0	0.00427148	0	0	0.00189843	0	0.000474608	0	0.136213	0.065496	0.00616991	0.0128144	0	0	0	0	0.00237304
k__Bacteria;p__Proteobacteria;c__Gammaproteobacteria;o__Alteromonadales;f__Shewanellaceae;Other	0	0	0	0	0	0	0	0	0	0	0	0	0	0	0	0	0	0	0	0	0	0	0	0	0	0	0	0	0	0	0	0	0.000474608	0	0	0	0	0	0	0	0	0	0	0	0	0	0	0	0
k__Bacteria;p__Proteobacteria;c__Gammaproteobacteria;o__Alteromonadales;f__Shewanellaceae;g__Shewanella	0	0	0	0.000949217	0	0.000949217	0	0	0	0.00949217	0.000474608	0.000474608	0.000474608	0.000949217	0	0	0	0	0	0.00616991	0	0	0.00616991	0	0	0	0	0	0	0	0	0	0.0488847	0.00427148	0.0142383	0	0	0	0.00759374	0.00664452	0.00189843	0.0128144	0.000474608	0.0123398	0	0	0	0	0
k__Bacteria;p__Proteobacteria;c__Gammaproteobacteria;o__Cardiobacteriales;f__Cardiobacteriaceae;g__Cardiobacterium	0	0	0	0	0	0	0	0	0	0	0	0	0	0	0	0	0	0	0	0	0	0	0	0	0	0	0	0	0	0	0	0	0	0	0	0	0	0	0	0	0	0	0	0	0	0	0	0	0
k__Bacteria;p__Proteobacteria;c__Gammaproteobacteria;o__Chromatiales;f__Chromatiaceae;g__	0	0	0	0	0	0	0	0	0	0	0	0	0	0.00284765	0	0	0	0	0	0	0	0	0	0.00379687	0.00474608	0	0	0	0	0	0	0	0	0.00142383	0	0	0.00284765	0	0	0	0	0	0	0	0	0	0	0.00664452	0
k__Bacteria;p__Proteobacteria;c__Gammaproteobacteria;o__Enterobacteriales;f__Enterobacteriaceae;Other	0	0	0	0	0	0	0	0	0	0	0.000949217	0.000474608	0	0	0	0	0	0	0	0	0	0.00427148	0	0	0	0	0	0	0	0	0	0	0	0	0	0	0	0	0	0	0.000474608	0	0	0	0	0	0	0	0
k__Bacteria;p__Proteobacteria;c__Gammaproteobacteria;o__Enterobacteriales;f__Enterobacteriaceae;g__Escherichia	0	0	0	0	0	0	0	0	0	0	0	0	0.000474608	0.000474608	0	0.000949217	0	0	0	0	0	0.000474608	0.00284765	0	0	0	0.000949217	0.000474608	0	0	0	0	0	0	0	0	0	0.000474608	0.00142383	0.000474608	0.000474608	0.00474608	0.000474608	0	0	0	0	0	0
k__Bacteria;p__Proteobacteria;c__Gammaproteobacteria;o__Enterobacteriales;f__Enterobacteriaceae;g__Klebsiella	0	0	0	0	0	0	0	0	0	0	0.00522069	0	0	0	0	0.00189843	0	0	0	0	0	0.00237304	0.00759374	0.000474608	0	0	0	0	0	0	0	0	0	0	0	0	0	0	0	0	0.00474608	0.00332226	0	0	0	0	0	0	0
k__Bacteria;p__Proteobacteria;c__Gammaproteobacteria;o__Enterobacteriales;f__Enterobacteriaceae;g__Pantoea	0	0	0	0	0	0	0	0	0	0	0	0	0	0	0	0	0	0	0	0	0	0	0	0	0	0	0	0	0	0	0	0	0	0	0	0	0	0	0	0	0	0	0	0	0	0	0	0	0
k__Bacteria;p__Proteobacteria;c__Gammaproteobacteria;o__Enterobacteriales;f__Enterobacteriaceae;g__Providencia	0	0	0	0	0	0	0	0	0	0	0	0	0	0	0	0	0	0	0	0	0	0	0	0	0	0	0	0	0	0	0	0	0	0	0	0	0	0	0	0	0	0	0	0	0	0	0	0	0
k__Bacteria;p__Proteobacteria;c__Gammaproteobacteria;o__Enterobacteriales;f__Enterobacteriaceae;g__Sodalis	0	0	0	0	0	0	0	0	0	0	0	0	0	0	0	0	0	0	0	0	0	0	0	0	0	0	0	0	0	0	0	0	0	0	0	0	0	0	0.000949217	0	0	0	0	0	0	0	0	0	0
k__Bacteria;p__Proteobacteria;c__Gammaproteobacteria;o__Enterobacteriales;f__Enterobacteriaceae;g__Yersinia	0	0	0	0	0	0	0	0	0	0	0	0.00189843	0	0	0	0	0	0	0	0	0	0.00996678	0	0	0	0	0	0	0	0	0	0	0.000474608	0	0	0	0	0	0	0	0.0237304	0.000949217	0	0	0	0	0.000474608	0	0
k__Bacteria;p__Proteobacteria;c__Gammaproteobacteria;o__HOC36;f__;g__	0	0	0	0	0	0	0	0	0	0	0	0	0	0	0	0	0	0	0	0	0	0	0	0	0.000474608	0	0	0	0	0	0	0	0	0	0	0	0	0	0	0	0	0	0	0	0	0	0	0	0
k__Bacteria;p__Proteobacteria;c__Gammaproteobacteria;o__HTCC2188;f__HTCC2089;g__	0	0	0	0	0	0	0	0	0	0	0	0.000949217	0	0	0	0	0	0	0	0	0	0	0	0	0	0	0	0	0	0	0	0	0	0	0	0	0	0	0	0	0	0	0.00284765	0	0	0	0	0	0
k__Bacteria;p__Proteobacteria;c__Gammaproteobacteria;o__Legionellales;Other;Other	0	0	0	0	0.000949217	0	0	0	0	0	0	0	0.00142383	0	0	0	0	0	0	0	0	0	0	0.00332226	0.000474608	0	0	0.000949217	0	0.00379687	0	0	0	0.000474608	0	0	0	0	0	0	0	0	0	0	0	0	0	0.000949217	0
k__Bacteria;p__Proteobacteria;c__Gammaproteobacteria;o__Legionellales;f__;g__	0	0	0	0	0.00237304	0	0	0	0	0	0	0.00379687	0.000949217	0	0	0	0	0	0	0	0.000474608	0.0056953	0	0.00237304	0.000949217	0	0	0	0.00142383	0.000949217	0	0	0	0	0	0.00616991	0	0	0	0	0.0137636	0	0.000949217	0	0.00332226	0.00189843	0.000474608	0.000949217	0
k__Bacteria;p__Proteobacteria;c__Gammaproteobacteria;o__Legionellales;f__Coxiellaceae;Other	0	0	0	0	0	0	0	0	0	0	0	0	0	0	0	0	0	0	0	0	0	0	0	0	0	0	0	0	0	0	0	0	0	0	0	0	0	0	0	0	0	0	0	0	0	0	0	0	0
k__Bacteria;p__Proteobacteria;c__Gammaproteobacteria;o__Legionellales;f__Coxiellaceae;g__	0	0	0	0	0.0056953	0	0	0	0	0	0	0	0.00854295	0.00332226	0	0	0	0.000949217	0	0.00142383	0	0.00711913	0.0056953	0.00427148	0	0.00474608	0.00901756	0	0.00474608	0.010916	0.00142383	0.000474608	0	0.000949217	0	0.000474608	0.00142383	0	0	0	0	0	0.000949217	0	0.000949217	0	0	0.00332226	0.00332226
k__Bacteria;p__Proteobacteria;c__Gammaproteobacteria;o__Legionellales;f__Coxiellaceae;g__Aquicella	0	0	0	0.00237304	0.00664452	0	0	0	0.00189843	0	0	0	0.00142383	0.00427148	0.00806834	0	0	0.00379687	0.000474608	0	0.00189843	0	0	0.000949217	0.000474608	0	0.00189843	0.00332226	0.00142383	0	0	0	0	0	0.00474608	0.000949217	0.00332226	0	0	0	0.00237304	0	0	0	0	0	0	0	0
k__Bacteria;p__Proteobacteria;c__Gammaproteobacteria;o__Legionellales;f__Coxiellaceae;g__Rickettsiella	0	0	0	0	0.00189843	0	0.177504	0	0	0	0	0	0.00332226	0	0	0	0	0.472235	0	0	0	0	0	0	0	0.0104414	0	0.00189843	0	0	0	0	0	0	0	0	0	0	0	0	0	0	0	0	0	0	0	0	0
k__Bacteria;p__Proteobacteria;c__Gammaproteobacteria;o__Legionellales;f__Legionellaceae;Other	0	0.00616991	0	0.00427148	0.000949217	0	0	0	0.000474608	0	0	0	0.00237304	0.000949217	0	0.00379687	0.00379687	0.000949217	0	0	0.000474608	0	0	0.00759374	0.000949217	0.00237304	0	0	0.00142383	0	0.000474608	0	0	0.000474608	0	0	0.00806834	0	0	0	0.00332226	0	0	0	0	0	0	0.000949217	0
k__Bacteria;p__Proteobacteria;c__Gammaproteobacteria;o__Legionellales;f__Legionellaceae;g__	0	0.000949217	0	0	0.00189843	0	0	0	0.00332226	0	0	0	0	0.00142383	0	0	0.0317988	0	0.00142383	0.000474608	0.00284765	0	0	0	0.00142383	0.00284765	0.00474608	0.000949217	0.000949217	0.00332226	0.00237304	0.00237304	0	0	0	0.00522069	0.00332226	0	0.000949217	0	0	0	0	0	0.000474608	0	0	0.00189843	0.00854295
k__Bacteria;p__Proteobacteria;c__Gammaproteobacteria;o__Legionellales;f__Legionellaceae;g__Legionella	0	0.00237304	0.00142383	0	0.00189843	0	0	0	0.000474608	0	0	0	0.00284765	0.000474608	0	0	0.0251542	0	0	0	0	0	0	0.00379687	0.000949217	0.00237304	0.00284765	0.00142383	0.000949217	0.000474608	0.00379687	0	0	0	0	0.000949217	0.000474608	0	0	0	0	0	0	0	0	0	0	0.000474608	0
k__Bacteria;p__Proteobacteria;c__Gammaproteobacteria;o__Legionellales;f__Legionellaceae;g__Tatlockia	0	0	0	0	0.00142383	0	0	0	0	0	0	0	0	0.000474608	0	0	0	0	0	0	0	0	0	0	0	0	0	0	0	0	0	0	0	0	0	0	0	0	0	0	0	0	0	0	0	0	0	0	0
k__Bacteria;p__Proteobacteria;c__Gammaproteobacteria;o__Methylococcales;Other;Other	0	0	0	0	0	0	0	0	0	0	0	0	0	0	0	0	0	0	0	0	0	0	0	0	0	0	0	0	0	0	0	0	0	0	0	0	0	0	0	0	0	0	0	0.000474608	0	0	0	0	0
k__Bacteria;p__Proteobacteria;c__Gammaproteobacteria;o__Methylococcales;f__Crenotrichaceae;g__Crenothrix	0	0	0	0	0	0	0	0	0	0	0.0104414	0.0180351	0	0.00759374	0	0	0	0	0	0	0.00616991	0.0056953	0.0265781	0.00664452	0.00759374	0	0	0	0	0	0	0	0	0.00332226	0	0	0.00332226	0.0104414	0	0	0.00474608	0.00427148	0.0156621	0.0346464	0.00427148	0	0.0147129	0.0142383	0.00332226
k__Bacteria;p__Proteobacteria;c__Gammaproteobacteria;o__Methylococcales;f__Methylococcaceae;g__	0	0	0	0	0	0	0	0	0	0.000474608	0	0	0	0	0	0	0	0	0	0	0	0	0	0	0	0	0	0	0	0	0	0	0	0	0	0	0	0	0	0	0	0	0	0	0	0	0	0	0
k__Bacteria;p__Proteobacteria;c__Gammaproteobacteria;o__Methylococcales;f__Methylococcaceae;g__Methylocaldum	0	0	0	0	0	0	0	0	0	0	0	0	0	0	0	0	0	0	0	0	0.000949217	0	0	0	0	0	0	0	0	0	0	0	0	0	0	0	0	0	0	0	0	0	0	0	0	0	0	0	0
k__Bacteria;p__Proteobacteria;c__Gammaproteobacteria;o__Oceanospirillales;f__Alcanivoracaceae;g__Alcanivorax	0	0	0	0	0	0	0	0	0	0	0	0.000474608	0	0	0	0	0	0	0	0	0	0.000474608	0	0	0	0	0	0	0	0	0	0	0	0	0	0	0	0	0	0	0.00142383	0.00474608	0	0	0	0	0	0	0
k__Bacteria;p__Proteobacteria;c__Gammaproteobacteria;o__Oceanospirillales;f__Halomonadaceae;g__Candidatus Portiera	0	0	0	0	0	0	0	0	0	0	0	0	0	0	0	0	0	0	0	0	0	0	0	0	0	0	0	0	0	0	0	0	0	0	0	0	0	0	0	0	0	0	0	0	0	0	0	0	0
k__Bacteria;p__Proteobacteria;c__Gammaproteobacteria;o__Oceanospirillales;f__Halomonadaceae;g__Haererehalobacter	0	0	0	0	0	0	0	0	0	0	0	0	0	0	0	0	0	0	0	0	0	0	0	0	0	0	0	0	0	0	0	0	0	0	0	0	0	0	0	0	0.00664452	0	0	0	0	0	0	0	0
k__Bacteria;p__Proteobacteria;c__Gammaproteobacteria;o__Oceanospirillales;f__Halomonadaceae;g__Halomonas	0	0	0	0	0	0	0	0	0	0	0	0	0	0	0	0	0	0	0	0	0	0	0	0	0	0	0	0	0	0	0	0	0	0	0	0	0	0	0	0	0.00522069	0.000949217	0	0	0	0	0	0	0
k__Bacteria;p__Proteobacteria;c__Gammaproteobacteria;o__Oceanospirillales;f__Oceanospirillaceae;g__Marinomonas	0	0	0	0	0	0	0	0	0	0	0	0	0	0	0	0	0	0	0	0	0	0	0	0	0	0	0	0	0	0	0	0	0	0	0	0	0	0	0	0	0	0	0	0	0	0	0	0	0
k__Bacteria;p__Proteobacteria;c__Gammaproteobacteria;o__Oceanospirillales;f__Oceanospirillaceae;g__Oleispira	0	0	0	0	0	0	0	0	0	0	0	0	0	0	0	0	0	0	0	0	0	0	0	0	0	0	0	0	0	0	0	0	0.000474608	0	0	0	0	0	0	0	0	0	0	0	0	0	0	0	0
k__Bacteria;p__Proteobacteria;c__Gammaproteobacteria;o__Pasteurellales;f__Pasteurellaceae;Other	0	0	0	0	0	0	0	0	0	0	0	0	0	0	0	0	0	0	0	0	0	0	0	0	0	0	0	0	0	0	0	0	0	0	0	0	0	0.000474608	0	0	0	0	0	0	0	0	0	0	0
k__Bacteria;p__Proteobacteria;c__Gammaproteobacteria;o__Pasteurellales;f__Pasteurellaceae;g__Haemophilus	0	0	0	0	0	0	0	0	0	0	0	0	0	0	0	0	0	0	0	0	0	0	0	0	0	0	0	0	0	0	0	0	0	0.00332226	0	0	0	0.00332226	0	0.000474608	0	0	0.00142383	0	0	0	0	0	0
k__Bacteria;p__Proteobacteria;c__Gammaproteobacteria;o__Pseudomonadales;f__Moraxellaceae;Other	0	0	0	0	0	0	0	0	0	0	0	0	0	0	0	0	0	0	0	0	0	0	0	0	0	0	0	0	0	0	0	0	0	0	0	0	0	0	0	0	0	0	0	0	0	0	0	0	0
k__Bacteria;p__Proteobacteria;c__Gammaproteobacteria;o__Pseudomonadales;f__Moraxellaceae;g__Acinetobacter	0	0.000474608	0	0.000474608	0.000949217	0.0645467	0	0.00189843	0.00427148	0	0	0	0	0	0.00379687	0.00237304	0.00427148	0	0.000474608	0	0.00427148	0	0.000474608	0	0	0.00142383	0.000474608	0.000949217	0.00284765	0.00237304	0	0	0	0.000949217	0.0185097	0	0.00189843	0.0104414	0	0.000474608	0	0	0	0	0.000949217	0.00616991	0.000474608	0.00142383	0.000474608
k__Bacteria;p__Proteobacteria;c__Gammaproteobacteria;o__Pseudomonadales;f__Moraxellaceae;g__Alkanindiges	0	0	0	0	0	0	0	0	0	0	0	0	0	0	0	0	0	0	0	0	0	0	0	0	0	0	0	0	0	0	0	0	0	0	0	0	0	0	0	0	0	0	0	0	0	0	0	0	0
k__Bacteria;p__Proteobacteria;c__Gammaproteobacteria;o__Pseudomonadales;f__Moraxellaceae;g__Enhydrobacter	0	0	0	0	0	0	0	0	0	0.00806834	0	0	0	0	0	0	0	0	0	0	0	0	0	0	0	0	0	0	0	0	0	0	0	0	0	0	0	0	0	0	0	0.00427148	0	0	0	0	0	0	0
k__Bacteria;p__Proteobacteria;c__Gammaproteobacteria;o__Pseudomonadales;f__Moraxellaceae;g__Moraxella	0	0	0	0	0	0	0	0	0	0	0	0	0	0	0	0	0	0	0	0	0	0	0	0	0	0	0	0	0	0	0	0	0	0	0	0	0	0	0	0	0	0	0	0	0	0	0	0	0
k__Bacteria;p__Proteobacteria;c__Gammaproteobacteria;o__Pseudomonadales;f__Moraxellaceae;g__Psychrobacter	0	0	0	0	0	0	0	0	0	0.0251542	0.000474608	0.000949217	0.000474608	0.000949217	0	0	0	0	0	0.00332226	0	0.00189843	0.000949217	0	0	0	0.000474608	0	0.000949217	0	0	0	0.00711913	0.00237304	0	0	0.000474608	0.000474608	0.0113906	0.103939	0.0170859	0.0289511	0.000474608	0.00759374	0.000474608	0	0	0	0.000474608
k__Bacteria;p__Proteobacteria;c__Gammaproteobacteria;o__Pseudomonadales;f__Pseudomonadaceae;Other	0	0.00142383	0	0	0	0	0	0	0	0.000474608	0.000474608	0.00142383	0	0.00142383	0.00189843	0.00142383	0	0	0	0.000474608	0.00142383	0.000949217	0.000474608	0	0	0	0	0	0	0	0	0	0	0	0.00142383	0	0.000949217	0.00189843	0	0	0.00142383	0.00142383	0.000474608	0.00142383	0.000474608	0.00142383	0.000949217	0	0.00189843
k__Bacteria;p__Proteobacteria;c__Gammaproteobacteria;o__Pseudomonadales;f__Pseudomonadaceae;g__	0	0	0	0	0	0	0	0	0	0	0	0	0	0	0.000949217	0	0	0	0	0	0	0	0.00522069	0	0	0	0	0	0	0	0	0	0	0.00427148	0	0	0	0	0	0	0.00284765	0	0	0.000474608	0	0	0.000949217	0	0
k__Bacteria;p__Proteobacteria;c__Gammaproteobacteria;o__Pseudomonadales;f__Pseudomonadaceae;g__Pseudomonas	0	0	0	0	0	0.00237304	0	0	0	0.013289	0.000949217	0.00189843	0	0.0204082	0.00427148	0.00854295	0	0	0	0.00379687	0.0056953	0.00427148	0	0.000474608	0	0	0	0.000474608	0.000474608	0.00189843	0	0	0.000474608	0.000949217	0.0056953	0	0.00474608	0.0056953	0	0.00142383	0.00332226	0.0185097	0.000474608	0.00474608	0.00616991	0.0166113	0.0056953	0	0.00427148
k__Bacteria;p__Proteobacteria;c__Gammaproteobacteria;o__Thiotrichales;f__Piscirickettsiaceae;g__	0	0	0	0	0	0	0	0	0	0	0	0.00379687	0	0.000474608	0	0	0	0	0	0	0.00711913	0.0056953	0	0.00189843	0.010916	0	0	0	0	0	0	0	0	0	0	0.00142383	0.00189843	0	0	0	0.00189843	0.00379687	0.0199336	0	0	0	0.00522069	0.000474608	0.0227812
k__Bacteria;p__Proteobacteria;c__Gammaproteobacteria;o__Thiotrichales;f__Thiotrichaceae;g__Thiothrix	0	0	0	0	0	0	0	0	0	0	0	0	0	0	0	0	0	0	0	0	0	0	0	0	0	0	0	0	0	0	0	0	0	0	0	0	0	0	0	0	0	0	0	0	0	0	0	0	0
k__Bacteria;p__Proteobacteria;c__Gammaproteobacteria;o__Vibrionales;Other;Other	0	0	0	0	0	0	0	0	0	0	0	0	0.000949217	0	0	0	0.000474608	0	0	0.0104414	0	0	0	0	0	0	0	0	0	0	0.000474608	0	0.399146	0	0	0	0	0	0.0854295	0.133365	0	0	0	0	0	0	0	0	0
k__Bacteria;p__Proteobacteria;c__Gammaproteobacteria;o__Vibrionales;f__Pseudoalteromonadaceae;Other	0	0	0	0	0	0	0	0	0	0	0	0	0	0	0	0	0	0	0	0	0	0	0	0	0	0	0	0	0	0	0	0	0.000949217	0	0	0	0	0	0	0	0	0	0	0	0	0	0	0	0
k__Bacteria;p__Proteobacteria;c__Gammaproteobacteria;o__Vibrionales;f__Pseudoalteromonadaceae;g__Pseudoalteromonas	0	0	0	0	0	0	0	0	0	0	0	0	0	0	0	0	0	0	0	0.000949217	0	0	0	0	0	0	0	0	0	0	0	0	0.00237304	0	0	0	0	0	0.00142383	0	0	0	0	0	0	0	0	0	0
k__Bacteria;p__Proteobacteria;c__Gammaproteobacteria;o__Vibrionales;f__Vibrionaceae;Other	0	0	0	0	0	0	0	0	0	0.000949217	0	0	0	0	0	0	0	0	0	0.000474608	0	0	0	0	0	0	0	0	0	0	0.000949217	0	0.0702421	0	0	0	0	0	0.0246796	0.00996678	0	0	0	0	0	0	0	0	0
k__Bacteria;p__Proteobacteria;c__Gammaproteobacteria;o__Vibrionales;f__Vibrionaceae;g__Aliivibrio	0	0	0	0	0.000474608	0	0	0	0	0	0	0	0.000474608	0	0	0	0	0	0	0	0	0	0	0	0	0	0	0	0	0	0.000474608	0	0.0142383	0	0	0	0	0	0.013289	0.00949217	0	0	0	0	0	0	0	0	0
k__Bacteria;p__Proteobacteria;c__Gammaproteobacteria;o__Vibrionales;f__Vibrionaceae;g__Enterovibrio	0	0	0	0	0	0	0	0	0	0	0	0	0	0	0	0	0	0	0	0	0	0	0	0	0	0	0	0	0	0	0	0	0.000949217	0	0	0	0	0	0	0	0	0	0	0	0	0	0	0	0
k__Bacteria;p__Proteobacteria;c__Gammaproteobacteria;o__Vibrionales;f__Vibrionaceae;g__Photobacterium	0	0	0	0.000474608	0.000474608	0	0	0	0	0	0	0	0.00189843	0.000474608	0	0	0	0	0	0.0208828	0	0	0	0	0	0	0	0	0	0	0.000474608	0	0.369245	0	0	0	0	0	0.10299	0.22971	0	0	0	0	0	0	0	0	0
k__Bacteria;p__Proteobacteria;c__Gammaproteobacteria;o__Vibrionales;f__Vibrionaceae;g__Vibrio	0	0	0	0	0	0	0	0	0	0	0	0	0	0	0	0	0	0	0	0	0	0	0	0	0	0	0	0	0	0	0	0	0	0	0	0	0	0	0	0	0	0	0	0	0	0	0	0	0
k__Bacteria;p__Proteobacteria;c__Gammaproteobacteria;o__Xanthomonadales;f__Sinobacteraceae;Other	0	0	0	0	0	0	0	0	0	0	0	0.00854295	0	0.00949217	0	0.000949217	0	0	0	0	0.00711913	0.0151875	0	0.0280019	0.00996678	0	0	0	0	0	0	0	0	0.00379687	0	0	0.00142383	0.00854295	0	0	0.0113906	0.000949217	0.00189843	0	0.000949217	0	0	0.0161367	0.0213574
k__Bacteria;p__Proteobacteria;c__Gammaproteobacteria;o__Xanthomonadales;f__Sinobacteraceae;g__	0.000474608	0	0	0	0.00189843	0	0	0.000474608	0	0.0365449	0.0265781	0.0536308	0.000949217	0.0389179	0.0142383	0.0265781	0	0.000949217	0	0.000949217	0.0455624	0.0166113	0.0180351	0.0531561	0.035121	0.000474608	0	0.00237304	0	0.000474608	0	0.000949217	0	0.0213574	0.0374941	0	0.0408163	0.0332226	0	0	0.032748	0.00616991	0.0408163	0.046037	0.0256289	0.0355956	0.0389179	0.032748	0.0640721
k__Bacteria;p__Proteobacteria;c__Gammaproteobacteria;o__Xanthomonadales;f__Sinobacteraceae;g__Steroidobacter	0	0	0	0	0	0	0	0	0	0	0	0	0	0	0	0	0	0	0	0	0.00142383	0	0	0.00189843	0	0	0	0	0	0	0	0	0	0	0	0	0.000474608	0	0	0	0	0	0	0	0	0	0	0	0
k__Bacteria;p__Proteobacteria;c__Gammaproteobacteria;o__Xanthomonadales;f__Xanthomonadaceae;Other	0	0	0	0	0	0	0	0	0	0	0.000474608	0.00284765	0	0	0.0806834	0.00189843	0	0.000474608	0	0.00189843	0.0128144	0.00189843	0.0374941	0.000949217	0.00237304	0	0.00854295	0	0	0.0056953	0	0	0	0.00142383	0.000474608	0.00474608	0.0104414	0.00806834	0	0	0	0.00284765	0.0123398	0.013289	0.0175605	0	0.00664452	0.00616991	0.0128144
k__Bacteria;p__Proteobacteria;c__Gammaproteobacteria;o__Xanthomonadales;f__Xanthomonadaceae;g__	0	0	0	0	0	0	0	0	0	0	0	0	0	0.00427148	0	0	0	0.00332226	0	0	0.0147129	0	0	0.00949217	0.0199336	0	0	0	0.00284765	0.00427148	0	0	0	0.046037	0	0.000949217	0.00284765	0	0	0	0	0.000949217	0.00616991	0	0.00522069	0	0.00189843	0.0170859	0.0194589
k__Bacteria;p__Proteobacteria;c__Gammaproteobacteria;o__Xanthomonadales;f__Xanthomonadaceae;g__Arenimonas	0	0	0	0	0	0	0	0	0	0	0.00996678	0	0	0	0	0	0	0	0	0	0.000474608	0	0	0.00522069	0.000474608	0	0	0	0	0	0	0	0	0	0	0	0.00237304	0	0	0	0	0	0	0	0	0	0	0	0
k__Bacteria;p__Proteobacteria;c__Gammaproteobacteria;o__Xanthomonadales;f__Xanthomonadaceae;g__Aspromonas	0	0	0	0	0	0	0	0	0	0	0.000949217	0	0	0	0	0	0	0	0	0	0	0	0	0.000474608	0	0	0	0	0	0	0	0	0	0	0	0	0.000474608	0	0	0	0	0	0	0	0	0	0	0	0
k__Bacteria;p__Proteobacteria;c__Gammaproteobacteria;o__Xanthomonadales;f__Xanthomonadaceae;g__Dokdonella	0	0	0	0	0.00142383	0	0	0	0	0	0	0	0	0	0	0	0	0.00189843	0	0	0	0	0	0	0.000474608	0.0056953	0	0	0	0	0	0	0	0	0	0	0	0	0	0	0	0	0	0	0	0	0	0	0
k__Bacteria;p__Proteobacteria;c__Gammaproteobacteria;o__Xanthomonadales;f__Xanthomonadaceae;g__Lysobacter	0	0	0	0	0	0	0	0	0	0	0	0	0	0	0	0	0	0	0	0.00189843	0	0	0	0	0	0	0	0	0	0	0	0	0	0	0	0	0	0.000474608	0	0	0	0	0	0	0	0	0	0	0
k__Bacteria;p__Proteobacteria;c__Gammaproteobacteria;o__Xanthomonadales;f__Xanthomonadaceae;g__Pseudoxanthomonas	0	0	0	0	0	0	0	0	0	0	0	0	0	0	0	0	0	0	0	0.000949217	0	0	0	0	0	0	0.00379687	0	0	0.00142383	0	0	0	0	0	0	0	0	0	0	0	0	0	0	0	0	0	0	0
k__Bacteria;p__Proteobacteria;c__Gammaproteobacteria;o__Xanthomonadales;f__Xanthomonadaceae;g__Rhodanobacter	0	0	0	0	0	0	0	0	0	0	0	0	0	0	0	0	0	0	0	0	0	0	0	0	0	0	0	0	0	0	0	0	0	0	0	0	0	0	0	0	0	0	0	0.00142383	0	0	0	0	0
k__Bacteria;p__Proteobacteria;c__Gammaproteobacteria;o__Xanthomonadales;f__Xanthomonadaceae;g__Stenotrophomonas	0	0.00284765	0.00996678	0	0	0.0417655	0	0	0.00189843	0	0	0.00901756	0.00379687	0	0.00664452	0.000949217	0	0	0	0.000474608	0	0.000474608	0.000474608	0	0	0	0	0	0	0.00189843	0.0056953	0.000474608	0	0	0.0479355	0.000474608	0	0.00237304	0	0	0	0.000474608	0.00142383	0	0	0.00189843	0	0	0
k__Bacteria;p__Proteobacteria;c__Gammaproteobacteria;o__Xanthomonadales;f__Xanthomonadaceae;g__Thermomonas	0.000949217	0	0	0	0	0	0	0.000474608	0	0	0	0.00616991	0	0.00237304	0	0	0	0	0.000474608	0.00332226	0	0.000474608	0	0	0	0.000949217	0	0	0	0	0	0.000474608	0	0	0	0.00379687	0	0	0	0	0	0.00237304	0.000474608	0	0	0	0	0	0
k__Bacteria;p__Proteobacteria;c__Gammaproteobacteria;o__[Marinicellales];f__[Marinicellaceae];g__	0	0	0	0	0.000474608	0	0	0	0	0	0	0	0	0.00522069	0	0	0	0	0	0	0	0	0	0.00332226	0.00474608	0	0	0	0	0	0	0	0	0	0	0.00189843	0.000474608	0	0	0	0	0	0	0	0	0	0.00474608	0.00616991	0.00664452
k__Bacteria;p__Proteobacteria;c__TA18;o__CV90;f__;g__	0	0	0	0	0.000474608	0	0	0	0	0	0	0	0	0	0	0	0	0	0	0	0	0	0	0	0	0	0	0	0	0	0	0	0	0	0	0.000949217	0	0	0	0	0	0	0	0	0	0	0	0	0
k__Bacteria;p__Proteobacteria;c__TA18;o__PHOS-HD29;f__;g__	0	0	0	0	0.000474608	0	0	0	0	0	0	0	0	0	0	0	0	0	0	0	0	0	0	0.000474608	0.000474608	0	0	0	0	0	0	0	0	0	0	0	0	0	0	0	0	0	0	0.00379687	0	0	0	0.00142383	0
k__Bacteria;p__Spirochaetes;c__MVP-15;o__PL-11B10;f__;g__	0	0	0	0	0	0	0	0	0	0	0	0	0	0	0	0	0	0	0	0	0	0	0	0	0	0	0	0	0	0	0	0	0	0	0	0	0	0	0	0	0	0	0	0	0	0	0	0	0
k__Bacteria;p__Spirochaetes;c__Spirochaetes;o__Spirochaetales;f__Spirochaetaceae;g__	0	0	0	0	0	0	0	0	0	0	0	0	0	0	0	0	0	0	0	0	0	0	0	0	0	0	0	0	0	0	0	0	0	0	0	0	0	0	0	0	0	0	0	0	0	0	0	0	0
k__Bacteria;p__Spirochaetes;c__Spirochaetes;o__Spirochaetales;f__Spirochaetaceae;g__Treponema	0	0	0	0	0	0	0	0	0	0	0	0	0	0	0	0	0	0	0	0	0	0	0	0	0	0	0	0	0	0	0	0	0	0	0	0	0	0	0	0	0	0	0	0	0	0	0	0	0
k__Bacteria;p__Spirochaetes;c__Spirochaetes;o__[Borreliales];f__[Borreliaceae];g__Spironema	0	0	0	0	0	0	0	0	0	0	0	0	0	0	0	0	0	0	0	0	0	0	0	0	0	0	0	0	0	0	0	0	0	0	0	0	0	0	0	0	0	0	0	0	0	0	0	0	0
k__Bacteria;p__Spirochaetes;c__[Brevinematae];o__[Brevinematales];f__Brevinemataceae;g__	0	0	0	0	0	0	0	0	0	0	0	0	0	0	0	0	0	0	0	0	0	0	0	0	0	0	0	0	0.000474608	0	0	0	0	0	0	0	0	0	0	0	0	0	0	0	0	0	0	0	0
k__Bacteria;p__Spirochaetes;c__[Leptospirae];o__[Leptospirales];f__Leptospiraceae;g__Leptonema	0	0	0	0	0	0	0	0	0	0	0	0.00237304	0	0	0	0	0	0	0	0	0	0.00379687	0	0	0	0	0	0	0	0	0	0	0	0	0	0	0	0	0	0	0	0	0.000949217	0	0	0	0	0	0
k__Bacteria;p__TM6;Other;Other;Other;Other	0	0	0	0	0	0	0	0	0	0	0	0	0	0	0	0	0	0	0	0	0	0	0	0	0.00189843	0	0	0	0	0	0	0	0	0	0	0	0	0	0	0	0	0	0	0	0	0	0	0	0
k__Bacteria;p__TM6;c__SBRH58;o__;f__;g__	0	0	0	0	0	0	0	0	0	0	0	0	0	0	0	0	0	0	0	0	0	0	0	0	0	0	0	0	0	0	0	0	0	0	0	0	0	0	0	0	0	0	0	0	0	0	0	0	0
k__Bacteria;p__TM6;c__SJA-4;Other;Other;Other	0	0	0	0	0	0	0	0	0	0	0	0	0	0	0	0	0	0	0	0	0	0	0	0	0	0	0	0	0	0	0	0	0	0	0	0	0	0	0	0	0	0	0	0	0	0	0	0	0
k__Bacteria;p__TM6;c__SJA-4;o__;f__;g__	0	0	0.00142383	0	0.000474608	0	0	0	0	0	0	0	0.00427148	0	0	0	0.0227812	0	0	0	0.00332226	0	0.00759374	0.00664452	0.00189843	0	0.00284765	0.00142383	0.00284765	0.000474608	0	0	0	0.00854295	0.00616991	0.000949217	0.000474608	0	0	0	0	0	0	0	0.000949217	0	0	0.00379687	0
k__Bacteria;p__TM6;c__SJA-4;o__S1198;f__;g__	0	0	0	0	0.000474608	0	0	0	0	0	0	0.000474608	0	0.00142383	0	0	0	0	0	0	0	0	0	0	0	0	0	0	0	0	0	0	0	0	0	0	0	0	0	0	0	0	0	0	0	0	0.00284765	0	0
k__Bacteria;p__TM7;c__SC3;o__;f__;g__	0	0	0	0	0.00189843	0	0	0	0	0	0	0	0	0	0	0	0	0.00237304	0	0.000949217	0	0	0	0.00664452	0.00284765	0.000474608	0	0	0.00189843	0.00664452	0	0	0	0.000474608	0	0	0.0128144	0	0	0	0	0	0	0	0.00332226	0	0	0.00142383	0
k__Bacteria;p__Tenericutes;c__CK-1C4-19;o__;f__;g__	0	0	0	0	0	0	0	0	0	0	0	0	0	0	0	0	0	0	0	0	0	0	0	0	0	0	0	0	0	0	0	0	0	0	0	0	0	0	0	0	0	0	0	0	0	0	0	0	0
k__Bacteria;p__Tenericutes;c__Mollicutes;Other;Other;Other	0	0	0	0	0	0	0	0	0	0	0	0	0	0	0	0	0	0	0	0	0	0	0	0	0	0	0	0	0	0	0	0	0	0	0	0	0	0	0	0	0	0	0	0	0	0	0	0	0
k__Bacteria;p__Tenericutes;c__Mollicutes;o__;f__;g__	0	0	0.392501	0	0.000474608	0	0	0.000474608	0.000474608	0	0	0	0.00189843	0	0	0	0	0	0	0.00237304	0	0	0.000474608	0	0	0	0.000474608	0.0982439	0	0	0	0.0147129	0.000949217	0	0	0	0	0	0.043664	0.00189843	0.000474608	0	0	0	0	0	0	0	0
k__Bacteria;p__Tenericutes;c__Mollicutes;o__Anaeroplasmatales;f__Anaeroplasmataceae;g__Asteroleplasma	0	0	0	0	0	0	0	0	0	0	0	0	0	0	0	0	0	0	0	0	0	0	0	0	0	0	0	0.00237304	0	0	0	0	0	0	0	0	0	0	0	0	0	0	0	0	0	0	0	0	0
k__Bacteria;p__Tenericutes;c__Mollicutes;o__Mycoplasmatales;f__Mycoplasmataceae;g__	0	0	0	0	0	0	0	0	0	0	0	0	0	0	0	0	0	0	0	0	0	0	0	0	0	0.000474608	0	0	0	0	0	0	0	0	0	0	0	0	0	0	0	0	0	0	0	0	0	0	0
k__Bacteria;p__Tenericutes;c__Mollicutes;o__Mycoplasmatales;f__Mycoplasmataceae;g__Mycoplasma	0	0	0	0.00854295	0	0	0	0	0	0	0	0	0	0	0	0	0	0	0	0	0.000474608	0	0	0	0	0.00759374	0.00237304	0.000474608	0	0	0	0.000949217	0	0	0	0	0	0	0.00189843	0.00142383	0	0	0	0	0	0	0	0	0
k__Bacteria;p__Verrucomicrobia;Other;Other;Other;Other	0	0	0.00142383	0	0.000949217	0	0	0	0	0	0	0	0.00284765	0	0	0	0	0.000474608	0	0	0	0	0	0.000949217	0.00142383	0	0	0.000949217	0.00142383	0	0	0.000474608	0	0	0.00759374	0	0	0	0	0	0	0	0	0	0	0	0	0	0
k__Bacteria;p__Verrucomicrobia;c__Opitutae;o__Opitutales;f__Opitutaceae;Other	0	0	0	0	0	0	0	0	0	0	0	0	0	0.00284765	0	0	0	0	0	0	0	0	0	0	0	0	0	0	0	0	0	0	0	0	0	0	0	0	0	0	0	0	0	0	0	0	0	0	0
k__Bacteria;p__Verrucomicrobia;c__Opitutae;o__Opitutales;f__Opitutaceae;g__	0	0	0	0	0	0	0	0	0	0	0	0.00427148	0	0.00284765	0	0	0	0	0	0	0.00237304	0.00142383	0	0	0	0	0	0	0	0	0	0	0	0	0	0	0.000474608	0	0	0.000474608	0.00332226	0.00237304	0.0151875	0	0.00189843	0	0	0	0
k__Bacteria;p__Verrucomicrobia;c__Opitutae;o__Opitutales;f__Opitutaceae;g__Opitutus	0	0	0	0	0	0	0	0	0	0	0	0.000949217	0	0	0	0	0	0	0	0	0.00142383	0.0056953	0	0	0	0	0	0	0	0	0	0	0	0	0	0.000474608	0.000474608	0	0	0	0	0.00142383	0.00949217	0	0	0.000474608	0.000949217	0	0.00284765
k__Bacteria;p__Verrucomicrobia;c__Opitutae;o__[Cerasicoccales];f__[Cerasicoccaceae];g__	0	0	0	0	0	0	0	0	0	0	0.00854295	0.00616991	0	0	0	0	0	0	0	0	0	0.000949217	0	0	0	0	0	0	0	0	0	0	0	0	0	0	0	0	0	0	0	0.00142383	0.00522069	0	0	0	0.00189843	0	0.00332226
k__Bacteria;p__Verrucomicrobia;c__Verruco-5;Other;Other;Other	0	0	0	0	0	0	0	0	0	0	0.00996678	0.00142383	0	0	0	0	0	0	0	0	0	0	0	0.000474608	0.000949217	0	0	0	0	0	0	0	0	0	0	0	0	0	0	0	0	0.0185097	0	0	0.00189843	0	0	0	0
k__Bacteria;p__Verrucomicrobia;c__Verruco-5;o__LD1-PB3;f__;g__	0	0	0	0	0	0	0	0	0	0	0	0	0	0	0	0	0	0	0	0	0.00189843	0	0.00427148	0	0	0	0	0	0	0	0	0	0	0.000474608	0	0	0.000474608	0	0	0	0	0	0	0	0	0	0	0.000474608	0
k__Bacteria;p__Verrucomicrobia;c__Verruco-5;o__MSBL3;f__;g__	0	0	0	0	0	0	0	0	0	0	0	0	0	0	0	0	0	0	0	0	0	0	0	0	0.000474608	0	0	0	0	0	0	0	0	0	0	0	0	0	0	0	0	0	0	0	0	0	0.00474608	0	0
k__Bacteria;p__Verrucomicrobia;c__Verruco-5;o__WCHB1-41;f__;g__	0	0	0	0	0	0	0	0	0	0	0	0	0	0	0	0	0	0	0	0	0.000949217	0	0	0.000474608	0.00142383	0	0	0	0	0	0	0	0	0	0	0	0.000949217	0	0	0	0	0	0	0	0	0	0	0	0.00284765
k__Bacteria;p__Verrucomicrobia;c__Verruco-5;o__WCHB1-41;f__RFP12;g__	0	0	0	0	0	0	0	0	0	0	0	0	0	0.000949217	0	0	0	0	0	0	0	0	0	0	0	0	0	0	0	0	0	0	0	0.00711913	0	0	0	0	0	0	0	0	0	0	0	0	0.00284765	0	0
k__Bacteria;p__Verrucomicrobia;c__Verrucomicrobiae;o__Verrucomicrobiales;f__Verrucomicrobiaceae;Other	0	0	0	0	0	0	0	0	0	0	0	0.000949217	0.00332226	0	0	0	0	0	0.000474608	0	0	0.00522069	0	0.000949217	0.00189843	0	0	0	0	0.00284765	0	0	0	0	0	0	0	0	0	0	0	0	0.000949217	0.00142383	0	0	0.00474608	0	0
k__Bacteria;p__Verrucomicrobia;c__Verrucomicrobiae;o__Verrucomicrobiales;f__Verrucomicrobiaceae;g__	0	0	0.00142383	0.00142383	0.000474608	0	0	0	0	0.00474608	0.000474608	0	0.00189843	0.00142383	0.00142383	0	0	0	0.00142383	0	0.00142383	0	0	0.00854295	0.00759374	0.00142383	0	0	0	0.00332226	0	0	0	0.00284765	0	0.000949217	0.0118652	0.000949217	0	0	0.000474608	0	0.000474608	0	0.00332226	0.00284765	0.00616991	0.00332226	0.00237304
k__Bacteria;p__Verrucomicrobia;c__Verrucomicrobiae;o__Verrucomicrobiales;f__Verrucomicrobiaceae;g__Luteolibacter	0.000474608	0	0	0.000474608	0.000949217	0.00379687	0	0	0.000474608	0	0	0.000949217	0.0128144	0.0161367	0	0	0	0	0	0	0.00332226	0.00189843	0.000474608	0.0189843	0.0128144	0.00237304	0	0.00379687	0.00284765	0.0227812	0.00711913	0.000474608	0	0.00711913	0	0.000949217	0.00901756	0.00284765	0	0	0.00189843	0	0.00949217	0.0056953	0.00711913	0	0.0137636	0.00806834	0.00759374
k__Bacteria;p__Verrucomicrobia;c__Verrucomicrobiae;o__Verrucomicrobiales;f__Verrucomicrobiaceae;g__Persicirhabdus	0	0	0	0	0	0	0	0	0	0	0	0	0	0	0	0	0	0	0	0	0	0	0	0	0	0	0	0.00142383	0	0.00284765	0.00427148	0	0	0	0	0	0	0	0	0	0	0	0	0	0	0	0	0	0
k__Bacteria;p__Verrucomicrobia;c__Verrucomicrobiae;o__Verrucomicrobiales;f__Verrucomicrobiaceae;g__Prosthecobacter	0	0	0	0	0	0	0	0	0	0	0	0	0	0.00142383	0	0	0	0	0	0	0	0	0	0	0	0	0	0	0	0.000474608	0	0	0	0	0	0	0	0	0	0	0	0	0	0	0	0	0	0	0
k__Bacteria;p__Verrucomicrobia;c__Verrucomicrobiae;o__Verrucomicrobiales;f__Verrucomicrobiaceae;g__Rubritalea	0	0	0	0	0.00142383	0	0	0	0	0	0	0	0.021832	0	0	0	0	0	0	0.000949217	0	0	0	0	0.000474608	0	0	0.000949217	0	0.0256289	0	0	0	0	0	0	0	0	0.00379687	0	0	0	0	0	0	0	0	0	0
k__Bacteria;p__Verrucomicrobia;c__Verrucomicrobiae;o__Verrucomicrobiales;f__Verrucomicrobiaceae;g__Verrucomicrobium	0	0	0	0	0.000949217	0	0	0	0	0	0	0.00379687	0	0.00189843	0	0	0	0	0	0	0.00189843	0	0	0.000474608	0.000949217	0	0	0	0	0.000474608	0.00189843	0	0	0.00616991	0	0	0	0	0	0	0	0	0	0	0	0	0	0.000949217	0
k__Bacteria;p__Verrucomicrobia;c__[Methylacidiphilae];o__Methylacidiphilales;f__;g__	0	0	0	0	0	0	0	0	0	0	0	0	0	0	0	0	0	0.000474608	0	0	0	0	0	0	0	0	0	0	0	0	0	0	0	0	0	0	0	0	0	0	0	0	0	0	0	0	0	0	0
k__Bacteria;p__Verrucomicrobia;c__[Methylacidiphilae];o__Methylacidiphilales;f__LD19;g__	0	0	0	0	0	0	0	0	0	0	0	0	0	0	0	0	0	0	0	0	0	0	0	0	0	0	0	0	0	0	0	0	0	0	0	0	0	0	0	0	0	0.000474608	0.00237304	0	0	0	0	0	0
k__Bacteria;p__Verrucomicrobia;c__[Methylacidiphilae];o__S-BQ2-57;f__;g__	0	0	0	0	0	0	0	0	0	0	0	0	0	0	0	0	0	0	0	0	0	0	0	0	0	0	0	0	0	0	0	0	0	0	0	0	0	0	0	0	0	0	0	0	0	0	0.00379687	0	0
k__Bacteria;p__Verrucomicrobia;c__[Pedosphaerae];Other;Other;Other	0	0	0	0	0	0	0	0	0	0	0	0	0	0.00379687	0	0	0	0	0	0	0	0	0	0	0	0	0	0	0	0	0	0	0	0	0	0	0	0	0	0	0	0	0	0	0	0	0	0	0
k__Bacteria;p__Verrucomicrobia;c__[Pedosphaerae];o__[Pedosphaerales];Other;Other	0	0	0	0	0	0	0	0	0	0	0	0	0	0	0	0	0	0	0	0	0	0	0	0.000474608	0	0	0	0	0	0	0	0	0	0	0	0	0	0	0	0	0	0	0	0	0	0	0	0.000949217	0
k__Bacteria;p__Verrucomicrobia;c__[Pedosphaerae];o__[Pedosphaerales];f__;g__	0	0	0	0	0	0	0	0	0	0	0	0	0.00142383	0	0	0	0	0	0	0	0.000949217	0	0	0.000474608	0.000474608	0	0	0	0	0	0	0	0	0.000474608	0	0.000474608	0	0.0128144	0	0	0	0	0	0	0	0	0.000474608	0.000949217	0.000474608
k__Bacteria;p__Verrucomicrobia;c__[Pedosphaerae];o__[Pedosphaerales];f__Ellin515;g__	0	0	0	0	0	0	0	0	0	0	0	0	0	0.000474608	0	0	0	0	0	0	0	0	0	0	0.000949217	0	0	0	0	0	0	0	0	0	0	0	0	0	0	0	0	0	0	0	0	0	0	0	0
k__Bacteria;p__Verrucomicrobia;c__[Pedosphaerae];o__[Pedosphaerales];f__R4-41B;g__	0	0	0	0	0	0	0	0	0	0	0	0.000474608	0	0.00237304	0	0	0	0	0	0	0	0.00379687	0	0.000474608	0	0	0	0	0	0	0	0	0	0.000949217	0	0	0.000949217	0	0	0	0	0	0	0	0	0	0	0.00142383	0
k__Bacteria;p__Verrucomicrobia;c__[Pedosphaerae];o__[Pedosphaerales];f__[Pedosphaeraceae];Other	0	0	0	0	0	0	0	0	0	0	0	0	0	0	0.00189843	0	0	0	0	0	0	0	0	0	0	0	0	0	0	0	0	0	0	0	0	0	0.000949217	0	0	0	0	0	0	0	0.000949217	0.000474608	0.000474608	0	0
k__Bacteria;p__Verrucomicrobia;c__[Pedosphaerae];o__[Pedosphaerales];f__[Pedosphaeraceae];g__Pedosphaera	0	0	0	0	0	0	0	0	0	0	0	0.000474608	0	0	0.010916	0	0	0	0	0	0	0	0	0	0	0	0	0	0	0	0	0	0	0	0	0	0.00474608	0	0	0	0	0	0	0	0.00379687	0	0.00332226	0	0
k__Bacteria;p__Verrucomicrobia;c__[Pedosphaerae];o__[Pedosphaerales];f__auto67_4W;g__	0	0	0	0	0	0	0	0	0	0	0.0256289	0	0	0	0	0	0	0	0	0	0.000474608	0	0	0.00142383	0	0	0	0	0	0	0	0	0	0	0	0	0	0.00142383	0	0	0	0	0	0	0	0	0	0	0.00284765
k__Bacteria;p__Verrucomicrobia;c__[Spartobacteria];o__[Chthoniobacterales];f__[Chthoniobacteraceae];Other	0	0	0	0	0	0	0	0	0	0	0	0	0	0	0	0	0	0	0	0	0	0.000474608	0	0.000474608	0.000474608	0	0	0.00142383	0	0	0	0	0	0	0	0	0	0	0	0	0	0	0	0	0	0	0	0	0
k__Bacteria;p__Verrucomicrobia;c__[Spartobacteria];o__[Chthoniobacterales];f__[Chthoniobacteraceae];g__	0	0	0	0.00379687	0.000474608	0	0	0	0	0	0	0.000474608	0	0	0	0.00237304	0	0.000949217	0	0	0.000949217	0	0	0.00284765	0.00664452	0.000474608	0.00189843	0.00237304	0	0	0	0	0	0.00522069	0	0.00189843	0.0123398	0.00332226	0	0	0.00332226	0	0.000474608	0	0.000949217	0	0	0	0
k__Bacteria;p__Verrucomicrobia;c__[Spartobacteria];o__[Chthoniobacterales];f__[Chthoniobacteraceae];g__Candidatus Xiphinematobacter	0	0	0	0.000474608	0.000474608	0	0	0.000474608	0	0	0	0	0.00237304	0	0	0	0	0.000949217	0	0	0.000474608	0	0	0.00189843	0.00237304	0	0	0.000949217	0.00284765	0.00379687	0.00284765	0	0	0.00474608	0	0.00237304	0.00474608	0	0	0	0	0	0	0	0	0	0	0	0.00237304
k__Bacteria;p__Verrucomicrobia;c__[Spartobacteria];o__[Chthoniobacterales];f__[Chthoniobacteraceae];g__Chthoniobacter	0	0	0	0	0.000474608	0	0	0	0.000949217	0	0	0.00522069	0.00284765	0.00237304	0.000949217	0	0	0.000949217	0	0	0	0.00474608	0	0.00284765	0.00901756	0.00427148	0.00237304	0.000474608	0	0.00332226	0.00189843	0	0.000474608	0.000949217	0	0	0.000474608	0	0.000474608	0	0.000949217	0.000474608	0.000949217	0	0.00189843	0	0	0.0056953	0.000474608
k__Bacteria;p__Verrucomicrobia;c__[Spartobacteria];o__[Chthoniobacterales];f__[Chthoniobacteraceae];g__DA101	0	0	0.000949217	0.000474608	0.00142383	0	0	0	0.000474608	0.000474608	0	0	0.00616991	0	0	0.000949217	0	0.00189843	0.000474608	0	0	0	0	0.00332226	0.000949217	0.00427148	0.0189843	0.00237304	0.010916	0	0	0.000474608	0.000474608	0.00522069	0	0.00142383	0.00189843	0	0	0	0	0	0	0.00284765	0.000474608	0	0	0.000949217	0.00616991
k__Bacteria;p__Verrucomicrobia;c__[Spartobacteria];o__[Chthoniobacterales];f__[Chthoniobacteraceae];g__Ellin506	0	0	0	0	0	0	0	0	0	0	0	0	0	0	0	0	0	0	0	0	0	0	0	0	0	0	0.00284765	0	0.000474608	0	0	0	0	0	0	0	0	0	0	0	0	0	0	0	0	0	0	0	0
k__Bacteria;p__Verrucomicrobia;c__[Spartobacteria];o__[Chthoniobacterales];f__[Chthoniobacteraceae];g__OR-59	0	0	0	0	0	0	0	0	0	0	0	0	0	0	0	0	0	0	0	0	0	0	0	0	0	0	0	0	0	0	0	0.000474608	0	0	0	0	0	0	0	0	0	0	0	0	0	0	0	0	0
k__Bacteria;p__Verrucomicrobia;c__[Spartobacteria];o__[Chthoniobacterales];f__zEL20;g__	0	0	0	0	0	0	0	0	0	0	0	0	0	0	0	0	0	0	0	0	0	0	0	0	0	0	0	0	0	0	0	0	0	0	0	0.000474608	0	0	0	0	0	0	0	0	0	0	0	0	0
k__Bacteria;p__WPS-2;c__;o__;f__;g__	0	0	0	0.00142383	0.0113906	0	0	0	0	0	0	0.000474608	0.00142383	0.00616991	0	0.00806834	0	0.00189843	0	0.00142383	0.000474608	0	0	0.000949217	0.000474608	0.000949217	0	0.00142383	0.000949217	0	0.00284765	0.0237304	0	0.000474608	0	0.00142383	0	0	0.00237304	0	0	0	0	0	0	0	0.00949217	0.00189843	0
k__Bacteria;p__WS1;c__;o__;f__;g__	0	0	0	0	0	0	0	0	0	0	0	0	0	0	0	0	0	0	0	0	0	0	0	0	0.000474608	0	0	0	0	0	0	0	0	0	0	0	0	0	0	0	0	0	0	0	0	0	0	0	0
k__Bacteria;p__WS2;c__SHA-109;o__;f__;g__	0	0	0	0	0	0	0	0	0	0	0	0	0	0	0	0	0	0	0	0	0	0	0	0.00189843	0	0	0	0	0	0	0	0	0	0	0	0	0	0	0	0	0	0	0	0	0	0	0	0.000949217	0
k__Bacteria;p__WS3;c__PRR-12;o__GN03;f__KSB4;g__	0	0	0	0	0	0	0	0	0	0	0	0	0	0.00284765	0	0	0	0	0	0	0	0	0	0	0	0	0	0	0	0	0	0	0	0	0	0	0	0	0	0	0	0	0	0	0	0	0	0	0
k__Bacteria;p__WS3;c__PRR-12;o__Sediment-1;f__;g__	0	0	0	0	0	0	0	0	0	0	0	0	0	0	0	0	0	0	0	0	0	0	0	0	0	0	0	0	0	0	0	0	0	0	0	0	0	0	0	0	0	0	0	0	0	0	0	0	0
k__Bacteria;p__WS3;c__PRR-12;o__Sediment-1;f__PRR-10;g__	0	0	0	0	0	0	0	0	0	0	0	0	0	0	0	0	0	0	0	0	0	0	0	0	0	0	0	0	0	0	0	0	0	0	0	0	0	0	0	0	0	0	0	0	0	0	0	0.000949217	0
k__Bacteria;p__WS4;c__;o__;f__;g__	0	0	0	0	0	0	0	0	0	0	0	0	0	0	0	0	0	0	0	0	0	0	0	0	0	0	0	0	0	0	0	0	0	0.000949217	0	0	0	0	0	0	0	0	0	0	0.000474608	0	0	0.00237304	0
k__Bacteria;p__WS5;c__;o__;f__;g__	0	0	0	0	0	0	0	0	0	0	0	0	0	0	0	0	0	0	0	0	0	0	0	0	0.00332226	0	0	0	0	0	0	0	0	0	0	0	0.0056953	0	0	0	0	0	0	0	0	0	0	0	0
k__Bacteria;p__ZB3;c__;o__;f__;g__	0	0	0	0	0	0	0	0	0	0	0	0	0	0	0	0	0	0	0	0	0.000949217	0	0	0	0	0	0	0	0	0	0	0	0	0	0	0	0	0	0	0	0	0	0	0	0	0	0	0.000949217	0
k__Bacteria;p__[Thermi];c__Deinococci;o__Deinococcales;f__Deinococcaceae;Other	0.00189843	0	0	0	0	0	0	0.000949217	0.000474608	0	0	0	0	0	0	0	0	0	0.000949217	0.00142383	0	0	0	0	0	0	0	0	0	0	0	0.000474608	0	0	0	0.000949217	0	0	0	0	0	0	0	0	0	0	0	0	0
k__Bacteria;p__[Thermi];c__Deinococci;o__Deinococcales;f__Deinococcaceae;g__Deinococcus	0.196013	0.0156621	0	0.109635	0.000474608	0	0	0.252492	0.078785	0	0	0	0.00237304	0	0.000474608	0	0	0.000474608	0.192691	0.126246	0	0	0	0	0	0.00711913	0.00427148	0.0142383	0.00901756	0.000949217	0.0474608	0.107262	0.00664452	0	0	0.100617	0	0	0.0161367	0	0	0	0	0	0	0	0	0	0
k__Bacteria;p__[Thermi];c__Deinococci;o__Deinococcales;f__Trueperaceae;g__	0	0	0	0	0	0	0	0	0	0	0	0	0	0	0	0	0	0	0	0	0	0	0	0	0	0	0	0	0	0	0	0	0	0	0	0.00237304	0	0	0	0	0	0	0	0	0	0	0	0	0
k__Bacteria;p__[Thermi];c__Deinococci;o__Deinococcales;f__Trueperaceae;g__Truepera	0.00189843	0.000949217	0	0	0	0	0	0.00142383	0.0199336	0	0	0	0	0	0	0	0	0	0.00616991	0.000474608	0	0	0	0	0	0	0	0	0	0	0.000474608	0.00142383	0	0	0	0	0	0	0	0	0	0	0	0	0	0	0	0	0
k__Bacteria;p__[Thermi];c__Deinococci;o__Thermales;f__Thermaceae;Other	0	0	0	0	0	0	0	0	0	0	0	0	0	0	0	0	0	0	0	0	0	0	0	0	0	0	0	0	0	0	0	0	0	0	0	0	0	0	0	0	0	0	0	0	0	0	0	0	0
k__Bacteria;p__[Thermi];c__Deinococci;o__Thermales;f__Thermaceae;g__Thermus	0	0	0	0	0	0	0	0	0	0	0	0	0	0.000474608	0	0	0	0	0	0	0	0	0	0	0	0	0.000474608	0	0	0	0	0	0	0	0	0	0	0	0	0.000949217	0	0	0	0	0	0	0	0	0
[truncated: 68 more columns]
