# Supplementary material for: Anadromous Arctic Char Microbiomes: Bioprospecting in the High Arctic
Source: Front Bioeng Biotechnol. 2019 Feb 26;7:32. doi: 10.3389/fbioe.2019.00032 (PMC6399304; doi:10.3389/fbioe.2019.00032)
Supplement: Supplementary file 4 [file Table_4.xlsx]

## Sheet: Annova
Table S4. ANOVA results based on the rarified OTU table with assigned taxonomy for the skin microbiome.
Taxonomy	Between	df	Within	df	F	signif.
k__Bacteria;p__Cyanobacteria;c__Oscillatoriophycideae;o__Oscillatoriales;f__Phormidiaceae;g__Phormidium	1.21931	7	0.141383	109	134.291	0
k__Bacteria;p__Firmicutes;c__Bacilli;o__Lactobacillales;Other;Other	0.947757	7	0.166106	109	88.8464	0
k__Bacteria;p__Firmicutes;c__Bacilli;o__Lactobacillales;f__Carnobacteriaceae;Other	0.000167013	7	3.10407e-05	109	83.7812	0
k__Bacteria;p__Firmicutes;c__Bacilli;o__Lactobacillales;f__Carnobacteriaceae;g__Carnobacterium	0.0217041	7	0.0024149	109	139.95	0
k__Bacteria;p__Firmicutes;c__Clostridia;o__Clostridiales;f__Clostridiaceae;g__Clostridium	1.48575	7	0.187049	109	123.686	0
k__Bacteria;p__Firmicutes;c__Clostridia;o__Clostridiales;f__[Tissierellaceae];g__Anaerococcus	0.199131	7	0.000372564	109	8322.75	0
k__Bacteria;p__Proteobacteria;c__Alphaproteobacteria;o__Rhodobacterales;f__Rhodobacteraceae;Other	0.47959	7	0.0672855	109	110.988	0
k__Bacteria;p__Proteobacteria;c__Betaproteobacteria;o__Burkholderiales;f__Comamonadaceae;Other	1.44627	7	0.117648	109	191.422	0
k__Bacteria;p__Proteobacteria;c__Gammaproteobacteria;o__Pseudomonadales;f__Moraxellaceae;g__Psychrobacter	0.198565	7	0.0218296	109	141.64	0
k__Bacteria;p__Armatimonadetes;c__Chthonomonadetes;o__Chthonomonadales;f__Chthonomonadaceae;g__	3.71583e-05	7	7.94235e-06	109	72.851	3.48155e-38
k__Bacteria;p__Cyanobacteria;c__Nostocophycideae;o__Stigonematales;f__Rivulariaceae;g__Rivularia	0.302228	7	0.0766842	109	61.3701	6.2986e-35
k__Bacteria;p__Cyanobacteria;c__Oscillatoriophycideae;Other;Other;Other	0.00478209	7	0.00184283	109	40.4074	1.66693e-27
k__Bacteria;p__Firmicutes;c__Bacilli;o__Lactobacillales;f__Carnobacteriaceae;g__Desemzia	4.41189e-05	7	1.78084e-05	109	38.577	9.88301e-27
k__Bacteria;p__Cyanobacteria;Other;Other;Other;Other	0.0147193	7	0.00705774	109	32.4751	5.87615e-24
k__Bacteria;p__Proteobacteria;c__Gammaproteobacteria;o__Vibrionales;Other;Other	0.24392	7	0.127643	109	29.7562	1.30939e-22
k__Bacteria;p__Proteobacteria;c__Gammaproteobacteria;o__Vibrionales;f__Vibrionaceae;g__Photobacterium	0.301088	7	0.228973	109	20.4757	2.43749e-17
k__Bacteria;p__Cyanobacteria;c__Oscillatoriophycideae;o__Oscillatoriales;f__Phormidiaceae;Other	0.000796836	7	0.000718841	109	17.261	3.2862e-15
k__Bacteria;p__Proteobacteria;c__Gammaproteobacteria;o__Alteromonadales;Other;Other	2.30778e-05	7	2.17302e-05	109	16.5371	1.05401e-14
k__Bacteria;p__Proteobacteria;c__Betaproteobacteria;o__Burkholderiales;f__Comamonadaceae;g__Delftia	7.08489e-06	7	7.2081e-06	109	15.3052	8.10387e-14
k__Bacteria;p__Firmicutes;c__Bacilli;o__Lactobacillales;f__Streptococcaceae;g__Lactococcus	0.00636454	7	0.00688387	109	14.3967	3.82708e-13
k__Bacteria;p__Proteobacteria;c__Gammaproteobacteria;o__Vibrionales;f__Vibrionaceae;Other	0.210995	7	0.251262	109	13.0759	3.94743e-12
k__Bacteria;p__Proteobacteria;c__Gammaproteobacteria;o__Alteromonadales;f__Shewanellaceae;g__Shewanella	0.0136676	7	0.0173692	109	12.2529	1.77379e-11
k__Bacteria;p__Fusobacteria;c__Fusobacteriia;o__Fusobacteriales;f__Fusobacteriaceae;g__u114	0.0445885	7	0.0688454	109	10.085	1.12438e-09
k__Bacteria;p__Proteobacteria;c__Betaproteobacteria;o__Burkholderiales;f__Comamonadaceae;g__Leptothrix	4.35798e-07	7	6.7314e-07	109	10.0811	1.13313e-09
k__Bacteria;p__Proteobacteria;c__Betaproteobacteria;o__Burkholderiales;Other;Other	3.35563e-05	7	5.21477e-05	109	10.02	1.27913e-09
k__Bacteria;p__Chloroflexi;c__TK10;o__B07_WMSP1;f__FFCH4570;g__	1.06949e-05	7	1.72057e-05	109	9.67908	2.52579e-09
k__Bacteria;p__Proteobacteria;c__Alphaproteobacteria;o__Sphingomonadales;f__Sphingomonadaceae;g__Kaistobacter	0.00111402	7	0.0020111	109	8.62557	2.16852e-08
k__Bacteria;p__Proteobacteria;c__Gammaproteobacteria;o__Vibrionales;f__Vibrionaceae;g__Aliivibrio	0.051201	7	0.0996936	109	7.99723	8.09403e-08
k__Bacteria;p__Chloroflexi;c__Ktedonobacteria;o__Elev-1554;f__;g__	7.31592e-08	7	1.50169e-07	109	7.58608	1.94358e-07
k__Bacteria;p__Cyanobacteria;c__Chloroplast;o__Chlorophyta;Other;Other	7.31592e-08	7	1.50169e-07	109	7.58608	1.94358e-07
k__Bacteria;p__Cyanobacteria;c__Synechococcophycideae;o__Synechococcales;f__Acaryochloridaceae;g__Acaryochloris	3.5848e-06	7	7.35827e-06	109	7.58608	1.94358e-07
k__Bacteria;p__Proteobacteria;c__Gammaproteobacteria;o__Vibrionales;f__Pseudoalteromonadaceae;g__Pseudoalteromonas	4.89674e-06	7	1.04012e-05	109	7.33079	3.36719e-07
k__Bacteria;p__Cyanobacteria;c__Nostocophycideae;Other;Other;Other	0.000362892	7	0.000798305	109	7.07844	5.8212e-07
k__Bacteria;p__Cyanobacteria;c__Oscillatoriophycideae;o__Oscillatoriales;f__Phormidiaceae;g__Oscillatoria	0.000315259	7	0.000697771	109	7.03531	6.39476e-07
k__Bacteria;p__Actinobacteria;c__Actinobacteria;o__Actinomycetales;f__Frankiaceae;Other	3.01781e-07	7	8.07157e-07	109	5.82188	9.44399e-06
k__Bacteria;p__Chloroflexi;c__Ktedonobacteria;o__B12-WMSP1;f__;g__	2.8563e-07	7	8.23309e-07	109	5.40218	2.44638e-05
k__Bacteria;p__Proteobacteria;c__Gammaproteobacteria;o__Enterobacteriales;f__Enterobacteriaceae;g__Sodalis	2.8563e-07	7	8.23309e-07	109	5.40218	2.44638e-05
k__Bacteria;p__Planctomycetes;c__Planctomycetia;o__Pirellulales;f__Pirellulaceae;g__Rhodopirellula	3.37768e-07	7	1.19087e-06	109	4.41653	0.000236686
k__Bacteria;p__Firmicutes;c__Bacilli;Other;Other;Other	5.51997e-05	7	0.000201697	109	4.26154	0.000339349
k__Bacteria;p__Proteobacteria;c__Gammaproteobacteria;o__Vibrionales;f__Pseudoalteromonadaceae;Other	1.87133e-06	7	7.2081e-06	109	4.04258	0.000565107
k__Bacteria;p__Proteobacteria;c__Betaproteobacteria;o__A21b;f__EB1003;g__	1.37658e-05	7	5.42607e-05	109	3.95042	0.000700606
k__Bacteria;p__Proteobacteria;c__Alphaproteobacteria;o__Rhodobacterales;f__Rhodobacteraceae;g__Phaeobacter	6.69973e-07	7	2.81086e-06	109	3.71147	0.00122367
k__Bacteria;p__Tenericutes;c__Mollicutes;o__Mycoplasmatales;f__Mycoplasmataceae;g__Mycoplasma	0.000166875	7	0.000706614	109	3.67737	0.00132504
k__Bacteria;p__Cyanobacteria;c__Synechococcophycideae;o__Pseudanabaenales;f__Pseudanabaenaceae;Other	0.000791896	7	0.00340104	109	3.62565	0.00149509
k__Bacteria;p__Actinobacteria;c__Thermoleophilia;o__Solirubrobacterales;f__Solirubrobacteraceae;g__	5.55214e-06	7	2.90598e-05	109	2.97506	0.0067947
k__Bacteria;p__Bacteroidetes;c__Cytophagia;o__Cytophagales;f__Cytophagaceae;g__Spirosoma	0.000185208	7	0.000969717	109	2.97401	0.00681114
k__Bacteria;p__Cyanobacteria;c__4C0d-2;o__SM2F09;f__;g__	7.00027e-08	7	3.72803e-07	109	2.92391	0.00764775
k__Bacteria;p__Proteobacteria;c__Alphaproteobacteria;o__Sphingomonadales;f__Erythrobacteraceae;g__Erythromicrobium	6.73834e-08	7	3.75422e-07	109	2.79487	0.0102979
k__Bacteria;p__Cyanobacteria;c__Synechococcophycideae;Other;Other;Other	1.45703e-05	7	8.34321e-05	109	2.71934	0.0122491
k__Bacteria;p__Proteobacteria;c__Betaproteobacteria;Other;Other;Other	0.00251209	7	0.0150543	109	2.59839	0.0161537
k__Bacteria;p__Proteobacteria;c__Gammaproteobacteria;o__Xanthomonadales;f__Sinobacteraceae;g__	0.00864261	7	0.0528138	109	2.54816	0.0181119
k__Bacteria;p__FBP;c__;o__;f__;g__	1.51613e-07	7	9.57326e-07	109	2.46606	0.0218212
k__Bacteria;p__Proteobacteria;c__Gammaproteobacteria;o__Xanthomonadales;f__Xanthomonadaceae;g__Dokdonella	3.15614e-05	7	0.000205224	109	2.39473	0.0256362
k__Bacteria;p__Firmicutes;c__Bacilli;o__Lactobacillales;f__Aerococcaceae;Other	2.2288e-07	7	1.50984e-06	109	2.29863	0.0318104
k__Bacteria;p__Planctomycetes;c__;o__;f__;g__	5.4502e-06	7	3.76251e-05	109	2.2556	0.0350195
k__Bacteria;p__Cyanobacteria;c__Nostocophycideae;o__Nostocales;f__Nostocaceae;g__Dolichospermum	0.000545876	7	0.00421871	109	2.01485	0.0595362
k__Bacteria;p__AD3;c__JG37-AG-4;o__;f__;g__	6.37065e-06	7	5.25687e-05	109	1.88706	0.0784491
k__Bacteria;p__OD1;c__SM2F11;o__;f__;g__	1.43867e-05	7	0.000119706	109	1.87142	0.0811153
k__Bacteria;p__Proteobacteria;c__Alphaproteobacteria;Other;Other;Other	0.000132239	7	0.00110228	109	1.86809	0.0816943
k__Bacteria;p__Tenericutes;c__Mollicutes;o__Mycoplasmatales;f__Mycoplasmataceae;g__	6.83461e-06	7	5.7865e-05	109	1.83919	0.0868813
k__Bacteria;p__Actinobacteria;c__Actinobacteria;o__Actinomycetales;f__Dermabacteraceae;g__Dermabacter	2.31029e-08	7	2.00225e-07	109	1.7967	0.0950613
k__Bacteria;p__Firmicutes;c__Bacilli;o__Bacillales;f__Paenibacillaceae;Other	1.13204e-06	7	9.81103e-06	109	1.7967	0.0950613
k__Bacteria;p__Firmicutes;c__Erysipelotrichi;o__Erysipelotrichales;f__Erysipelotrichaceae;g__Bulleidia	9.24116e-08	7	8.009e-07	109	1.7967	0.0950613
k__Bacteria;p__Proteobacteria;c__Gammaproteobacteria;o__Alteromonadales;f__Shewanellaceae;Other	2.31029e-08	7	2.00225e-07	109	1.7967	0.0950613
k__Bacteria;p__Proteobacteria;c__Gammaproteobacteria;o__Vibrionales;f__Vibrionaceae;g__Enterovibrio	9.24116e-08	7	8.009e-07	109	1.7967	0.0950613
k__Bacteria;p__Spirochaetes;c__Spirochaetes;o__[Borreliales];f__[Borreliaceae];g__Spironema	9.24116e-08	7	8.009e-07	109	1.7967	0.0950613
k__Bacteria;p__Proteobacteria;c__Gammaproteobacteria;o__Oceanospirillales;f__Oceanospirillaceae;g__Marinomonas	2.1322e-07	7	2.00851e-06	109	1.65304	0.128251
k__Bacteria;p__[Thermi];c__Deinococci;o__Deinococcales;f__Trueperaceae;g__	0.000295063	7	0.00289284	109	1.58825	0.1464
k__Bacteria;p__Actinobacteria;c__Actinobacteria;o__Actinomycetales;f__Actinospicaceae;g__	6.03765e-08	7	5.98056e-07	109	1.57201	0.151295
k__Bacteria;p__Actinobacteria;c__Actinobacteria;o__Actinomycetales;f__Williamsiaceae;g__Williamsia	9.53291e-06	7	9.62668e-05	109	1.54198	0.160729
k__Bacteria;p__Actinobacteria;Other;Other;Other;Other	2.43118e-06	7	2.54309e-05	109	1.48862	0.178771
k__Bacteria;p__Gemmatimonadetes;c__Gemm-1;o__;f__;g__	6.14375e-05	7	0.000652457	109	1.46626	0.186841
k__Bacteria;p__Actinobacteria;c__Actinobacteria;o__Actinomycetales;f__Actinosynnemataceae;g__	5.38944e-06	7	5.94642e-05	109	1.41129	0.208024
k__Bacteria;p__Cyanobacteria;c__Nostocophycideae;o__Stigonematales;f__Rivulariaceae;Other	0.000489374	7	0.00542171	109	1.40551	0.210368
k__Bacteria;p__Proteobacteria;c__Gammaproteobacteria;o__Oceanospirillales;f__Oceanospirillaceae;g__Oleispira	3.60983e-08	7	4.06707e-07	109	1.38208	0.220089
k__Bacteria;p__Firmicutes;c__Bacilli;o__Lactobacillales;f__Streptococcaceae;g__Streptococcus	0.00080579	7	0.00915453	109	1.37061	0.224984
k__Bacteria;p__Proteobacteria;c__Gammaproteobacteria;o__Pseudomonadales;f__Pseudomonadaceae;g__Pseudomonas	0.000430466	7	0.00494865	109	1.3545	0.232012
k__Bacteria;p__[Thermi];c__Deinococci;o__Thermales;f__Thermaceae;g__Thermus	1.67518e-07	7	1.9618e-06	109	1.32965	0.243214
k__Bacteria;p__Proteobacteria;Other;Other;Other;Other	0.000449958	7	0.00527639	109	1.3279	0.24402
k__Bacteria;p__Firmicutes;c__Bacilli;o__Lactobacillales;f__Enterococcaceae;g__Enterococcus	6.78536e-08	7	8.02355e-07	109	1.31684	0.249156
k__Bacteria;p__Chloroflexi;c__Thermomicrobia;Other;Other;Other	8.54046e-08	7	1.02353e-06	109	1.29929	0.257492
k__Bacteria;p__Cyanobacteria;c__Synechococcophycideae;o__Pseudanabaenales;f__Pseudanabaenaceae;g__	6.1069e-05	7	0.000733243	109	1.29688	0.258654
k__Bacteria;p__Actinobacteria;c__Thermoleophilia;o__Solirubrobacterales;f__;g__	0.000471217	7	0.00570552	109	1.28604	0.263936
k__Bacteria;Other;Other;Other;Other;Other	0.00186379	7	0.0226177	109	1.28315	0.265358
k__Bacteria;p__Proteobacteria;c__Gammaproteobacteria;o__Legionellales;f__Legionellaceae;g__Legionella	0.000891852	7	0.0109199	109	1.27175	0.271027
k__Bacteria;p__Firmicutes;c__Clostridia;o__Clostridiales;f__Clostridiaceae;g__Caloramator	6.06451e-07	7	7.43336e-06	109	1.2704	0.271708
k__Bacteria;p__Firmicutes;c__Clostridia;o__Clostridiales;f__Lachnospiraceae;g__[Ruminococcus]	6.06451e-07	7	7.43336e-06	109	1.2704	0.271708
k__Bacteria;p__Chloroflexi;c__Anaerolineae;o__Ardenscatenales;f__Ardenscatenaceae;g__Ardenscatena	1.68459e-08	7	2.06482e-07	109	1.2704	0.271708
k__Bacteria;p__Chloroflexi;c__Anaerolineae;o__SB-34;f__;g__	1.68459e-08	7	2.06482e-07	109	1.2704	0.271708
k__Bacteria;p__Firmicutes;c__Bacilli;o__Lactobacillales;f__Enterococcaceae;g__Vagococcus	1.68459e-08	7	2.06482e-07	109	1.2704	0.271708
k__Bacteria;p__Firmicutes;c__Clostridia;o__Clostridiales;f__Ruminococcaceae;g__Ethanoligenens	6.73834e-08	7	8.25928e-07	109	1.2704	0.271708
k__Bacteria;p__Proteobacteria;c__Alphaproteobacteria;o__Rhizobiales;f__Methylocystaceae;g__Pleomorphomonas	1.07814e-06	7	1.32148e-05	109	1.2704	0.271708
k__Bacteria;p__Proteobacteria;c__Deltaproteobacteria;o__[Entotheonellales];f__[Entotheonellaceae];g__Candidatus Entotheonella	1.68459e-08	7	2.06482e-07	109	1.2704	0.271708
k__Bacteria;p__Proteobacteria;c__Betaproteobacteria;o__Tremblayales;f__;g__	0.000633375	7	0.00777127	109	1.2691	0.272358
k__Bacteria;p__Firmicutes;c__Bacilli;o__Bacillales;f__Listeriaceae;g__Brochothrix	0.000875975	7	0.0107506	109	1.26878	0.27252
k__Bacteria;p__Firmicutes;c__Clostridia;o__Clostridiales;f__Ruminococcaceae;g__Faecalibacterium	0.00051965	7	0.00647845	109	1.24902	0.282623
k__Bacteria;p__Planctomycetes;c__Planctomycetia;o__Gemmatales;f__Isosphaeraceae;g__Isosphaera	2.4258e-06	7	3.05343e-05	109	1.23707	0.28887
k__Bacteria;p__Firmicutes;c__Clostridia;o__Clostridiales;f__;g__	1.33055e-06	7	1.69477e-05	109	1.2225	0.296636
k__Bacteria;p__Planctomycetes;c__Planctomycetia;o__Pirellulales;f__Pirellulaceae;g__	0.00175421	7	0.022391	109	1.21994	0.298022
k__Bacteria;p__Chloroflexi;c__Chloroflexi;o__[Roseiflexales];f__;g__	2.57456e-07	7	3.4159e-06	109	1.17362	0.323877
k__Bacteria;p__WPS-2;c__;o__;f__;g__	0.000147342	7	0.00202406	109	1.13352	0.347585
k__Bacteria;p__Chloroflexi;c__Thermomicrobia;o__;f__;g__	1.05878e-06	7	1.49862e-05	109	1.10013	0.368274
k__Bacteria;p__Proteobacteria;c__Betaproteobacteria;o__SC-I-84;f__;g__	0.00290365	7	0.0413542	109	1.09334	0.372588
k__Bacteria;p__Proteobacteria;c__Alphaproteobacteria;o__Rhodospirillales;f__Rhodospirillaceae;g__	0.0100622	7	0.147786	109	1.0602	0.394126
k__Bacteria;p__Actinobacteria;c__Actinobacteria;o__Actinomycetales;f__Pseudonocardiaceae;Other	8.95595e-07	7	1.34436e-05	109	1.03735	0.409462
k__Bacteria;p__Actinobacteria;c__Actinobacteria;o__Actinomycetales;f__Nocardioidaceae;g__	0.000191472	7	0.00289997	109	1.02811	0.41577
k__Bacteria;p__Gemmatimonadetes;c__Gemmatimonadetes;o__Gemmatimonadales;f__Ellin5301;g__	6.63366e-06	7	0.000102008	109	1.01263	0.426484
k__Bacteria;p__Proteobacteria;c__Deltaproteobacteria;o__Desulfovibrionales;f__Desulfovibrionaceae;g__	7.97856e-08	7	1.24093e-06	109	1.00117	0.434524
k__Bacteria;p__Acidobacteria;c__Acidobacteria-6;o__iii1-15;f__;g__	0.000284279	7	0.00442183	109	1.00109	0.43458
k__Bacteria;p__Actinobacteria;c__Actinobacteria;o__Actinomycetales;f__Micromonosporaceae;g__	6.64551e-05	7	0.00104972	109	0.985789	0.445457
k__Bacteria;p__Acidobacteria;c__Acidobacteria-6;o__iii1-15;f__mb2424;g__	7.24549e-05	7	0.00116911	109	0.96503	0.460476
k__Bacteria;p__Proteobacteria;c__Gammaproteobacteria;o__Xanthomonadales;f__Xanthomonadaceae;Other	0.00147435	7	0.0238195	109	0.963823	0.461358
k__Bacteria;p__Actinobacteria;c__Acidimicrobiia;o__Acidimicrobiales;f__C111;g__	0.000163232	7	0.00276629	109	0.918831	0.494919
k__Bacteria;p__Actinobacteria;c__Actinobacteria;o__;f__;g__	6.72356e-06	7	0.000115606	109	0.90562	0.505012
k__Bacteria;p__Proteobacteria;c__Alphaproteobacteria;o__Sphingomonadales;f__Sphingomonadaceae;g__Novosphingobium	0.0206292	7	0.36036	109	0.891402	0.515988
k__Bacteria;p__Proteobacteria;c__Gammaproteobacteria;o__Enterobacteriales;f__Enterobacteriaceae;g__Escherichia	0.000185895	7	0.00329288	109	0.879062	0.525607
k__Bacteria;p__Proteobacteria;c__Deltaproteobacteria;o__MIZ46;f__;g__	1.16365e-07	7	2.06686e-06	109	0.876679	0.527473
k__Bacteria;p__Verrucomicrobia;c__[Spartobacteria];o__[Chthoniobacterales];f__[Chthoniobacteraceae];g__	2.14099e-05	7	0.000380511	109	0.876143	0.527894
k__Bacteria;p__Proteobacteria;c__Gammaproteobacteria;o__Alteromonadales;f__OM60;g__	5.78717e-05	7	0.00105598	109	0.853374	0.545885
k__Bacteria;p__Cyanobacteria;c__Nostocophycideae;o__Nostocales;f__Nostocaceae;Other	5.28207e-05	7	0.00096922	109	0.848614	0.549678
k__Bacteria;p__Actinobacteria;c__Actinobacteria;o__Actinomycetales;f__Nocardiopsaceae;Other	6.78536e-08	7	1.25286e-06	109	0.843331	0.5539
k__Bacteria;p__Bacteroidetes;c__[Saprospirae];o__[Saprospirales];f__Chitinophagaceae;g__	0.00824483	7	0.153515	109	0.836297	0.559542
k__Bacteria;p__Proteobacteria;c__Alphaproteobacteria;o__Rhodobacterales;f__Rhodobacteraceae;g__Rhodobacter	0.000206737	7	0.00391658	109	0.821938	0.571125
k__Bacteria;p__Cyanobacteria;c__Chloroplast;o__Chlorophyta;f__Chlamydomonadaceae;g__	1.67702e-05	7	0.000322904	109	0.80871	0.581869
k__Bacteria;p__Proteobacteria;c__Gammaproteobacteria;o__Xanthomonadales;f__Xanthomonadaceae;g__	0.000217236	7	0.00429951	109	0.786758	0.599837
k__Bacteria;p__Proteobacteria;c__Gammaproteobacteria;o__Xanthomonadales;f__Sinobacteraceae;Other	0.000200869	7	0.00398436	109	0.785023	0.601264
k__Bacteria;p__Actinobacteria;c__Acidimicrobiia;o__Acidimicrobiales;f__JdFBGBact;g__	4.51771e-07	7	8.98961e-06	109	0.782539	0.603308
k__Bacteria;p__Actinobacteria;c__Acidimicrobiia;o__Acidimicrobiales;f__EB1017;g__	1.76701e-05	7	0.000356601	109	0.77159	0.61234
k__Bacteria;p__Proteobacteria;c__Betaproteobacteria;o__Burkholderiales;f__Oxalobacteraceae;g__Cupriavidus	0.0070243	7	0.142683	109	0.76658	0.616483
k__Bacteria;p__Acidobacteria;c__Acidobacteria-6;o__CCU21;f__;g__	5.24824e-05	7	0.00106762	109	0.765466	0.617405
k__Bacteria;p__Proteobacteria;c__Gammaproteobacteria;o__Methylococcales;f__Crenotrichaceae;g__Crenothrix	0.000387248	7	0.00794209	109	0.759247	0.622558
k__Bacteria;p__Actinobacteria;c__Acidimicrobiia;o__Acidimicrobiales;f__Iamiaceae;g__Iamia	1.69959e-05	7	0.000350167	109	0.755781	0.625432
k__Bacteria;p__Proteobacteria;c__Gammaproteobacteria;o__Legionellales;f__Legionellaceae;g__	0.000357601	7	0.00741211	109	0.751252	0.629193
k__Bacteria;p__Proteobacteria;c__Betaproteobacteria;o__Burkholderiales;f__Alcaligenaceae;g__	9.07129e-05	7	0.00189765	109	0.744358	0.634926
k__Bacteria;p__Planctomycetes;c__Planctomycetia;o__Pirellulales;f__Pirellulaceae;g__planctomycete	1.99464e-08	7	4.22859e-07	109	0.734509	0.643128
k__Bacteria;p__Proteobacteria;c__Gammaproteobacteria;o__Legionellales;f__Coxiellaceae;Other	1.99464e-08	7	4.22859e-07	109	0.734509	0.643128
k__Bacteria;p__Spirochaetes;c__[Brevinematae];o__[Brevinematales];f__Brevinemataceae;g__	6.64544e-08	7	1.41598e-06	109	0.730793	0.646225
k__Bacteria;p__Actinobacteria;c__Actinobacteria;o__Actinomycetales;f__;g__	0.000305309	7	0.00662002	109	0.71814	0.656785
k__Bacteria;p__Bacteroidetes;c__Flavobacteriia;o__Flavobacteriales;f__Cryomorphaceae;g__Fluviicola	6.13597e-05	7	0.0013307	109	0.718009	0.656895
k__Bacteria;p__Actinobacteria;c__Actinobacteria;o__Actinomycetales;f__Microbacteriaceae;g__Salinibacterium	9.92488e-05	7	0.00219022	109	0.705613	0.66725
k__Bacteria;p__Actinobacteria;c__Actinobacteria;o__Actinomycetales;f__Sporichthyaceae;g__	7.3148e-08	7	1.65957e-06	109	0.686334	0.683358
k__Bacteria;p__Proteobacteria;c__Alphaproteobacteria;o__Sphingomonadales;f__Sphingomonadaceae;g__Sphingopyxis	2.71828e-06	7	6.18774e-05	109	0.684055	0.68526
k__Bacteria;p__Proteobacteria;c__Alphaproteobacteria;o__Rhizobiales;Other;Other	0.000239372	7	0.00547451	109	0.680857	0.68793
k__Bacteria;p__Actinobacteria;c__Actinobacteria;o__Actinomycetales;f__Mycobacteriaceae;g__Mycobacterium	6.90557e-07	7	1.58088e-05	109	0.68019	0.688487
k__Bacteria;p__Proteobacteria;c__Betaproteobacteria;o__Ellin6067;f__;g__	4.98446e-05	7	0.00114177	109	0.679778	0.688831
k__Bacteria;p__Actinobacteria;c__Actinobacteria;o__Actinomycetales;f__Propionibacteriaceae;g__Propionibacterium	7.66254e-06	7	0.000176645	109	0.675462	0.692433
k__Bacteria;p__Planctomycetes;Other;Other;Other;Other	5.47574e-08	7	1.26596e-06	109	0.673523	0.69405
k__Bacteria;p__Proteobacteria;c__Gammaproteobacteria;o__Legionellales;f__Legionellaceae;Other	2.84693e-05	7	0.000659735	109	0.671948	0.695363
k__Bacteria;p__Actinobacteria;c__Actinobacteria;o__Actinomycetales;f__Brevibacteriaceae;g__Brevibacterium	1.58471e-05	7	0.000368808	109	0.669081	0.697754
k__Bacteria;p__Proteobacteria;c__Alphaproteobacteria;o__Rhizobiales;f__;g__	0.000491838	7	0.0115418	109	0.663554	0.702357
k__Bacteria;p__Proteobacteria;c__Betaproteobacteria;o__Rhodocyclales;f__Rhodocyclaceae;g__Candidatus Accumulibacter	4.83678e-05	7	0.00113653	109	0.662678	0.703087
k__Bacteria;p__Proteobacteria;c__Alphaproteobacteria;o__Rhizobiales;f__Methylobacteriaceae;g__	9.77867e-05	7	0.00231662	109	0.657285	0.707574
k__Bacteria;p__Proteobacteria;c__Gammaproteobacteria;Other;Other;Other	0.00023355	7	0.00553652	109	0.65686	0.707927
k__Bacteria;p__Proteobacteria;c__Deltaproteobacteria;o__Desulfuromonadales;f__Geobacteraceae;g__Geobacter	2.14968e-05	7	0.000514436	109	0.650684	0.713058
k__Bacteria;p__Actinobacteria;c__Coriobacteriia;o__Coriobacteriales;f__Coriobacteriaceae;Other	2.72735e-07	7	6.55417e-06	109	0.647965	0.715314
k__Bacteria;p__Proteobacteria;c__Betaproteobacteria;o__Rhodocyclales;f__Rhodocyclaceae;g__Dechloromonas	6.7555e-05	7	0.00167185	109	0.6292	0.730834
k__Bacteria;p__Proteobacteria;c__Alphaproteobacteria;o__Rickettsiales;f__mitochondria;Other	8.06732e-07	7	2.01591e-05	109	0.62314	0.735823
k__Bacteria;p__Cyanobacteria;c__Chloroplast;o__Chlorophyta;f__Trebouxiophyceae;g__	6.26546e-06	7	0.000156575	109	0.623101	0.735855
k__Bacteria;p__Verrucomicrobia;c__[Spartobacteria];o__[Chthoniobacterales];f__[Chthoniobacteraceae];g__Candidatus Xiphinematobacter	1.31907e-05	7	0.000335274	109	0.612626	0.744447
k__Bacteria;p__Proteobacteria;c__Alphaproteobacteria;o__Rhizobiales;f__Bradyrhizobiaceae;g__Bosea	3.23251e-06	7	8.23444e-05	109	0.611272	0.745555
k__Bacteria;p__Chloroflexi;c__Chloroflexi;o__Herpetosiphonales;f__;g__	4.69714e-07	7	1.20443e-05	109	0.607265	0.748827
k__Bacteria;p__Proteobacteria;c__Alphaproteobacteria;o__Sphingomonadales;Other;Other	2.70937e-05	7	0.000696793	109	0.605469	0.750292
k__Bacteria;p__Proteobacteria;c__Deltaproteobacteria;o__Myxococcales;f__Myxococcaceae;g__Anaeromyxobacter	2.63887e-05	7	0.000679555	109	0.604674	0.75094
k__Bacteria;p__Firmicutes;c__Bacilli;o__Lactobacillales;f__Carnobacteriaceae;g__Granulicatella	0.000233912	7	0.00611219	109	0.595914	0.758061
k__Bacteria;p__Chloroflexi;c__Ellin6529;o__;f__;g__	9.88408e-06	7	0.000258518	109	0.595353	0.758516
k__Bacteria;p__Proteobacteria;c__Alphaproteobacteria;o__Sphingomonadales;f__Sphingomonadaceae;g__Zymomonas	5.4635e-05	7	0.00143216	109	0.594031	0.759586
k__Bacteria;p__Acidobacteria;c__Acidobacteriia;o__Acidobacteriales;f__Acidobacteriaceae;g__	1.58802e-05	7	0.000416633	109	0.593515	0.760004
k__Bacteria;p__Actinobacteria;c__Thermoleophilia;o__Gaiellales;f__;g__	0.000126626	7	0.00334977	109	0.588624	0.763958
k__Bacteria;p__Chloroflexi;c__Anaerolineae;o__Caldilineales;f__Caldilineaceae;g__	9.10533e-06	7	0.000241103	109	0.58806	0.764412
k__Bacteria;p__Cyanobacteria;c__Synechococcophycideae;o__Synechococcales;f__Synechococcaceae;Other	0.000837789	7	0.0222028	109	0.587563	0.764813
k__Bacteria;p__Proteobacteria;c__Alphaproteobacteria;o__Rhizobiales;f__Bradyrhizobiaceae;Other	2.68478e-05	7	0.000712052	109	0.587118	0.765172
k__Bacteria;p__Planctomycetes;c__Planctomycetia;o__Planctomycetales;f__Planctomycetaceae;g__Planctomyces	0.000313714	7	0.00832811	109	0.586565	0.765617
k__Bacteria;p__Actinobacteria;c__MB-A2-108;o__0319-7L14;f__;g__	5.29781e-06	7	0.000140716	109	0.586247	0.765874
k__Bacteria;p__Verrucomicrobia;c__[Spartobacteria];o__[Chthoniobacterales];f__[Chthoniobacteraceae];g__Chthoniobacter	2.96099e-05	7	0.000793985	109	0.580702	0.770333
k__Bacteria;p__Proteobacteria;c__Alphaproteobacteria;o__Rhodospirillales;f__Acetobacteraceae;Other	0.00141122	7	0.038101	109	0.576751	0.7735
k__Bacteria;p__Proteobacteria;c__Alphaproteobacteria;o__Rhodospirillales;f__Rhodospirillaceae;Other	2.77593e-07	7	7.51193e-06	109	0.57542	0.774564
k__Bacteria;p__Cyanobacteria;c__Oscillatoriophycideae;o__Chroococcales;f__Xenococcaceae;g__	1.16511e-07	7	3.16795e-06	109	0.572685	0.776749
k__Bacteria;p__Actinobacteria;c__Thermoleophilia;o__Gaiellales;f__Gaiellaceae;g__	0.000922245	7	0.0251548	109	0.570892	0.778178
k__Bacteria;p__Armatimonadetes;c__Armatimonadia;o__FW68;f__;g__	2.15954e-06	7	5.92171e-05	109	0.567861	0.78059
k__Bacteria;p__Firmicutes;c__Bacilli;o__Bacillales;f__[Exiguobacteraceae];g__Exiguobacterium	0.00492319	7	0.136305	109	0.562421	0.784904
k__Bacteria;p__Verrucomicrobia;c__[Spartobacteria];o__[Chthoniobacterales];f__[Chthoniobacteraceae];g__DA101	2.72622e-05	7	0.000757847	109	0.560155	0.786696
k__Bacteria;p__Proteobacteria;c__Alphaproteobacteria;o__Rhizobiales;f__Hyphomicrobiaceae;g__Hyphomicrobium	0.00019352	7	0.00538281	109	0.559817	0.786963
k__Bacteria;p__Chloroflexi;c__Anaerolineae;o__;f__;g__	5.01402e-06	7	0.00013988	109	0.558162	0.788268
k__Bacteria;p__Actinobacteria;c__Actinobacteria;o__Actinomycetales;f__Intrasporangiaceae;Other	0.000120907	7	0.00339146	109	0.55513	0.790655
k__Bacteria;p__Proteobacteria;c__Deltaproteobacteria;o__Myxococcales;f__;g__	3.54974e-05	7	0.000996744	109	0.554551	0.79111
k__Bacteria;p__Cyanobacteria;c__Chloroplast;o__Chlorophyta;f__Mamiellaceae;g__	5.77292e-07	7	1.65111e-05	109	0.544436	0.79902
k__Bacteria;p__Proteobacteria;c__Gammaproteobacteria;o__Thiotrichales;f__Piscirickettsiaceae;g__	5.05913e-05	7	0.00144755	109	0.544215	0.799192
k__Bacteria;p__Proteobacteria;c__Alphaproteobacteria;o__Rhizobiales;f__Phyllobacteriaceae;Other	0.000476373	7	0.0136449	109	0.543634	0.799644
k__Bacteria;p__Verrucomicrobia;c__Verrucomicrobiae;o__Verrucomicrobiales;f__Verrucomicrobiaceae;Other	6.13203e-06	7	0.00017598	109	0.542586	0.800459
k__Bacteria;p__Proteobacteria;c__Alphaproteobacteria;o__Caulobacterales;f__Caulobacteraceae;Other	0.00236085	7	0.0679463	109	0.541042	0.801657
k__Bacteria;p__Proteobacteria;c__Alphaproteobacteria;o__Sphingomonadales;f__Sphingomonadaceae;g__Sphingomonas	0.00551314	7	0.160501	109	0.534872	0.806427
k__Bacteria;p__Verrucomicrobia;c__Verrucomicrobiae;o__Verrucomicrobiales;f__Verrucomicrobiaceae;g__Persicirhabdus	2.57285e-06	7	7.60848e-05	109	0.526556	0.812806
k__Bacteria;p__Proteobacteria;c__Deltaproteobacteria;o__Desulfobacterales;f__Desulfobulbaceae;g__	6.6502e-05	7	0.00196801	109	0.526181	0.813093
k__Bacteria;p__Nitrospirae;c__Nitrospira;o__Nitrospirales;f__Nitrospiraceae;g__Nitrospira	3.99734e-05	7	0.00118534	109	0.52512	0.813902
k__Bacteria;p__Actinobacteria;c__Actinobacteria;o__Actinomycetales;f__Nocardiaceae;g__	0.000157581	7	0.00471187	109	0.520761	0.817216
k__Bacteria;p__Acidobacteria;c__Solibacteres;o__Solibacterales;f__;g__	3.99734e-05	7	0.0011975	109	0.519786	0.817955
k__Bacteria;p__Proteobacteria;c__Gammaproteobacteria;o__Pseudomonadales;f__Pseudomonadaceae;Other	2.45618e-05	7	0.000738323	109	0.518015	0.819295
k__Bacteria;p__Actinobacteria;c__Actinobacteria;Other;Other;Other	7.34114e-06	7	0.000221135	109	0.516934	0.820112
k__Bacteria;p__Cyanobacteria;c__Chloroplast;o__CAB-I;f__;g__	3.74415e-07	7	1.13311e-05	109	0.514531	0.821923
k__Bacteria;p__Proteobacteria;c__Betaproteobacteria;o__Burkholderiales;f__Oxalobacteraceae;g__	0.000123069	7	0.00373429	109	0.513177	0.822941
k__Bacteria;p__Actinobacteria;c__Actinobacteria;o__Actinomycetales;Other;Other	0.000448554	7	0.0136196	109	0.512836	0.823197
k__Bacteria;p__Proteobacteria;c__Alphaproteobacteria;o__Rhizobiales;f__Hyphomicrobiaceae;g__Devosia	0.000128974	7	0.00398059	109	0.504526	0.829404
k__Bacteria;p__Chloroflexi;c__Anaerolineae;o__envOPS12;f__;g__	4.58368e-05	7	0.00142292	109	0.501605	0.83157
k__Bacteria;p__Bacteroidetes;c__[Saprospirae];o__[Saprospirales];f__Saprospiraceae;g__	8.09461e-06	7	0.000253268	109	0.497672	0.834472
k__Bacteria;p__Proteobacteria;c__Alphaproteobacteria;o__Rickettsiales;f__;g__	8.18939e-05	7	0.00258566	109	0.493183	0.837765
k__Bacteria;p__Actinobacteria;c__Actinobacteria;o__Actinomycetales;f__ACK-M1;g__	1.84978e-05	7	0.000589409	109	0.488688	0.84104
k__Bacteria;p__Planctomycetes;c__Planctomycetia;o__Gemmatales;f__Gemmataceae;g__	0.000515936	7	0.0164995	109	0.486915	0.842326
k__Bacteria;p__TM6;c__SJA-4;o__;f__;g__	2.77772e-05	7	0.000899242	109	0.480995	0.846595
k__Bacteria;p__Proteobacteria;c__Alphaproteobacteria;o__Rhodospirillales;f__;g__	4.45514e-05	7	0.00145409	109	0.477088	0.849391
k__Bacteria;p__Proteobacteria;c__Alphaproteobacteria;o__Ellin329;f__;g__	6.26203e-05	7	0.00204533	109	0.476739	0.849639
k__Bacteria;p__Bacteroidetes;c__Sphingobacteriia;o__Sphingobacteriales;f__;g__	8.64764e-05	7	0.00288911	109	0.466082	0.857169
k__Bacteria;p__Proteobacteria;c__Gammaproteobacteria;o__Legionellales;f__;g__	4.74965e-05	7	0.00158722	109	0.465964	0.857251
k__Bacteria;p__Proteobacteria;c__Deltaproteobacteria;o__Desulfobacterales;f__Desulfobacteraceae;g__Desulfococcus	1.79887e-05	7	0.000604938	109	0.463039	0.859293
k__Bacteria;p__Proteobacteria;c__Deltaproteobacteria;o__Myxococcales;Other;Other	6.66167e-06	7	0.000225072	109	0.460883	0.860792
k__Bacteria;p__Acidobacteria;c__DA052;o__Ellin6513;f__;g__	1.74416e-06	7	5.93437e-05	109	0.457656	0.863024
k__Bacteria;p__Chloroflexi;c__Thermomicrobia;o__Ellin6537;f__;g__	5.83404e-07	7	2.01091e-05	109	0.451758	0.867069
k__Bacteria;p__Cyanobacteria;c__Chloroplast;o__Chlorophyta;f__;g__	0.00032536	7	0.0112261	109	0.451296	0.867383
k__Bacteria;p__Cyanobacteria;c__Synechococcophycideae;o__Synechococcales;f__Synechococcaceae;g__Paulinella	5.00191e-05	7	0.00176804	109	0.440525	0.874645
k__Bacteria;p__Proteobacteria;c__Alphaproteobacteria;o__Rhizobiales;f__Methylocystaceae;g__	0.00086827	7	0.0308391	109	0.438411	0.876053
k__Bacteria;p__Actinobacteria;c__Actinobacteria;o__Actinomycetales;f__Nocardiaceae;Other	3.41008e-06	7	0.00012158	109	0.436747	0.877156
k__Bacteria;p__Actinobacteria;c__Actinobacteria;o__Actinomycetales;f__Pseudonocardiaceae;g__Pseudonocardia	3.48867e-05	7	0.00124387	109	0.436729	0.877167
k__Bacteria;p__Verrucomicrobia;c__Opitutae;o__Opitutales;f__Opitutaceae;g__	4.25089e-05	7	0.00151832	109	0.435957	0.877678
k__Bacteria;p__Proteobacteria;c__Betaproteobacteria;o__Methylophilales;f__Methylophilaceae;g__Methylotenera	6.26319e-06	7	0.000224365	109	0.434679	0.878521
k__Bacteria;p__Verrucomicrobia;c__Opitutae;o__[Cerasicoccales];f__[Cerasicoccaceae];g__	2.1011e-05	7	0.000757291	109	0.432029	0.880262
k__Bacteria;p__Planctomycetes;c__Phycisphaerae;o__WD2101;f__;g__	5.05913e-05	7	0.00186652	109	0.422057	0.886724
k__Bacteria;p__Proteobacteria;c__Deltaproteobacteria;o__NB1-j;f__;g__	1.68106e-06	7	6.30224e-05	109	0.415352	0.890987
k__Bacteria;p__Chloroflexi;c__Anaerolineae;o__SBR1031;f__A4b;g__	4.36798e-06	7	0.000164379	109	0.413773	0.891981
k__Bacteria;p__Verrucomicrobia;c__Verruco-5;o__WCHB1-41;f__;g__	3.02299e-06	7	0.000114282	109	0.411896	0.893158
k__Bacteria;p__Actinobacteria;c__Thermoleophilia;o__Solirubrobacterales;f__Patulibacteraceae;g__	2.57378e-05	7	0.000974344	109	0.411327	0.893513
k__Bacteria;p__Actinobacteria;c__OPB41;o__;f__;g__	3.5976e-06	7	0.000136891	109	0.409229	0.89482
k__Bacteria;p__Planctomycetes;c__Planctomycetia;o__Pirellulales;f__Pirellulaceae;g__Pirellula	1.20183e-05	7	0.000465796	109	0.40177	0.899412
k__Bacteria;p__Actinobacteria;c__Actinobacteria;o__Actinomycetales;f__Nakamurellaceae;g__	2.95634e-05	7	0.00115223	109	0.399523	0.900779
k__Bacteria;p__Actinobacteria;c__Thermoleophilia;o__Solirubrobacterales;f__Conexibacteraceae;g__	9.05903e-06	7	0.000355643	109	0.396639	0.90252
k__Bacteria;p__OP11;c__OP11-3;o__;f__;g__	3.30615e-07	7	1.31769e-05	109	0.390696	0.906067
k__Bacteria;p__Proteobacteria;c__Betaproteobacteria;o__Burkholderiales;f__Comamonadaceae;g__	2.00561e-07	7	8.02792e-06	109	0.38902	0.907057
k__Bacteria;p__Proteobacteria;c__Alphaproteobacteria;o__Rhodospirillales;f__Acetobacteraceae;g__	0.0311639	7	1.24753	109	0.388983	0.907079
k__Bacteria;p__Actinobacteria;c__Coriobacteriia;o__Coriobacteriales;f__Coriobacteriaceae;g__Atopobium	6.25547e-07	7	2.54615e-05	109	0.382564	0.910826
k__Bacteria;p__Proteobacteria;c__Betaproteobacteria;o__SBla14;f__;g__	0.000230247	7	0.00937957	109	0.382242	0.911012
k__Bacteria;p__Cyanobacteria;c__Synechococcophycideae;o__Synechococcales;f__Synechococcaceae;g__Synechococcus	0.000106907	7	0.00436144	109	0.381683	0.911335
k__Bacteria;p__Cyanobacteria;c__Nostocophycideae;o__Stigonematales;f__Rivulariaceae;g__Calothrix	5.83034e-05	7	0.00238216	109	0.381111	0.911665
k__Bacteria;p__Actinobacteria;c__Actinobacteria;o__Actinomycetales;f__Streptomycetaceae;g__Streptomyces	3.68528e-06	7	0.000153819	109	0.37307	0.916242
k__Bacteria;p__Proteobacteria;c__Alphaproteobacteria;o__Rhizobiales;f__Hyphomicrobiaceae;g__Pedomicrobium	6.41307e-07	7	2.71168e-05	109	0.368261	0.918926
k__Bacteria;p__Actinobacteria;c__Actinobacteria;o__Actinomycetales;f__Cellulomonadaceae;Other	7.12563e-08	7	3.01298e-06	109	0.368261	0.918926
k__Bacteria;p__Proteobacteria;c__Alphaproteobacteria;o__Rhodobacterales;f__Rhodobacteraceae;g__Rubellimicrobium	4.61017e-05	7	0.00195072	109	0.368002	0.919069
k__Bacteria;p__Cyanobacteria;c__Chloroplast;o__Stramenopiles;f__;g__	0.00187394	7	0.0806008	109	0.362031	0.922344
k__Bacteria;p__Cyanobacteria;c__Nostocophycideae;o__Nostocales;f__Nostocaceae;g__	0.000595044	7	0.0256087	109	0.361818	0.922459
k__Bacteria;p__Cyanobacteria;c__Synechococcophycideae;o__Pseudanabaenales;f__Pseudanabaenaceae;g__Leptolyngbya	4.3452e-05	7	0.00187955	109	0.359985	0.923451
k__Bacteria;p__Firmicutes;c__Bacilli;o__Bacillales;f__Staphylococcaceae;Other	1.71498e-05	7	0.000746231	109	0.35786	0.924593
k__Bacteria;p__Proteobacteria;c__Gammaproteobacteria;o__Legionellales;Other;Other	4.44105e-06	7	0.000194074	109	0.356325	0.925413
k__Bacteria;p__Actinobacteria;c__Actinobacteria;o__Actinomycetales;f__Micromonosporaceae;Other	3.19652e-05	7	0.00139688	109	0.356324	0.925413
k__Bacteria;p__Bacteroidetes;c__Cytophagia;o__Cytophagales;f__Cytophagaceae;g__Dyadobacter	4.4773e-05	7	0.00197408	109	0.353167	0.927087
k__Bacteria;p__Proteobacteria;c__Betaproteobacteria;o__;f__;g__	7.90227e-05	7	0.00350925	109	0.350643	0.928411
k__Bacteria;p__Bacteroidetes;c__Flavobacteriia;o__Flavobacteriales;f__Flavobacteriaceae;g__Olleya	0.00143702	7	0.0640264	109	0.349489	0.929013
k__Bacteria;p__Firmicutes;c__Bacilli;o__Bacillales;f__Staphylococcaceae;g__Staphylococcus	3.02157e-05	7	0.00134937	109	0.348684	0.929432
k__Bacteria;p__Chloroflexi;c__Thermomicrobia;o__JG30-KF-CM45;f__;g__	1.1494e-06	7	5.17601e-05	109	0.345785	0.930929
k__Bacteria;p__Proteobacteria;c__Alphaproteobacteria;o__Sphingomonadales;f__Sphingomonadaceae;Other	0.000124782	7	0.00563625	109	0.344739	0.931465
k__Bacteria;p__Proteobacteria;c__Deltaproteobacteria;o__[Entotheonellales];f__;g__	8.09461e-06	7	0.000365895	109	0.344483	0.931596
k__Bacteria;p__Verrucomicrobia;c__Verrucomicrobiae;o__Verrucomicrobiales;f__Verrucomicrobiaceae;g__Luteolibacter	0.000347354	7	0.0158113	109	0.342085	0.932817
k__Bacteria;p__Proteobacteria;c__Gammaproteobacteria;o__Alteromonadales;f__Psychromonadaceae;g__Psychromonas	0.00196832	7	0.0899	109	0.340929	0.933401
k__Bacteria;p__TM7;c__SC3;o__;f__;g__	3.87366e-05	7	0.00177196	109	0.340405	0.933665
k__Bacteria;p__Acidobacteria;c__[Chloracidobacteria];o__RB41;f__Ellin6075;g__	1.9528e-05	7	0.000893571	109	0.340297	0.93372
k__Bacteria;p__Proteobacteria;c__Deltaproteobacteria;o__;f__;g__	1.9494e-06	7	8.92762e-05	109	0.340011	0.933864
k__Bacteria;p__Proteobacteria;c__Gammaproteobacteria;o__Pseudomonadales;f__Pseudomonadaceae;g__	1.28317e-06	7	5.89037e-05	109	0.339212	0.934265
k__Bacteria;p__Acidobacteria;c__Acidobacteria-6;o__iii1-15;f__RB40;g__	1.77204e-06	7	8.16795e-05	109	0.337823	0.93496
k__Bacteria;p__Proteobacteria;c__Gammaproteobacteria;o__Chromatiales;f__Chromatiaceae;g__	1.04993e-05	7	0.000484538	109	0.337411	0.935165
k__Bacteria;p__Bacteroidetes;c__Flavobacteriia;o__Flavobacteriales;f__Flavobacteriaceae;g__Flavobacterium	6.33283e-05	7	0.00293987	109	0.335428	0.936149
k__Bacteria;p__Actinobacteria;c__Actinobacteria;o__Actinomycetales;f__Nocardioidaceae;Other	5.29844e-05	7	0.00246247	109	0.335047	0.936337
k__Bacteria;p__Actinobacteria;c__Acidimicrobiia;o__Acidimicrobiales;f__;g__	9.17996e-05	7	0.00427884	109	0.334074	0.936817
k__Bacteria;p__Proteobacteria;c__Deltaproteobacteria;o__Syntrophobacterales;f__Syntrophaceae;g__	6.24584e-07	7	2.91781e-05	109	0.33332	0.937187
k__Bacteria;p__Planctomycetes;c__Planctomycetia;o__Gemmatales;f__Isosphaeraceae;g__	0.000538948	7	0.025181	109	0.333274	0.93721
k__Bacteria;p__Proteobacteria;c__Alphaproteobacteria;o__Rhizobiales;f__Beijerinckiaceae;g__Beijerinckia	0.000116658	7	0.00549558	109	0.330545	0.93854
k__Bacteria;p__Proteobacteria;c__Alphaproteobacteria;o__Rhizobiales;f__Hyphomicrobiaceae;Other	4.82431e-06	7	0.000227595	109	0.330066	0.938773
k__Bacteria;p__Chlorobi;c__OPB56;o__;f__;g__	3.23784e-05	7	0.0015289	109	0.329765	0.938918
k__Bacteria;p__Bacteroidetes;c__Sphingobacteriia;o__Sphingobacteriales;f__Sphingobacteriaceae;g__Pedobacter	8.13904e-06	7	0.000390039	109	0.324933	0.941233
k__Bacteria;p__Planctomycetes;c__C6;o__d113;f__;g__	3.24336e-07	7	1.55512e-05	109	0.324758	0.941316
k__Bacteria;p__Planctomycetes;c__Phycisphaerae;o__Phycisphaerales;f__;g__	5.3742e-06	7	0.00025813	109	0.324193	0.941584
k__Bacteria;p__Verrucomicrobia;c__Verrucomicrobiae;o__Verrucomicrobiales;f__Verrucomicrobiaceae;g__	8.54449e-05	7	0.00410876	109	0.32382	0.94176
k__Bacteria;p__Proteobacteria;c__Alphaproteobacteria;o__Rhizobiales;f__Bradyrhizobiaceae;g__Afipia	8.89435e-05	7	0.00429236	109	0.322661	0.942306
k__Bacteria;p__Actinobacteria;c__Thermoleophilia;o__Solirubrobacterales;f__Conexibacteraceae;Other	5.05913e-07	7	2.44452e-05	109	0.322263	0.942493
k__Bacteria;p__Firmicutes;c__Bacilli;o__Bacillales;f__Bacillaceae;g__Bacillus	1.66862e-05	7	0.000809292	109	0.321056	0.943058
k__Bacteria;p__Cyanobacteria;c__Gloeobacterophycideae;o__Gloeobacterales;f__Gloeobacteraceae;g__Gloeobacter	1.05555e-06	7	5.12032e-05	109	0.321003	0.943083
k__Bacteria;p__Proteobacteria;c__Gammaproteobacteria;o__Legionellales;f__Coxiellaceae;g__Aquicella	4.69748e-06	7	0.000227883	109	0.320982	0.943093
k__Bacteria;p__Actinobacteria;c__Actinobacteria;o__Actinomycetales;f__Microbacteriaceae;g__Leucobacter	6.11488e-08	7	2.96918e-06	109	0.320686	0.943231
k__Bacteria;p__Acidobacteria;c__Acidobacteriia;o__Acidobacteriales;f__Acidobacteriaceae;Other	2.49834e-06	7	0.000121668	109	0.319744	0.943669
k__Bacteria;p__Proteobacteria;c__Betaproteobacteria;o__Nitrosomonadales;f__Nitrosomonadaceae;Other	5.83639e-05	7	0.00285308	109	0.318537	0.944229
k__Bacteria;p__Proteobacteria;c__Gammaproteobacteria;o__Legionellales;f__Coxiellaceae;g__	7.27367e-05	7	0.00357732	109	0.31661	0.945115
k__Bacteria;p__Actinobacteria;c__Thermoleophilia;o__Solirubrobacterales;f__Conexibacteraceae;g__Conexibacter	1.36021e-07	7	6.69473e-06	109	0.316373	0.945224
k__Bacteria;p__Planctomycetes;c__Planctomycetia;o__Pirellulales;f__Pirellulaceae;g__A17	3.00244e-05	7	0.00150085	109	0.311507	0.947429
k__Bacteria;p__Acidobacteria;c__Sva0725;o__Sva0725;f__;g__	4.69132e-07	7	2.34578e-05	109	0.311413	0.947471
k__Bacteria;p__Proteobacteria;c__Alphaproteobacteria;o__BD7-3;f__;g__	1.66729e-05	7	0.000835158	109	0.310865	0.947716
k__Bacteria;p__Firmicutes;c__Clostridia;o__Clostridiales;Other;Other	2.06525e-05	7	0.00103561	109	0.31053	0.947866
k__Bacteria;p__Actinobacteria;c__Acidimicrobiia;o__Acidimicrobiales;f__wb1_P06;g__	1.22419e-06	7	6.16041e-05	109	0.309432	0.948355
k__Bacteria;p__Actinobacteria;c__Actinobacteria;o__Actinomycetales;f__Frankiaceae;g__	2.49295e-06	7	0.000125928	109	0.308261	0.948874
k__Bacteria;p__Chloroflexi;c__S085;o__;f__;g__	1.07209e-06	7	5.47714e-05	109	0.304793	0.950394
k__Bacteria;p__Cyanobacteria;c__Chloroplast;o__Chlorophyta;f__Trebouxiophyceae;g__Coccomyxa	2.81129e-06	7	0.000143711	109	0.30461	0.950474
k__Bacteria;p__Bacteroidetes;c__Bacteroidia;o__Bacteroidales;f__SB-1;g__	7.50611e-06	7	0.000385235	109	0.303401	0.950998
k__Bacteria;p__Cyanobacteria;c__Chloroplast;o__Chlorophyta;f__Trebouxiophyceae;Other	2.08214e-06	7	0.000108492	109	0.298841	0.95295
k__Bacteria;p__Cyanobacteria;c__Oscillatoriophycideae;o__Chroococcales;f__Cyanobacteriaceae;g__Aphanothece	1.11037e-06	7	5.79791e-05	109	0.298212	0.953215
k__Bacteria;p__Verrucomicrobia;c__Opitutae;o__Opitutales;f__Opitutaceae;g__Opitutus	2.58231e-06	7	0.000135542	109	0.296662	0.953867
k__Bacteria;p__Proteobacteria;c__Alphaproteobacteria;o__Sphingomonadales;f__Sphingomonadaceae;g__	1.78432e-05	7	0.0009378	109	0.296272	0.95403
k__Bacteria;p__Chloroflexi;c__Anaerolineae;o__DRC31;f__;g__	4.00844e-06	7	0.000211026	109	0.29578	0.954236
k__Bacteria;p__Proteobacteria;c__Betaproteobacteria;o__Burkholderiales;f__Alcaligenaceae;Other	0.000193584	7	0.0102084	109	0.295286	0.954442
k__Bacteria;p__Actinobacteria;c__Actinobacteria;o__Actinomycetales;f__Microbacteriaceae;g__Candidatus Aquiluna	3.05442e-07	7	1.61554e-05	109	0.294401	0.954809
k__Bacteria;p__Proteobacteria;c__Gammaproteobacteria;o__Pseudomonadales;f__Moraxellaceae;g__Acinetobacter	8.90851e-05	7	0.00478057	109	0.290171	0.956544
k__Bacteria;p__Acidobacteria;c__Solibacteres;o__Solibacterales;f__Solibacteraceae;g__Candidatus Solibacter	3.35887e-07	7	1.81041e-05	109	0.288899	0.957059
k__Bacteria;p__Tenericutes;c__CK-1C4-19;o__;f__;g__	1.19208e-08	7	6.46511e-07	109	0.287117	0.957775
Unclassified;Other;Other;Other;Other;Other	0.00252344	7	0.136888	109	0.28705	0.957801
k__Bacteria;p__Gemmatimonadetes;c__Gemmatimonadetes;o__Gemmatimonadales;f__;g__	1.03869e-05	7	0.000567143	109	0.285182	0.958544
k__Bacteria;p__Nitrospirae;c__Nitrospira;o__Nitrospirales;f__[Thermodesulfovibrionaceae];g__	1.73495e-06	7	9.52664e-05	109	0.283581	0.959176
k__Bacteria;p__Actinobacteria;c__Thermoleophilia;o__;f__;g__	7.10638e-07	7	3.9215e-05	109	0.282179	0.959724
k__Bacteria;p__Proteobacteria;c__Alphaproteobacteria;o__Caulobacterales;f__Caulobacteraceae;g__Mycoplana	1.39848e-05	7	0.000772291	109	0.28197	0.959806
k__Bacteria;p__Proteobacteria;c__Alphaproteobacteria;o__Rhodobacterales;f__Rhodobacteraceae;g__Anaerospora	2.00317e-06	7	0.000111344	109	0.280144	0.960513
k__Bacteria;p__Proteobacteria;c__Betaproteobacteria;o__Neisseriales;f__Neisseriaceae;Other	1.0484e-05	7	0.000584627	109	0.27924	0.960861
k__Bacteria;p__Actinobacteria;c__Actinobacteria;o__Actinomycetales;f__Thermomonosporaceae;g__Actinomadura	1.34084e-05	7	0.00075107	109	0.277988	0.96134
k__Bacteria;p__Proteobacteria;c__Alphaproteobacteria;o__Caulobacterales;f__Caulobacteraceae;g__Caulobacter	0.000104912	7	0.00593014	109	0.275478	0.962291
k__Bacteria;p__Chloroflexi;c__Ktedonobacteria;o__Ktedonobacterales;f__Ktedonobacteraceae;g__	1.14384e-06	7	6.48034e-05	109	0.27485	0.962526
k__Bacteria;p__Verrucomicrobia;c__Verrucomicrobiae;o__Verrucomicrobiales;f__Verrucomicrobiaceae;g__Verrucomicrobium	2.11385e-06	7	0.000120181	109	0.273883	0.962888
k__Bacteria;p__Bacteroidetes;c__Bacteroidia;o__Bacteroidales;Other;Other	9.33822e-06	7	0.000532844	109	0.272893	0.963256
k__Bacteria;p__Bacteroidetes;c__Bacteroidia;o__Bacteroidales;f__Porphyromonadaceae;g__Porphyromonas	4.78084e-06	7	0.000273659	109	0.272034	0.963574
k__Bacteria;p__[Thermi];c__Deinococci;o__Deinococcales;f__Deinococcaceae;g__Deinococcus	0.0146596	7	0.841336	109	0.27132	0.963837
k__Bacteria;p__Proteobacteria;c__Betaproteobacteria;o__Rhodocyclales;f__Rhodocyclaceae;g__Sulfuritalea	1.03292e-05	7	0.000593076	109	0.271198	0.963882
k__Bacteria;p__Proteobacteria;c__Alphaproteobacteria;o__Rhizobiales;f__Rhizobiaceae;g__Rhizobium	5.56719e-07	7	3.20877e-05	109	0.270163	0.964261
k__Bacteria;p__Chloroflexi;c__SL56;o__;f__;g__	0.000110948	7	0.00641972	109	0.26911	0.964645
k__Bacteria;p__Proteobacteria;c__Alphaproteobacteria;o__Sphingomonadales;f__;g__	1.27079e-05	7	0.000736453	109	0.268694	0.964796
k__Bacteria;p__Verrucomicrobia;c__[Pedosphaerae];o__[Pedosphaerales];f__[Pedosphaeraceae];g__Pedosphaera	9.17791e-06	7	0.000534125	109	0.267565	0.965203
k__Bacteria;p__Proteobacteria;c__Deltaproteobacteria;o__Syntrophobacterales;f__Syntrophobacteraceae;g__	4.10224e-06	7	0.000240453	109	0.265655	0.965887
k__Bacteria;p__Chloroflexi;c__Anaerolineae;o__Caldilineales;f__Caldilineaceae;Other	2.94498e-05	7	0.0017526	109	0.261655	0.967295
k__Bacteria;p__Bacteroidetes;c__Sphingobacteriia;o__Sphingobacteriales;f__Sphingobacteriaceae;g__	3.49736e-05	7	0.00208979	109	0.260595	0.967663
k__Bacteria;p__Proteobacteria;c__Betaproteobacteria;o__IS-44;f__;g__	3.49836e-06	7	0.000210022	109	0.259375	0.968083
k__Bacteria;p__Proteobacteria;c__Betaproteobacteria;o__Burkholderiales;f__Comamonadaceae;g__Comamonas	5.6367e-07	7	3.39559e-05	109	0.258487	0.968387
k__Bacteria;p__Cyanobacteria;c__Oscillatoriophycideae;o__Chroococcales;f__Xenococcaceae;Other	0.000219067	7	0.0132755	109	0.256954	0.968908
k__Bacteria;p__Proteobacteria;c__Gammaproteobacteria;o__Xanthomonadales;f__Xanthomonadaceae;g__Aspromonas	6.93982e-08	7	4.24314e-06	109	0.254677	0.969673
k__Bacteria;p__Cyanobacteria;c__Chloroplast;o__Streptophyta;f__;g__	0.00384989	7	0.235884	109	0.254143	0.969851
k__Bacteria;p__[Thermi];c__Deinococci;o__Deinococcales;f__Deinococcaceae;Other	4.10882e-07	7	2.51987e-05	109	0.253903	0.969931
k__Bacteria;p__Proteobacteria;c__Alphaproteobacteria;o__Sphingomonadales;f__Erythrobacteraceae;Other	6.77671e-05	7	0.00415736	109	0.253822	0.969958
k__Bacteria;p__Actinobacteria;c__Actinobacteria;o__Actinomycetales;f__Corynebacteriaceae;g__Corynebacterium	0.000155275	7	0.00952649	109	0.253803	0.969964
k__Bacteria;p__Armatimonadetes;c__[Fimbriimonadia];o__[Fimbriimonadales];f__[Fimbriimonadaceae];g__Fimbriimonas	1.33479e-05	7	0.000822861	109	0.252589	0.970365
k__Bacteria;p__Actinobacteria;c__Thermoleophilia;o__Solirubrobacterales;Other;Other	1.96393e-05	7	0.00122544	109	0.249553	0.971356
k__Bacteria;p__Firmicutes;c__Bacilli;o__Bacillales;f__Paenibacillaceae;g__Paenibacillus	0.000148394	7	0.00930839	109	0.248238	0.971779
k__Bacteria;p__Chloroflexi;c__Anaerolineae;o__Anaerolineales;f__Anaerolinaceae;g__	4.33114e-06	7	0.000271752	109	0.248175	0.971799
k__Bacteria;p__Acidobacteria;c__iii1-8;o__32-20;f__;g__	5.83639e-07	7	3.6766e-05	109	0.247187	0.972114
k__Bacteria;p__Actinobacteria;c__Acidimicrobiia;o__Acidimicrobiales;f__koll13;g__	1.07079e-06	7	6.77797e-05	109	0.246	0.972491
k__Bacteria;p__Proteobacteria;c__Alphaproteobacteria;o__Caulobacterales;f__Caulobacteraceae;g__	9.62901e-05	7	0.00609723	109	0.245911	0.972519
k__Bacteria;p__Bacteroidetes;c__Flavobacteriia;o__Flavobacteriales;f__Cryomorphaceae;g__	7.36246e-06	7	0.000466643	109	0.245678	0.972592
k__Bacteria;p__Bacteroidetes;c__Flavobacteriia;o__Flavobacteriales;f__Flavobacteriaceae;g__Leeuwenhoekiella	0.000420358	7	0.0267587	109	0.244615	0.972926
k__Bacteria;p__Proteobacteria;c__Alphaproteobacteria;o__Caulobacterales;f__Caulobacteraceae;g__Phenylobacterium	1.45201e-05	7	0.000938524	109	0.240908	0.974072
k__Bacteria;p__Bacteroidetes;c__Cytophagia;o__Cytophagales;f__Cytophagaceae;g__Persicitalea	1.54109e-07	7	9.99961e-06	109	0.239979	0.974355
k__Bacteria;p__Gemmatimonadetes;c__Gemmatimonadetes;o__Gemmatimonadales;f__Gemmatimonadaceae;g__Gemmatimonas	2.88506e-07	7	1.87637e-05	109	0.239423	0.974523
k__Bacteria;p__Chloroflexi;c__Anaerolineae;o__Caldilineales;f__Caldilineaceae;g__Caldilinea	5.91717e-05	7	0.0038497	109	0.23934	0.974548
k__Bacteria;p__Proteobacteria;c__Gammaproteobacteria;o__Xanthomonadales;f__Xanthomonadaceae;g__Arenimonas	1.5201e-05	7	0.00100222	109	0.236177	0.975494
k__Bacteria;p__Gemmatimonadetes;c__Gemmatimonadetes;o__;f__;g__	4.04309e-06	7	0.000269291	109	0.233787	0.976195
k__Bacteria;p__Gemmatimonadetes;c__Gemmatimonadetes;o__KD8-87;f__;g__	3.67116e-07	7	2.45185e-05	109	0.233151	0.976379
k__Bacteria;p__Cyanobacteria;c__Nostocophycideae;o__Nostocales;f__Nostocaceae;g__Toxopsis	0.00073908	7	0.0495036	109	0.232479	0.976573
k__Bacteria;p__WS5;c__;o__;f__;g__	1.00211e-06	7	6.73978e-05	109	0.231525	0.976847
k__Bacteria;p__Proteobacteria;c__Alphaproteobacteria;o__Rhizobiales;f__Hyphomicrobiaceae;g__Rhodoplanes	0.000191665	7	0.012935	109	0.230732	0.977074
k__Bacteria;p__Bacteroidetes;c__[Saprospirae];o__[Saprospirales];f__Chitinophagaceae;Other	3.30405e-06	7	0.000226523	109	0.227123	0.978087
k__Bacteria;p__Firmicutes;Other;Other;Other;Other	3.64911e-07	7	2.50367e-05	109	0.226954	0.978134
k__Bacteria;p__OP11;c__OP11-4;o__;f__;g__	8.39719e-08	7	5.76491e-06	109	0.226814	0.978173
k__Bacteria;p__Verrucomicrobia;c__[Pedosphaerae];o__[Pedosphaerales];f__R4-41B;g__	3.35887e-07	7	2.30596e-05	109	0.226814	0.978173
k__Bacteria;p__Verrucomicrobia;c__[Pedosphaerae];o__[Pedosphaerales];f__[Pedosphaeraceae];Other	8.39719e-08	7	5.76491e-06	109	0.226814	0.978173
k__Bacteria;p__Firmicutes;c__Bacilli;o__Bacillales;f__;g__	1.84084e-07	7	1.26727e-05	109	0.226192	0.978344
k__Bacteria;p__Cyanobacteria;c__Chloroplast;Other;Other;Other	2.51373e-06	7	0.000173634	109	0.22543	0.978554
k__Bacteria;p__Proteobacteria;c__Deltaproteobacteria;o__Myxococcales;f__Haliangiaceae;g__	3.59561e-06	7	0.000251892	109	0.222274	0.979407
k__Bacteria;p__Cyanobacteria;c__Oscillatoriophycideae;o__Chroococcales;f__Xenococcaceae;g__Chroococcidiopsis	1.94332e-05	7	0.00136747	109	0.221287	0.97967
k__Bacteria;p__Planctomycetes;c__Planctomycetia;o__Gemmatales;f__Isosphaeraceae;Other	1.94651e-07	7	1.37518e-05	109	0.220407	0.979903
k__Bacteria;p__Proteobacteria;c__Deltaproteobacteria;o__FAC87;f__;g__	1.17283e-07	7	8.34223e-06	109	0.218918	0.980293
k__Bacteria;p__Chloroflexi;c__Anaerolineae;o__GCA004;f__;g__	2.00561e-07	7	1.4335e-05	109	0.21786	0.980568
k__Bacteria;p__Chloroflexi;Other;Other;Other;Other	3.99734e-07	7	2.86752e-05	109	0.217066	0.980772
k__Bacteria;p__Proteobacteria;c__Alphaproteobacteria;o__Rhizobiales;f__Hyphomicrobiaceae;g__	1.1263e-06	7	8.11431e-05	109	0.216138	0.98101
k__Bacteria;p__Cyanobacteria;c__Synechococcophycideae;o__Synechococcales;f__Chamaesiphonaceae;g__	2.32181e-05	7	0.00167582	109	0.215739	0.981112
k__Bacteria;p__Cyanobacteria;c__Oscillatoriophycideae;o__Chroococcales;Other;Other	7.9454e-06	7	0.000574367	109	0.215405	0.981196
k__Bacteria;p__Proteobacteria;c__Gammaproteobacteria;o__[Marinicellales];f__[Marinicellaceae];g__	6.54071e-05	7	0.00477696	109	0.213207	0.981749
k__Bacteria;p__Chloroflexi;c__TK17;o__;f__;g__	8.02243e-07	7	5.86916e-05	109	0.212843	0.981839
k__Bacteria;p__Cyanobacteria;c__Chloroplast;o__Chlorophyta;f__Chlamydomonadaceae;Other	4.18513e-05	7	0.0030696	109	0.212302	0.981973
k__Bacteria;p__Proteobacteria;c__Alphaproteobacteria;o__Rhizobiales;f__Bradyrhizobiaceae;g__	5.91873e-06	7	0.000434669	109	0.212031	0.98204
k__Bacteria;p__Cyanobacteria;c__Oscillatoriophycideae;o__Chroococcales;f__Gomphosphaeriaceae;Other	6.39574e-06	7	0.000471869	109	0.211056	0.98228
k__Bacteria;p__Verrucomicrobia;c__[Pedosphaerae];o__[Pedosphaerales];Other;Other	6.93982e-08	7	5.14415e-06	109	0.210069	0.98252
k__Bacteria;p__Actinobacteria;c__Actinobacteria;o__Actinomycetales;f__Micrococcaceae;g__Rothia	1.15402e-08	7	8.58669e-07	109	0.209275	0.982712
k__Bacteria;p__TM6;c__SJA-4;o__S1198;f__;g__	5.05913e-07	7	3.79604e-05	109	0.207527	0.983131
k__Bacteria;p__Proteobacteria;c__Alphaproteobacteria;o__Rhizobiales;f__Methylobacteriaceae;g__Methylobacterium	0.000139728	7	0.0105748	109	0.20575	0.98355
k__Bacteria;p__Actinobacteria;c__Actinobacteria;o__Actinomycetales;f__Nocardioidaceae;g__Friedmanniella	7.29554e-07	7	5.54143e-05	109	0.205005	0.983725
k__Bacteria;p__Proteobacteria;c__Alphaproteobacteria;o__Rhizobiales;f__Methylobacteriaceae;Other	5.46142e-07	7	4.15281e-05	109	0.204782	0.983776
k__Bacteria;p__Proteobacteria;c__Deltaproteobacteria;o__Bdellovibrionales;f__Bdellovibrionaceae;g__Bdellovibrio	8.94655e-07	7	6.81522e-05	109	0.204411	0.983862
k__Bacteria;p__Proteobacteria;c__Alphaproteobacteria;o__Rhizobiales;f__Rhizobiaceae;g__Kaistia	1.17283e-05	7	0.000900897	109	0.202716	0.984252
k__Bacteria;p__Proteobacteria;c__Deltaproteobacteria;o__Desulfobacterales;f__Desulfobacteraceae;Other	1.55928e-06	7	0.0001198	109	0.202672	0.984262
k__Bacteria;p__Proteobacteria;c__Betaproteobacteria;o__Burkholderiales;f__;g__	3.33176e-05	7	0.00256607	109	0.202178	0.984375
k__Bacteria;p__Actinobacteria;c__Actinobacteria;o__Actinomycetales;f__Geodermatophilaceae;g__	2.29367e-05	7	0.00176738	109	0.202083	0.984396
k__Bacteria;p__Firmicutes;c__Bacilli;o__Bacillales;f__[Exiguobacteraceae];g__	4.63325e-05	7	0.00357946	109	0.201556	0.984515
k__Bacteria;p__Firmicutes;c__Bacilli;o__Gemellales;f__Gemellaceae;g__	1.43772e-05	7	0.00111376	109	0.201006	0.984639
k__Bacteria;p__Actinobacteria;c__Thermoleophilia;o__Gaiellales;Other;Other	6.24584e-07	7	4.85499e-05	109	0.200323	0.984792
k__Bacteria;p__Actinobacteria;c__Rubrobacteria;o__Rubrobacterales;f__Rubrobacteraceae;g__Rubrobacter	1.24984e-07	7	9.7438e-06	109	0.199735	0.984923
k__Bacteria;p__Proteobacteria;c__Deltaproteobacteria;o__Spirobacillales;f__;g__	1.05303e-05	7	0.000821397	109	0.199626	0.984948
k__Bacteria;p__Cyanobacteria;c__Oscillatoriophycideae;o__Chroococcales;f__Cyanobacteriaceae;g__Cyanobacterium	8.50128e-07	7	6.63947e-05	109	0.199379	0.985003
k__Bacteria;p__Bacteroidetes;Other;Other;Other;Other	1.13702e-05	7	0.000892338	109	0.198412	0.985216
k__Bacteria;p__Planctomycetes;c__Planctomycetia;Other;Other;Other	4.33739e-07	7	3.41782e-05	109	0.197609	0.985392
k__Bacteria;p__Bacteroidetes;c__Cytophagia;o__Cytophagales;Other;Other	1.17283e-07	7	9.24324e-06	109	0.197578	0.985398
k__Bacteria;p__Actinobacteria;c__Acidimicrobiia;o__Acidimicrobiales;Other;Other	9.93327e-06	7	0.000784552	109	0.197151	0.985491
k__Bacteria;p__Proteobacteria;c__Alphaproteobacteria;o__Rhodospirillales;f__Acetobacteraceae;g__Roseococcus	1.36412e-05	7	0.00108166	109	0.196378	0.985659
k__Bacteria;p__Proteobacteria;c__Deltaproteobacteria;o__Bdellovibrionales;f__Bacteriovoracaceae;g__	1.73495e-06	7	0.000137614	109	0.196315	0.985672
k__Bacteria;p__Verrucomicrobia;c__[Spartobacteria];o__[Chthoniobacterales];f__[Chthoniobacteraceae];g__OR-59	7.12563e-08	7	5.71602e-06	109	0.194115	0.986142
k__Bacteria;p__Proteobacteria;c__Alphaproteobacteria;o__Sphingomonadales;f__Sphingomonadaceae;g__Sphingobium	9.69095e-06	7	0.000778018	109	0.193957	0.986175
k__Bacteria;p__Actinobacteria;c__Actinobacteria;o__Actinomycetales;f__Micrococcaceae;g__Kocuria	1.44594e-07	7	1.16995e-05	109	0.192448	0.986492
k__Bacteria;p__Proteobacteria;c__Alphaproteobacteria;o__Rhizobiales;f__Brucellaceae;Other	4.3737e-06	7	0.000354256	109	0.192247	0.986533
k__Bacteria;p__Planctomycetes;c__OM190;o__CL500-15;f__;g__	2.50528e-07	7	2.04535e-05	109	0.190729	0.986847
k__Bacteria;p__Verrucomicrobia;c__[Spartobacteria];o__[Chthoniobacterales];f__[Chthoniobacteraceae];Other	2.68023e-07	7	2.19146e-05	109	0.190444	0.986905
k__Bacteria;p__Cyanobacteria;c__Oscillatoriophycideae;o__Oscillatoriales;f__Phormidiaceae;g__	2.00561e-07	7	1.65875e-05	109	0.188275	0.987343
k__Bacteria;p__Chlorobi;c__SJA-28;o__;f__;g__	9.42581e-06	7	0.000779992	109	0.188173	0.987364
k__Bacteria;p__Firmicutes;c__Clostridia;o__Clostridiales;f__Peptococcaceae;g__Desulfosporosinus	5.25275e-06	7	0.000436313	109	0.187464	0.987505
k__Bacteria;p__Gemmatimonadetes;c__Gemmatimonadetes;o__Ellin5290;f__;g__	6.66917e-07	7	5.58235e-05	109	0.18603	0.987788
k__Bacteria;p__Proteobacteria;c__Alphaproteobacteria;o__Rhizobiales;f__Aurantimonadaceae;g__	1.46856e-07	7	1.2294e-05	109	0.186005	0.987792
k__Bacteria;p__Proteobacteria;c__Alphaproteobacteria;o__Rhodobacterales;f__Rhodobacteraceae;g__Paracoccus	0.000481591	7	0.040361	109	0.1858	0.987833
k__Bacteria;p__Nitrospirae;c__Nitrospira;o__Nitrospirales;f__[Thermodesulfovibrionaceae];g__GOUTA19	3.67116e-07	7	3.08256e-05	109	0.185447	0.987901
k__Bacteria;p__Bacteroidetes;c__Flavobacteriia;o__Flavobacteriales;f__Flavobacteriaceae;Other	5.1734e-05	7	0.00437376	109	0.184183	0.988146
k__Bacteria;p__Actinobacteria;c__Actinobacteria;o__Actinomycetales;f__Streptomycetaceae;Other	1.35375e-06	7	0.000114496	109	0.18411	0.98816
k__Bacteria;p__Proteobacteria;c__Alphaproteobacteria;o__Caulobacterales;f__Caulobacteraceae;g__Brevundimonas	1.25476e-08	7	1.06559e-06	109	0.183359	0.988304
k__Bacteria;p__Verrucomicrobia;c__Verruco-5;Other;Other;Other	5.74687e-06	7	0.000493464	109	0.181344	0.988684
k__Bacteria;p__Proteobacteria;c__Deltaproteobacteria;Other;Other;Other	1.78586e-06	7	0.000154197	109	0.180343	0.98887
k__Bacteria;p__Proteobacteria;c__Deltaproteobacteria;o__Myxococcales;f__Myxococcaceae;Other	7.25099e-08	7	6.30389e-06	109	0.179109	0.989097
k__Bacteria;p__Actinobacteria;c__Actinobacteria;o__Actinomycetales;f__Microbacteriaceae;g__	2.75101e-06	7	0.000239452	109	0.178897	0.989136
k__Bacteria;p__Chloroflexi;c__P2-11E;o__;f__;g__	1.73495e-08	7	1.51129e-06	109	0.178759	0.989161
k__Bacteria;p__Proteobacteria;c__Alphaproteobacteria;o__Rhizobiales;f__Methylocystaceae;Other	1.73495e-08	7	1.51129e-06	109	0.178759	0.989161
k__Bacteria;p__Actinobacteria;c__Actinobacteria;o__Actinomycetales;f__Geodermatophilaceae;Other	4.44149e-08	7	3.88693e-06	109	0.17793	0.989311
k__Bacteria;p__Proteobacteria;c__Betaproteobacteria;o__MND1;f__;g__	2.66767e-06	7	0.000234557	109	0.177097	0.98946
k__Bacteria;p__Bacteroidetes;c__Bacteroidia;o__Bacteroidales;f__;g__	0.000214535	7	0.0189599	109	0.176194	0.989621
k__Bacteria;p__Chloroflexi;c__Dehalococcoidetes;o__GIF9;f__;g__	5.62125e-08	7	4.96867e-06	109	0.176166	0.989626
k__Bacteria;p__Proteobacteria;c__Alphaproteobacteria;o__Rhizobiales;f__Phyllobacteriaceae;g__	1.06166e-05	7	0.000939952	109	0.175876	0.989677
k__Bacteria;p__Verrucomicrobia;c__[Pedosphaerae];o__[Pedosphaerales];f__;g__	2.0993e-06	7	0.00018602	109	0.175729	0.989703
k__Bacteria;p__Actinobacteria;c__Actinobacteria;o__Actinomycetales;f__Actinomycetaceae;g__Actinomyces	2.20159e-06	7	0.00019668	109	0.174303	0.989953
k__Bacteria;p__Proteobacteria;c__Deltaproteobacteria;o__Syntrophobacterales;f__Syntrophaceae;g__Desulfobacca	2.42059e-06	7	0.000216783	109	0.173869	0.990028
k__Bacteria;p__Firmicutes;c__Bacilli;o__Lactobacillales;f__Lactobacillaceae;g__Lactobacillus	7.76555e-07	7	6.97835e-05	109	0.17328	0.99013
k__Bacteria;p__Armatimonadetes;c__[Fimbriimonadia];o__[Fimbriimonadales];f__[Fimbriimonadaceae];g__	8.39719e-08	7	7.56694e-06	109	0.172799	0.990212
k__Bacteria;p__Actinobacteria;c__Actinobacteria;o__Actinomycetales;f__Nocardiaceae;g__Rhodococcus	2.50009e-05	7	0.00225762	109	0.172439	0.990274
k__Bacteria;p__Proteobacteria;c__Alphaproteobacteria;o__Rickettsiales;f__Rickettsiaceae;g__	1.11037e-06	7	0.000100327	109	0.172338	0.990291
k__Bacteria;p__Bacteroidetes;c__Cytophagia;o__Cytophagales;f__Cyclobacteriaceae;g__	3.06046e-07	7	2.79026e-05	109	0.170793	0.990551
k__Bacteria;p__Proteobacteria;c__Gammaproteobacteria;o__Xanthomonadales;f__Xanthomonadaceae;g__Stenotrophomonas	0.000257719	7	0.023577	109	0.17021	0.990649
k__Bacteria;p__Armatimonadetes;c__0319-6E2;o__;f__;g__	2.17633e-06	7	0.00019992	109	0.16951	0.990764
k__Bacteria;p__Proteobacteria;c__Gammaproteobacteria;o__Pseudomonadales;f__Moraxellaceae;g__Enhydrobacter	1.00211e-06	7	9.21757e-05	109	0.169289	0.990801
k__Bacteria;p__Proteobacteria;c__Deltaproteobacteria;o__Desulfobacterales;f__Desulfobulbaceae;g__Desulfobulbus	1.87653e-06	7	0.00017267	109	0.169226	0.990811
k__Bacteria;p__Actinobacteria;c__Thermoleophilia;o__Solirubrobacterales;f__Solirubrobacteraceae;Other	1.36021e-07	7	1.25513e-05	109	0.16875	0.990889
k__Bacteria;p__Acidobacteria;c__Acidobacteriia;o__Acidobacteriales;f__Koribacteraceae;g__	3.92122e-07	7	3.62722e-05	109	0.168336	0.990957
k__Bacteria;p__Proteobacteria;c__Deltaproteobacteria;o__Myxococcales;f__Polyangiaceae;Other	5.68998e-07	7	5.27101e-05	109	0.168091	0.990996
k__Bacteria;p__Actinobacteria;c__Actinobacteria;o__Actinomycetales;f__Pseudonocardiaceae;g__	0.000190591	7	0.0177757	109	0.166956	0.991179
k__Bacteria;p__Cyanobacteria;c__ML635J-21;o__;f__;g__	3.67116e-07	7	3.44297e-05	109	0.166035	0.991326
k__Bacteria;p__Proteobacteria;c__Gammaproteobacteria;o__Oceanospirillales;f__Halomonadaceae;g__Halomonas	3.06046e-07	7	2.88036e-05	109	0.165451	0.991419
k__Bacteria;p__Proteobacteria;c__Alphaproteobacteria;o__Rhodospirillales;Other;Other	1.17283e-07	7	1.10453e-05	109	0.165344	0.991436
k__Bacteria;p__Proteobacteria;c__Alphaproteobacteria;o__Rhodobacterales;f__Hyphomonadaceae;g__	6.24584e-07	7	5.93621e-05	109	0.163836	0.991671
k__Bacteria;p__Cyanobacteria;c__;o__;f__;g__	1.73495e-06	7	0.000165095	109	0.163638	0.991701
k__Bacteria;p__Proteobacteria;c__Betaproteobacteria;o__Methylophilales;f__Methylophilaceae;g__	9.99334e-08	7	9.53397e-06	109	0.163217	0.991766
k__Bacteria;p__Acidobacteria;c__[Chloracidobacteria];o__RB41;f__;g__	4.33739e-07	7	4.13863e-05	109	0.163192	0.99177
k__Bacteria;p__Firmicutes;c__Clostridia;o__Clostridiales;f__[Tissierellaceae];g__Peptoniphilus	8.39719e-08	7	8.01744e-06	109	0.16309	0.991786
k__Bacteria;p__Proteobacteria;c__Alphaproteobacteria;o__Rhizobiales;f__Bradyrhizobiaceae;g__Balneimonas	8.39718e-06	7	0.00080715	109	0.161997	0.991952
k__Bacteria;p__Actinobacteria;c__Actinobacteria;o__Actinomycetales;f__Gordoniaceae;g__Gordonia	5.62125e-08	7	5.41917e-06	109	0.161521	0.992024
k__Bacteria;p__Bacteroidetes;c__VC2_1_Bac22;o__;f__;g__	6.66917e-07	7	6.43831e-05	109	0.161298	0.992057
k__Bacteria;p__Chlorobi;c__BSV26;o__VC38;f__;g__	1.22419e-06	7	0.000119269	109	0.159826	0.992276
k__Bacteria;p__Actinobacteria;c__Thermoleophilia;o__Solirubrobacterales;f__Patulibacteraceae;g__Patulibacter	3.47081e-07	7	3.41686e-05	109	0.158173	0.992518
k__Bacteria;p__Proteobacteria;c__Betaproteobacteria;o__Burkholderiales;f__Alcaligenaceae;g__Achromobacter	1.45552e-05	7	0.00143899	109	0.157503	0.992614
k__Bacteria;p__Actinobacteria;c__Actinobacteria;o__Actinomycetales;f__Nocardioidaceae;g__Aeromicrobium	2.02549e-06	7	0.000200683	109	0.157162	0.992663
k__Bacteria;p__Armatimonadetes;c__SJA-176;o__RB046;f__;g__	9.99334e-08	7	9.98448e-06	109	0.155853	0.992849
k__Bacteria;p__Verrucomicrobia;c__Verruco-5;o__LD1-PB3;f__;g__	2.2485e-07	7	2.25777e-05	109	0.155075	0.992957
k__Bacteria;p__Acidobacteria;c__Solibacteres;o__Solibacterales;f__Solibacteraceae;g__	7.46367e-07	7	7.49657e-05	109	0.155031	0.992964
k__Bacteria;p__Firmicutes;c__Clostridia;o__Clostridiales;f__Veillonellaceae;g__Pelosinus	2.50528e-05	7	0.00251838	109	0.154904	0.992981
k__Bacteria;p__Cyanobacteria;c__Nostocophycideae;o__Nostocales;f__Nostocaceae;g__Nostoc	7.57773e-05	7	0.00765322	109	0.154178	0.993082
k__Bacteria;p__OP3;c__BD4-9;o__;f__;g__	1.36021e-07	7	1.39028e-05	109	0.152345	0.993331
k__Bacteria;p__Firmicutes;c__Clostridia;o__Clostridiales;f__[Mogibacteriaceae];g__	4.11462e-06	7	0.000423039	109	0.151453	0.99345
k__Bacteria;p__Bacteroidetes;c__Cytophagia;o__Cytophagales;f__Cytophagaceae;g__	4.34256e-05	7	0.00446805	109	0.151341	0.993465
k__Bacteria;p__Acidobacteria;c__Solibacteres;o__Solibacterales;f__[Bryobacteraceae];g__Bryobacter	1.11037e-06	7	0.000114292	109	0.151279	0.993473
k__Bacteria;p__Proteobacteria;c__Deltaproteobacteria;o__Syntrophobacterales;f__Syntrophobacteraceae;Other	6.24584e-07	7	6.43176e-05	109	0.151213	0.993482
k__Bacteria;p__Bacteroidetes;c__[Saprospirae];o__[Saprospirales];f__Chitinophagaceae;g__Chitinophaga	1.87957e-05	7	0.00195937	109	0.149372	0.993723
k__Bacteria;p__Chloroflexi;c__Anaerolineae;Other;Other;Other	2.49834e-08	7	2.60875e-06	109	0.149124	0.993756
k__Bacteria;p__Cyanobacteria;c__Oscillatoriophycideae;o__Chroococcales;f__Gomphosphaeriaceae;g__Snowella	2.49834e-08	7	2.60875e-06	109	0.149124	0.993756
k__Bacteria;p__Proteobacteria;c__Alphaproteobacteria;o__Rhizobiales;f__Phyllobacteriaceae;g__Phyllobacterium	5.62125e-08	7	5.86968e-06	109	0.149124	0.993756
k__Bacteria;p__Proteobacteria;c__Betaproteobacteria;o__Burkholderiales;f__Comamonadaceae;g__Methylibium	6.24584e-09	7	6.52187e-07	109	0.149124	0.993756
k__Bacteria;p__Bacteroidetes;c__Flavobacteriia;o__Flavobacteriales;f__[Weeksellaceae];g__Chryseobacterium	1.81358e-05	7	0.00189627	109	0.148924	0.993781
k__Bacteria;p__Gemmatimonadetes;c__Gemmatimonadetes;o__N1423WL;f__;g__	3.04569e-08	7	3.1924e-06	109	0.148558	0.993828
k__Bacteria;p__Firmicutes;c__Clostridia;o__Clostridiales;f__[Acidaminobacteraceae];g__Acidaminobacter	8.50128e-07	7	8.93705e-05	109	0.148122	0.993884
k__Bacteria;p__Proteobacteria;c__Gammaproteobacteria;o__Enterobacteriales;f__Enterobacteriaceae;Other	8.05669e-07	7	8.48637e-05	109	0.14783	0.993921
k__Bacteria;p__Chloroflexi;c__Anaerolineae;o__SHA-20;f__;g__	6.80172e-06	7	0.000717439	109	0.147626	0.993947
k__Bacteria;p__Cyanobacteria;c__4C0d-2;o__SM1D11;f__;g__	6.24584e-07	7	6.61197e-05	109	0.147092	0.994014
k__Bacteria;p__Chloroflexi;c__Anaerolineae;o__WCHB1-50;f__;g__	1.24611e-05	7	0.00133647	109	0.145186	0.994251
k__Bacteria;p__Chloroflexi;c__Anaerolineae;o__Anaerolineales;f__Anaerolinaceae;g__SHD-231	4.44149e-08	7	4.78794e-06	109	0.144447	0.994341
k__Bacteria;p__Verrucomicrobia;Other;Other;Other;Other	6.68092e-07	7	7.2133e-05	109	0.144222	0.994368
k__Bacteria;p__Chloroflexi;c__Anaerolineae;o__SJA-15;f__;g__	1.05555e-06	7	0.000114274	109	0.143833	0.994415
k__Bacteria;p__Verrucomicrobia;c__[Pedosphaerae];o__[Pedosphaerales];f__auto67_4W;g__	7.07931e-06	7	0.000770002	109	0.143162	0.994495
k__Bacteria;p__Proteobacteria;c__Gammaproteobacteria;o__Pasteurellales;f__Pasteurellaceae;g__Haemophilus	1.56552e-06	7	0.000170358	109	0.143095	0.994503
k__Bacteria;p__Chloroflexi;c__Anaerolineae;o__H39;f__;g__	3.35887e-07	7	3.65748e-05	109	0.143001	0.994514
k__Bacteria;p__Actinobacteria;c__Actinobacteria;o__Actinomycetales;f__Kineosporiaceae;g__	5.54106e-05	7	0.00605328	109	0.142538	0.994569
k__Bacteria;p__Bacteroidetes;c__Flavobacteriia;o__Flavobacteriales;f__Flavobacteriaceae;g__Lacinutrix	1.17283e-07	7	1.28473e-05	109	0.142152	0.994614
k__Bacteria;p__Firmicutes;c__Clostridia;o__Clostridiales;f__Veillonellaceae;g__Veillonella	5.25732e-05	7	0.00587591	109	0.139321	0.99494
k__Bacteria;p__Planctomycetes;c__vadinHA49;o__DH61;f__;g__	4.55322e-06	7	0.000509682	109	0.139106	0.994965
k__Bacteria;p__Proteobacteria;c__Deltaproteobacteria;o__NB1-j;f__NB1-i;g__	1.56146e-07	7	1.76562e-05	109	0.137709	0.99512
k__Bacteria;p__Proteobacteria;c__Deltaproteobacteria;o__Myxococcales;f__Cystobacterineae;g__	1.24729e-06	7	0.000143296	109	0.135538	0.995356
k__Bacteria;p__Actinobacteria;c__Actinobacteria;o__Actinomycetales;f__Nocardioidaceae;g__Propionicimonas	1.4943e-08	7	1.71777e-06	109	0.135457	0.995365
k__Bacteria;p__Actinobacteria;c__Actinobacteria;o__Actinomycetales;f__Micromonosporaceae;g__Pilimelia	5.14957e-07	7	5.96103e-05	109	0.134517	0.995464
k__Bacteria;p__Chlorobi;c__Ignavibacteria;o__Ignavibacteriales;f__Ignavibacteriaceae;g__	1.73495e-06	7	0.000201135	109	0.134316	0.995485
k__Bacteria;p__Gemmatimonadetes;c__Gemmatimonadetes;o__Gemmatimonadales;f__A1-B1;g__	9.50062e-07	7	0.000110618	109	0.133738	0.995546
k__Bacteria;p__Proteobacteria;c__TA18;o__PHOS-HD29;f__;g__	1.05555e-06	7	0.000123284	109	0.133321	0.995589
k__Bacteria;p__Proteobacteria;c__Gammaproteobacteria;o__Aeromonadales;f__Aeromonadaceae;g__	3.92122e-07	7	4.61833e-05	109	0.13221	0.995703
k__Bacteria;p__Actinobacteria;c__Actinobacteria;o__WCHB1-81;f__At425_EubF1;g__	1.11037e-08	7	1.30961e-06	109	0.132024	0.995722
k__Bacteria;p__Bacteroidetes;c__Sphingobacteriia;o__Sphingobacteriales;Other;Other	1.11037e-08	7	1.30961e-06	109	0.132024	0.995722
k__Bacteria;p__Chloroflexi;c__Thermomicrobia;o__AKYG1722;f__;g__	1.11037e-08	7	1.30961e-06	109	0.132024	0.995722
k__Bacteria;p__NKB19;Other;Other;Other;Other	1.11037e-08	7	1.30961e-06	109	0.132024	0.995722
k__Bacteria;p__Proteobacteria;c__TA18;o__CV90;f__;g__	1.11037e-08	7	1.30961e-06	109	0.132024	0.995722
k__Bacteria;p__Verrucomicrobia;c__[Pedosphaerae];o__[Pedosphaerales];f__Ellin515;g__	1.11037e-08	7	1.30961e-06	109	0.132024	0.995722
k__Bacteria;p__WS2;c__SHA-109;o__;f__;g__	4.44149e-08	7	5.23845e-06	109	0.132024	0.995722
k__Bacteria;p__Cyanobacteria;c__Synechococcophycideae;o__Pseudanabaenales;f__;g__	6.82587e-07	7	8.15175e-05	109	0.130387	0.995886
k__Bacteria;p__Bacteroidetes;c__[Saprospirae];o__[Saprospirales];f__Saprospiraceae;g__Lewinella	4.28943e-06	7	0.000518991	109	0.128697	0.99605
k__Bacteria;p__Proteobacteria;c__Deltaproteobacteria;o__Myxococcales;f__0319-6G20;g__	3.33481e-07	7	4.03854e-05	109	0.128581	0.996062
k__Bacteria;p__Proteobacteria;c__Gammaproteobacteria;o__Xanthomonadales;f__Xanthomonadaceae;g__Thermomonas	7.40013e-06	7	0.000900952	109	0.127899	0.996127
k__Bacteria;p__Bacteroidetes;c__[Saprospirae];o__[Saprospirales];f__;g__	2.49834e-08	7	3.05925e-06	109	0.127164	0.996196
k__Bacteria;p__Firmicutes;c__Bacilli;o__Bacillales;f__Pasteuriaceae;Other	2.49834e-08	7	3.05925e-06	109	0.127164	0.996196
k__Bacteria;p__OP3;c__koll11;o__GIF10;f__kpj58rc;g__	2.49834e-08	7	3.05925e-06	109	0.127164	0.996196
k__Bacteria;p__Proteobacteria;c__Alphaproteobacteria;o__Rhizobiales;f__Phyllobacteriaceae;g__Mesorhizobium	2.49834e-08	7	3.05925e-06	109	0.127164	0.996196
k__Bacteria;p__Proteobacteria;c__Betaproteobacteria;o__A21b;f__UD5;g__	2.49834e-08	7	3.05925e-06	109	0.127164	0.996196
k__Bacteria;p__Proteobacteria;c__Betaproteobacteria;o__Burkholderiales;f__Comamonadaceae;g__Polaromonas	0.000151411	7	0.0185807	109	0.126889	0.996222
k__Bacteria;p__Planctomycetes;c__Planctomycetia;o__Pirellulales;f__Pirellulaceae;g__Planctomycete	3.84041e-08	7	4.72464e-06	109	0.126572	0.996252
k__Bacteria;p__Proteobacteria;c__Alphaproteobacteria;o__Sphingomonadales;f__Erythrobacteraceae;g__	1.58854e-05	7	0.0019821	109	0.124796	0.996415
k__Bacteria;p__Cyanobacteria;c__Nostocophycideae;o__Nostocales;f__Nostocaceae;g__Tolypothrix	1.33043e-07	7	1.66551e-05	109	0.124387	0.996452
k__Bacteria;p__Proteobacteria;c__Betaproteobacteria;o__Burkholderiales;f__Burkholderiaceae;Other	1.46139e-07	7	1.8444e-05	109	0.123379	0.996541
k__Bacteria;p__Bacteroidetes;c__Flavobacteriia;o__Flavobacteriales;f__Flavobacteriaceae;g__Tenacibaculum	0.00143505	7	0.183769	109	0.121597	0.996696
k__Bacteria;p__Proteobacteria;c__Gammaproteobacteria;o__Xanthomonadales;f__Sinobacteraceae;g__Steroidobacter	4.44149e-08	7	5.68895e-06	109	0.121569	0.996699
k__Bacteria;p__Proteobacteria;c__Gammaproteobacteria;o__Enterobacteriales;f__Enterobacteriaceae;g__Klebsiella	1.99074e-05	7	0.00255186	109	0.121474	0.996707
k__Bacteria;p__Proteobacteria;c__Alphaproteobacteria;o__Rhodospirillales;f__Rhodospirillaceae;g__Skermanella	1.88047e-08	7	2.41085e-06	109	0.121457	0.996708
k__Bacteria;p__Bacteroidetes;c__Bacteroidia;o__Bacteroidales;f__Porphyromonadaceae;g__Paludibacter	1.40531e-06	7	0.00018098	109	0.120912	0.996755
k__Bacteria;p__Proteobacteria;c__Alphaproteobacteria;o__;f__;g__	7.07317e-06	7	0.000912091	109	0.120755	0.996768
k__Bacteria;p__Spirochaetes;c__[Leptospirae];o__[Leptospirales];f__Leptospiraceae;g__Leptonema	1.56146e-07	7	2.03592e-05	109	0.119426	0.996879
k__Bacteria;p__Actinobacteria;c__Actinobacteria;o__Actinomycetales;f__Intrasporangiaceae;g__Serinicoccus	3.02299e-06	7	0.000395848	109	0.118915	0.996921
k__Bacteria;p__Actinobacteria;c__Actinobacteria;o__Actinomycetales;f__Microbacteriaceae;Other	3.26095e-05	7	0.0042853	109	0.118493	0.996956
k__Bacteria;p__OD1;c__;o__;f__;g__	2.50528e-07	7	3.30677e-05	109	0.117972	0.996998
k__Bacteria;p__Chloroflexi;c__Ktedonobacteria;o__Thermogemmatisporales;f__Thermogemmatisporaceae;g__	1.46847e-06	7	0.000194032	109	0.117847	0.997008
k__Bacteria;p__Proteobacteria;c__Betaproteobacteria;o__Burkholderiales;f__Burkholderiaceae;g__Burkholderia	1.04386e-06	7	0.000138894	109	0.117027	0.997073
k__Bacteria;p__Firmicutes;c__Clostridia;o__Clostridiales;f__Clostridiaceae;Other	1.7172e-06	7	0.000229985	109	0.116265	0.997133
k__Bacteria;p__Firmicutes;c__Bacilli;o__Bacillales;Other;Other	1.45201e-05	7	0.00194541	109	0.116222	0.997137
k__Bacteria;p__Gemmatimonadetes;c__Gemm-3;o__;f__;g__	1.00211e-06	7	0.000135875	109	0.114843	0.997243
k__Bacteria;p__Proteobacteria;c__Gammaproteobacteria;o__Enterobacteriales;f__Enterobacteriaceae;g__Yersinia	4.84774e-06	7	0.000658798	109	0.114582	0.997263
k__Bacteria;p__Actinobacteria;c__Actinobacteria;o__Actinomycetales;f__Nocardioidaceae;g__Nocardioides	0.000141843	7	0.0193835	109	0.113947	0.997311
k__Bacteria;p__Planctomycetes;c__Planctomycetia;o__Gemmatales;f__Gemmataceae;g__Gemmata	0.00038836	7	0.0531719	109	0.113731	0.997327
k__Bacteria;p__WS4;c__;o__;f__;g__	2.77593e-07	7	3.81464e-05	109	0.113314	0.997358
k__Bacteria;p__Acidobacteria;c__Holophagae;o__Holophagales;f__Holophagaceae;g__	1.73495e-08	7	2.4123e-06	109	0.111991	0.997455
k__Bacteria;p__Cyanobacteria;c__4C0d-2;o__YS2;f__;g__	1.73495e-08	7	2.4123e-06	109	0.111991	0.997455
k__Bacteria;p__Proteobacteria;c__Alphaproteobacteria;o__Rickettsiales;f__Pelagibacteraceae;g__	1.46847e-06	7	0.000204394	109	0.111873	0.997463
k__Bacteria;p__Proteobacteria;c__Betaproteobacteria;o__Neisseriales;f__Neisseriaceae;g__Neisseria	0.000340754	7	0.0490491	109	0.108178	0.997721
k__Bacteria;p__Proteobacteria;c__Alphaproteobacteria;o__Rhodobacterales;f__Rhodobacteraceae;g__Amaricoccus	0.000496551	7	0.0719174	109	0.107512	0.997766
k__Bacteria;p__Cyanobacteria;c__Oscillatoriophycideae;o__Oscillatoriales;f__Phormidiaceae;g__Planktothrix	7.51384e-05	7	0.0110013	109	0.106353	0.997842
k__Bacteria;p__Proteobacteria;c__Alphaproteobacteria;o__Rhizobiales;f__Rhizobiaceae;g__Agrobacterium	5.02004e-05	7	0.00738313	109	0.105875	0.997873
k__Bacteria;p__Armatimonadetes;c__Armatimonadia;o__Armatimonadales;f__Armatimonadaceae;g__	8.34793e-07	7	0.000123713	109	0.105073	0.997924
k__Bacteria;p__Proteobacteria;c__Betaproteobacteria;o__Nitrosomonadales;f__Nitrosomonadaceae;g__	3.80025e-06	7	0.000563206	109	0.105069	0.997924
k__Bacteria;p__Chloroflexi;c__Anaerolineae;o__Anaerolineales;f__Anaerolinaceae;g__WCHB1-05	1.11037e-06	7	0.000166551	109	0.103812	0.998003
k__Bacteria;p__Fusobacteria;c__Fusobacteriia;o__Fusobacteriales;f__Fusobacteriaceae;g__Fusobacterium	5.36337e-05	7	0.0081369	109	0.102638	0.998074
k__Bacteria;p__Proteobacteria;c__Alphaproteobacteria;o__Rhodospirillales;f__Acetobacteraceae;g__Roseomonas	3.87787e-06	7	0.000590063	109	0.102335	0.998092
k__Bacteria;p__Proteobacteria;c__Gammaproteobacteria;o__HTCC2188;f__HTCC2089;g__	3.80481e-07	7	5.85588e-05	109	0.101174	0.998161
k__Bacteria;p__BRC1;c__PRR-11;o__;f__;g__	1.94651e-07	7	2.997e-05	109	0.101134	0.998163
k__Bacteria;p__Chloroflexi;c__SHA-26;o__;f__;g__	9.99334e-08	7	1.53906e-05	109	0.101108	0.998165
k__Bacteria;p__Chloroflexi;c__C0119;o__;f__;g__	8.35062e-07	7	0.000128684	109	0.101047	0.998168
k__Bacteria;p__Firmicutes;c__Bacilli;o__Bacillales;f__Bacillaceae;Other	3.54323e-07	7	5.46575e-05	109	0.100943	0.998174
k__Bacteria;p__Bacteroidetes;c__Bacteroidia;o__Bacteroidales;f__[Paraprevotellaceae];g__[Prevotella]	1.87653e-06	7	0.000291153	109	0.10036	0.998208
k__Bacteria;p__Proteobacteria;c__Gammaproteobacteria;o__Oceanospirillales;f__Alcanivoracaceae;g__Alcanivorax	1.56146e-07	7	2.44138e-05	109	0.099592	0.998252
k__Bacteria;p__[Thermi];c__Deinococci;o__Deinococcales;f__Trueperaceae;g__Truepera	2.83434e-06	7	0.000445489	109	0.0990701	0.998281
k__Bacteria;p__Acidobacteria;c__Acidobacteriia;o__Acidobacteriales;f__Acidobacteriaceae;g__Edaphobacter	9.50062e-07	7	0.000149812	109	0.0987494	0.998299
k__Bacteria;p__Acidobacteria;c__Acidobacteria-6;o__iii1-15;Other;Other	2.77593e-09	7	4.40029e-07	109	0.0982324	0.998327
k__Bacteria;p__Acidobacteria;c__RB25;o__;f__;g__	1.11037e-08	7	1.76012e-06	109	0.0982324	0.998327
k__Bacteria;p__Acidobacteria;c__iii1-8;o__SJA-36;f__;g__	2.77593e-09	7	4.40029e-07	109	0.0982324	0.998327
k__Bacteria;p__Actinobacteria;c__Actinobacteria;o__Actinomycetales;f__Intrasporangiaceae;g__Phycicoccus	2.77593e-09	7	4.40029e-07	109	0.0982324	0.998327
k__Bacteria;p__Actinobacteria;c__Coriobacteriia;o__Coriobacteriales;f__Coriobacteriaceae;g__Collinsella	2.77593e-09	7	4.40029e-07	109	0.0982324	0.998327
k__Bacteria;p__Bacteroidetes;c__[Saprospirae];o__[Saprospirales];f__Saprospiraceae;Other	2.77593e-09	7	4.40029e-07	109	0.0982324	0.998327
k__Bacteria;p__Chloroflexi;c__Chloroflexi;o__Chloroflexales;f__Chloroflexaceae;g__Chloronema	2.77593e-09	7	4.40029e-07	109	0.0982324	0.998327
k__Bacteria;p__Chloroflexi;c__Chloroflexi;o__[Roseiflexales];f__[Kouleothrixaceae];g__	2.77593e-09	7	4.40029e-07	109	0.0982324	0.998327
k__Bacteria;p__Chloroflexi;c__TK17;o__mle1-48;f__;g__	2.77593e-09	7	4.40029e-07	109	0.0982324	0.998327
k__Bacteria;p__Firmicutes;c__Bacilli;o__Lactobacillales;f__Carnobacteriaceae;g__Trichococcus	1.11037e-08	7	1.76012e-06	109	0.0982324	0.998327
k__Bacteria;p__Proteobacteria;c__Alphaproteobacteria;o__Rhizobiales;f__Beijerinckiaceae;g__Methylocella	2.77593e-09	7	4.40029e-07	109	0.0982324	0.998327
k__Bacteria;p__Proteobacteria;c__Alphaproteobacteria;o__Rhodobacterales;f__Rhodobacteraceae;g__Oceanicella	2.77593e-09	7	4.40029e-07	109	0.0982324	0.998327
k__Bacteria;p__Proteobacteria;c__Alphaproteobacteria;o__Rhodospirillales;f__Acetobacteraceae;g__Acetobacter	1.11037e-08	7	1.76012e-06	109	0.0982324	0.998327
k__Bacteria;p__Proteobacteria;c__Alphaproteobacteria;o__Rickettsiales;f__mitochondria;g__Pythium	2.77593e-09	7	4.40029e-07	109	0.0982324	0.998327
k__Bacteria;p__Proteobacteria;c__Betaproteobacteria;o__Neisseriales;f__Neisseriaceae;g__Deefgea	2.49834e-08	7	3.96027e-06	109	0.0982325	0.998327
k__Bacteria;p__Proteobacteria;c__Betaproteobacteria;o__Rhodocyclales;f__Rhodocyclaceae;Other	2.77593e-09	7	4.40029e-07	109	0.0982324	0.998327
k__Bacteria;p__Proteobacteria;c__Gammaproteobacteria;o__Pasteurellales;f__Pasteurellaceae;Other	2.77593e-09	7	4.40029e-07	109	0.0982324	0.998327
k__Bacteria;p__Proteobacteria;c__Gammaproteobacteria;o__Xanthomonadales;f__Xanthomonadaceae;g__Rhodanobacter	2.49834e-08	7	3.96027e-06	109	0.0982325	0.998327
k__Bacteria;p__ZB3;c__;o__;f__;g__	1.11037e-08	7	1.76012e-06	109	0.0982324	0.998327
k__Bacteria;p__Verrucomicrobia;c__Verruco-5;o__WCHB1-41;f__RFP12;g__	3.67116e-07	7	5.83065e-05	109	0.0980427	0.998338
k__Bacteria;p__Actinobacteria;c__Acidimicrobiia;o__Acidimicrobiales;f__Microthrixaceae;g__	8.32141e-07	7	0.000132348	109	0.0979054	0.998345
k__Bacteria;p__Cyanobacteria;c__4C0d-2;o__MLE1-12;f__;g__	5.44082e-07	7	8.66963e-05	109	0.097722	0.998355
k__Bacteria;p__Firmicutes;c__Clostridia;o__Clostridiales;f__Ruminococcaceae;g__Clostridium	8.39719e-08	7	1.34235e-05	109	0.0974083	0.998372
k__Bacteria;p__Firmicutes;c__Clostridia;o__Clostridiales;f__Peptostreptococcaceae;Other	6.24584e-07	7	9.99076e-05	109	0.0973466	0.998376
k__Bacteria;p__Acidobacteria;c__iii1-8;o__DS-18;f__;g__	8.70531e-06	7	0.001393	109	0.0973111	0.998378
k__Bacteria;p__Proteobacteria;c__Gammaproteobacteria;o__Methylococcales;Other;Other	5.62125e-08	7	9.02322e-06	109	0.0970063	0.998394
k__Bacteria;p__Firmicutes;c__Clostridia;o__Clostridiales;f__Peptostreptococcaceae;g__	7.16572e-05	7	0.01156	109	0.0965226	0.99842
k__Bacteria;p__Proteobacteria;c__Alphaproteobacteria;o__Rhizobiales;f__Xanthobacteraceae;g__Labrys	5.002e-06	7	0.000812509	109	0.0958614	0.998454
k__Bacteria;p__Armatimonadetes;c__Armatimonadia;o__Armatimonadales;f__Armatimonadaceae;g__Armatimonas	2.75442e-06	7	0.000448445	109	0.095642	0.998466
k__Bacteria;p__Firmicutes;c__Bacilli;o__Bacillales;f__Paenibacillaceae;g__Brevibacillus	4.55322e-06	7	0.000748901	109	0.0946721	0.998515
k__Bacteria;p__Proteobacteria;c__Alphaproteobacteria;o__Rickettsiales;f__Rickettsiaceae;Other	1.73495e-08	7	2.86281e-06	109	0.0943679	0.998531
k__Bacteria;p__Planctomycetes;c__Planctomycetia;o__Pirellulales;f__Pirellulaceae;Other	9.71627e-06	7	0.00161023	109	0.0939595	0.998551
k__Bacteria;p__Lentisphaerae;c__[Lentisphaeria];o__Victivallales;f__Victivallaceae;g__	1.00211e-06	7	0.000167861	109	0.0929597	0.9986
k__Bacteria;p__Actinobacteria;c__Actinobacteria;o__Actinomycetales;f__Nocardioidaceae;g__Kribbella	1.51548e-06	7	0.000257449	109	0.0916616	0.998663
k__Bacteria;p__Proteobacteria;c__Alphaproteobacteria;o__Rhizobiales;f__Phyllobacteriaceae;g__Hoeflea	3.53841e-06	7	0.000603051	109	0.0913657	0.998677
k__Bacteria;p__Nitrospirae;c__Nitrospira;o__Nitrospirales;f__[Thermodesulfovibrionaceae];g__LCP-6	1.36021e-07	7	2.33635e-05	109	0.0906558	0.99871
k__Bacteria;p__Proteobacteria;c__Deltaproteobacteria;o__MBNT15;f__;g__	1.36021e-07	7	2.33635e-05	109	0.0906558	0.99871
k__Bacteria;p__Actinobacteria;c__Actinobacteria;o__Actinomycetales;f__Beutenbergiaceae;g__Salana	6.66917e-07	7	0.00011484	109	0.090429	0.99872
k__Bacteria;p__Proteobacteria;c__Deltaproteobacteria;o__Desulfovibrionales;f__Desulfomicrobiaceae;g__	2.2485e-07	7	3.87959e-05	109	0.0902476	0.998728
k__Bacteria;p__Firmicutes;c__Bacilli;o__Lactobacillales;f__Aerococcaceae;g__Facklamia	5.01402e-06	7	0.000866997	109	0.0900528	0.998737
k__Bacteria;p__Bacteroidetes;c__Cytophagia;o__Cytophagales;f__Cytophagaceae;g__Hymenobacter	0.00031219	7	0.0544461	109	0.0892855	0.998772
k__Bacteria;p__Firmicutes;c__Clostridia;Other;Other;Other	3.40051e-08	7	5.95349e-06	109	0.0889408	0.998787
k__Bacteria;p__Proteobacteria;c__Deltaproteobacteria;o__NB1-j;f__JTB38;g__	3.40051e-08	7	5.95349e-06	109	0.0889408	0.998787
k__Bacteria;p__Verrucomicrobia;c__[Methylacidiphilae];o__Methylacidiphilales;f__LD19;g__	3.40051e-08	7	5.95349e-06	109	0.0889408	0.998787
k__Bacteria;p__Chloroflexi;c__TK10;o__AKYG885;f__Dolo_23;g__	6.35162e-07	7	0.000111541	109	0.0886704	0.998799
k__Bacteria;p__Acidobacteria;c__Holophagae;o__Holophagales;f__Holophagaceae;g__Geothrix	2.17633e-06	7	0.000383727	109	0.0883143	0.998815
k__Bacteria;p__Acidobacteria;c__Solibacteres;o__Solibacterales;f__PAUC26f;g__	6.24584e-09	7	1.10269e-06	109	0.0881992	0.99882
k__Bacteria;p__Actinobacteria;c__Actinobacteria;o__Actinomycetales;f__Frankiaceae;g__Actinomycetales	6.24584e-09	7	1.10269e-06	109	0.0881992	0.99882
k__Bacteria;p__Actinobacteria;c__Thermoleophilia;Other;Other;Other	6.24584e-09	7	1.10269e-06	109	0.0881992	0.99882
k__Bacteria;p__Cyanobacteria;c__Oscillatoriophycideae;o__Chroococcales;f__Chroococcaceae;Other	6.24584e-09	7	1.10269e-06	109	0.0881992	0.99882
k__Bacteria;p__Proteobacteria;c__;o__;f__;g__	2.49834e-08	7	4.41077e-06	109	0.0881992	0.99882
k__Bacteria;p__Proteobacteria;c__Alphaproteobacteria;o__Rickettsiales;Other;Other	2.49834e-08	7	4.41077e-06	109	0.0881992	0.99882
k__Bacteria;p__Proteobacteria;c__Betaproteobacteria;o__Procabacteriales;f__Procabacteriaceae;g__	6.24584e-09	7	1.10269e-06	109	0.0881992	0.99882
k__Bacteria;p__Proteobacteria;c__Deltaproteobacteria;o__Syntrophobacterales;f__Syntrophaceae;g__Syntrophus	6.24584e-09	7	1.10269e-06	109	0.0881992	0.99882
k__Bacteria;p__Proteobacteria;c__Gammaproteobacteria;o__Enterobacteriales;f__Enterobacteriaceae;g__Providencia	6.24584e-09	7	1.10269e-06	109	0.0881992	0.99882
k__Bacteria;p__Proteobacteria;c__Gammaproteobacteria;o__Methylococcales;f__Methylococcaceae;g__Methylocaldum	2.49834e-08	7	4.41077e-06	109	0.0881992	0.99882
k__Bacteria;p__Firmicutes;c__Clostridia;o__Clostridiales;f__Ruminococcaceae;Other	9.50062e-07	7	0.000167832	109	0.0881466	0.998822
k__Bacteria;p__OP3;c__PBS-25;o__;f__;g__	5.74687e-06	7	0.00102326	109	0.0874528	0.998852
k__Bacteria;p__Proteobacteria;c__Alphaproteobacteria;o__Rickettsiales;f__Rickettsiaceae;g__Rickettsia	4.61942e-05	7	0.00825508	109	0.0871355	0.998865
k__Bacteria;p__Actinobacteria;c__Thermoleophilia;o__Gaiellales;f__AK1AB1_02E;g__	1.1759e-06	7	0.000211606	109	0.0865308	0.998891
k__Bacteria;p__Proteobacteria;c__Alphaproteobacteria;o__Rhodospirillales;f__Rhodospirillaceae;g__Azospirillum	3.35887e-07	7	6.04517e-05	109	0.0865195	0.998891
k__Bacteria;p__Actinobacteria;c__Actinobacteria;o__Actinomycetales;f__Micromonosporaceae;g__Actinoplanes	3.82362e-07	7	6.97272e-05	109	0.0853887	0.998938
k__Bacteria;p__Proteobacteria;c__Gammaproteobacteria;o__Alteromonadales;f__Moritellaceae;g__Moritella	5.44082e-07	7	9.93105e-05	109	0.0853096	0.998941
k__Bacteria;p__Planctomycetes;c__C6;o__MVS-107;f__;g__	2.33456e-06	7	0.00042773	109	0.0849891	0.998954
k__Bacteria;p__Acidobacteria;c__[Chloracidobacteria];o__PK29;f__;g__	6.93982e-08	7	1.28028e-05	109	0.0844059	0.998977
k__Bacteria;p__Chloroflexi;c__Gitt-GS-136;o__;f__;g__	1.07304e-06	7	0.000198078	109	0.0843547	0.998979
k__Bacteria;p__Firmicutes;c__Clostridia;o__Clostridiales;f__Lachnospiraceae;Other	9.50062e-07	7	0.000178644	109	0.0828117	0.999039
k__Bacteria;p__Proteobacteria;c__Betaproteobacteria;o__Burkholderiales;f__Oxalobacteraceae;g__Massilia	8.75821e-06	7	0.00164798	109	0.0827547	0.999041
k__Bacteria;p__Acidobacteria;c__[Chloracidobacteria];o__DS-100;f__;g__	3.40051e-08	7	6.404e-06	109	0.082684	0.999044
k__Bacteria;p__Firmicutes;c__Bacilli;o__Bacillales;f__Planococcaceae;g__Sporosarcina	3.40051e-08	7	6.404e-06	109	0.082684	0.999044
k__Bacteria;p__Proteobacteria;c__Gammaproteobacteria;o__Legionellales;f__Coxiellaceae;g__Rickettsiella	0.00132406	7	0.249465	109	0.0826467	0.999045
k__Bacteria;p__Proteobacteria;c__Alphaproteobacteria;o__Rhizobiales;f__Beijerinckiaceae;g__	8.25816e-07	7	0.000155827	109	0.0825218	0.99905
k__Bacteria;p__Firmicutes;c__Clostridia;o__Clostridiales;f__[Tissierellaceae];g__Finegoldia	3.06046e-07	7	5.80865e-05	109	0.0820427	0.999067
k__Bacteria;p__Proteobacteria;c__Deltaproteobacteria;o__Syntrophobacterales;f__Syntrophobacteraceae;g__Syntrophobacter	9.99334e-08	7	1.89946e-05	109	0.0819236	0.999072
k__Bacteria;p__Proteobacteria;c__Betaproteobacteria;o__Hydrogenophilales;f__Hydrogenophilaceae;g__Thiobacillus	6.00225e-06	7	0.00114258	109	0.0818004	0.999077
k__Bacteria;p__Proteobacteria;c__Gammaproteobacteria;o__Alteromonadales;f__Colwelliaceae;g__	8.29716e-06	7	0.00158286	109	0.0816235	0.999083
k__Bacteria;p__Firmicutes;c__Bacilli;o__Lactobacillales;f__Lactobacillaceae;Other	1.77659e-07	7	3.40185e-05	109	0.0813209	0.999094
k__Bacteria;p__Proteobacteria;c__Alphaproteobacteria;o__Rhizobiales;f__Rhizobiaceae;Other	1.15402e-08	7	2.21019e-06	109	0.0813045	0.999095
k__Bacteria;p__Proteobacteria;c__Betaproteobacteria;o__Burkholderiales;f__Oxalobacteraceae;Other	5.661e-06	7	0.00108693	109	0.0811003	0.999102
k__Bacteria;p__Proteobacteria;c__Alphaproteobacteria;o__Rickettsiales;f__mitochondria;g__	8.45539e-08	7	1.63763e-05	109	0.0803984	0.999127
k__Bacteria;p__Proteobacteria;c__Gammaproteobacteria;o__;f__;g__	1.11037e-06	7	0.000217008	109	0.0796749	0.999153
k__Bacteria;p__Actinobacteria;c__Actinobacteria;o__Actinomycetales;f__Microbacteriaceae;g__Candidatus Rhodoluna	2.71784e-07	7	5.32615e-05	109	0.0794582	0.99916
k__Bacteria;p__Verrucomicrobia;c__Verrucomicrobiae;o__Verrucomicrobiales;f__Verrucomicrobiaceae;g__Prosthecobacter	2.00561e-07	7	3.95634e-05	109	0.0789371	0.999178
k__Bacteria;p__Verrucomicrobia;c__Verruco-5;o__MSBL3;f__;g__	1.17283e-07	7	2.32089e-05	109	0.078688	0.999187
k__Bacteria;p__Bacteroidetes;c__Flavobacteriia;o__Flavobacteriales;Other;Other	1.16658e-06	7	0.000230987	109	0.0786426	0.999188
k__Bacteria;p__Tenericutes;c__Mollicutes;o__;f__;g__	0.00116698	7	0.231143	109	0.078616	0.999189
k__Bacteria;p__Verrucomicrobia;c__Verrucomicrobiae;o__Verrucomicrobiales;f__Verrucomicrobiaceae;g__Rubritalea	0.000244709	7	0.0486765	109	0.0782816	0.9992
k__Bacteria;p__Acidobacteria;Other;Other;Other;Other	1.11037e-08	7	2.21062e-06	109	0.0782135	0.999202
k__Bacteria;p__Bacteroidetes;c__Cytophagia;o__Cytophagales;f__Cytophagaceae;g__Rudanella	1.11037e-08	7	2.21062e-06	109	0.0782135	0.999202
k__Bacteria;p__Chloroflexi;c__Dehalococcoidetes;o__Dehalococcoidales;f__Dehalococcoidaceae;g__Dehalogenimonas	1.11037e-08	7	2.21062e-06	109	0.0782135	0.999202
k__Bacteria;p__Cyanobacteria;c__Chloroplast;o__Chlorophyta;f__Chlamydomonadaceae;g__Hydrodictyon	1.11037e-08	7	2.21062e-06	109	0.0782135	0.999202
k__Bacteria;p__Firmicutes;c__Clostridia;o__Clostridiales;f__Lachnospiraceae;g__Blautia	9.99334e-08	7	1.98956e-05	109	0.0782135	0.999202
k__Bacteria;p__Firmicutes;c__Clostridia;o__SHA-98;f__D2;g__	4.44149e-08	7	8.8425e-06	109	0.0782135	0.999202
k__Bacteria;p__Planctomycetes;c__OM190;o__agg27;f__;g__	4.44149e-08	7	8.8425e-06	109	0.0782135	0.999202
k__Bacteria;p__Proteobacteria;c__Gammaproteobacteria;o__HOC36;f__;g__	1.11037e-08	7	2.21062e-06	109	0.0782135	0.999202
k__Bacteria;p__Proteobacteria;c__Gammaproteobacteria;o__Legionellales;f__Legionellaceae;g__Tatlockia	1.11037e-08	7	2.21062e-06	109	0.0782135	0.999202
k__Bacteria;p__Proteobacteria;c__Deltaproteobacteria;o__Myxococcales;f__OM27;g__	4.46611e-08	7	9.22345e-06	109	0.0753988	0.999293
k__Bacteria;p__Armatimonadetes;c__[Fimbriimonadia];o__[Fimbriimonadales];f__[Fimbriimonadaceae];Other	5.62125e-08	7	1.17263e-05	109	0.0746452	0.999316
k__Bacteria;p__Bacteroidetes;c__Flavobacteriia;o__Flavobacteriales;f__Flavobacteriaceae;g__Polaribacter	5.62125e-08	7	1.17263e-05	109	0.0746452	0.999316
k__Bacteria;p__Firmicutes;c__Clostridia;o__Clostridiales;f__Christensenellaceae;g__	5.62125e-08	7	1.17263e-05	109	0.0746452	0.999316
k__Bacteria;p__Proteobacteria;c__Deltaproteobacteria;o__Syntrophobacterales;f__Syntrophorhabdaceae;g__	5.62125e-08	7	1.17263e-05	109	0.0746452	0.999316
k__Bacteria;p__Actinobacteria;c__Actinobacteria;o__Actinomycetales;f__Thermomonosporaceae;Other	4.21097e-06	7	0.000882493	109	0.0743018	0.999326
k__Bacteria;p__OD1;c__ABY1;o__;f__;g__	6.93982e-08	7	1.46048e-05	109	0.0739915	0.999335
k__Bacteria;p__Firmicutes;c__Clostridia;o__Clostridiales;f__[Tissierellaceae];g__Parvimonas	1.56146e-07	7	3.29734e-05	109	0.0737387	0.999343
k__Bacteria;p__Proteobacteria;c__Deltaproteobacteria;o__Myxococcales;f__Polyangiaceae;g__	1.36021e-07	7	2.87695e-05	109	0.0736207	0.999346
k__Bacteria;p__Bacteroidetes;c__Sphingobacteriia;o__Sphingobacteriales;f__Sphingobacteriaceae;g__Sphingobacterium	1.53301e-06	7	0.000325111	109	0.0734245	0.999352
k__Bacteria;p__Proteobacteria;c__Gammaproteobacteria;o__Xanthomonadales;f__Xanthomonadaceae;g__Pseudoxanthomonas	8.25767e-06	7	0.00175348	109	0.0733306	0.999355
k__Bacteria;p__Proteobacteria;c__Betaproteobacteria;o__Burkholderiales;f__Oxalobacteraceae;g__Janthinobacterium	0.000113588	7	0.0246405	109	0.0717812	0.999398
k__Bacteria;p__Actinobacteria;c__Actinobacteria;o__Actinomycetales;f__Dietziaceae;g__Dietzia	1.73495e-08	7	3.76382e-06	109	0.0717774	0.999399
k__Bacteria;p__Bacteroidetes;c__Flavobacteriia;o__Flavobacteriales;f__Flavobacteriaceae;g__Gelidibacter	1.73495e-08	7	3.76382e-06	109	0.0717774	0.999399
k__Bacteria;p__Chloroflexi;c__Anaerolineae;o__A31;f__S47;g__	1.73495e-08	7	3.76382e-06	109	0.0717774	0.999399
k__Bacteria;p__Cyanobacteria;c__Synechococcophycideae;o__Synechococcales;f__;g__	6.93982e-08	7	1.50553e-05	109	0.0717774	0.999399
k__Bacteria;p__Proteobacteria;c__Deltaproteobacteria;o__Syntrophobacterales;f__Syntrophaceae;g__Desulfomonile	1.73495e-08	7	3.76382e-06	109	0.0717774	0.999399
k__Bacteria;p__Proteobacteria;c__Gammaproteobacteria;o__Alteromonadales;f__Colwelliaceae;g__Colwellia	1.73495e-08	7	3.76382e-06	109	0.0717774	0.999399
k__Bacteria;p__Verrucomicrobia;c__[Methylacidiphilae];o__Methylacidiphilales;f__;g__	1.73495e-08	7	3.76382e-06	109	0.0717774	0.999399
k__Bacteria;p__OP8;c__OP8_2;o__;f__;g__	8.39719e-08	7	1.83791e-05	109	0.071144	0.999416
k__Bacteria;p__Firmicutes;c__Bacilli;o__Bacillales;f__Planococcaceae;Other	2.67933e-07	7	5.88678e-05	109	0.0708724	0.999423
k__Bacteria;p__Bacteroidetes;c__Bacteroidia;o__Bacteroidales;f__VC21_Bac22;g__	3.35887e-07	7	7.39669e-05	109	0.0707107	0.999428
k__Bacteria;p__Firmicutes;c__Bacilli;o__Bacillales;f__Thermoactinomycetaceae;g__Shimazuella	2.00561e-07	7	4.45189e-05	109	0.0701504	0.999442
k__Bacteria;p__Bacteroidetes;c__Cytophagia;o__Cytophagales;f__[Amoebophilaceae];g__SC3-56	2.0993e-06	7	0.000466685	109	0.0700451	0.999445
k__Bacteria;p__Proteobacteria;c__Alphaproteobacteria;o__Rhodobacterales;Other;Other	1.87263e-08	7	4.16675e-06	109	0.0699816	0.999447
k__Bacteria;p__Bacteroidetes;c__Flavobacteriia;o__Flavobacteriales;f__[Weeksellaceae];Other	8.39719e-08	7	1.88296e-05	109	0.0694418	0.999461
k__Bacteria;p__Proteobacteria;c__Alphaproteobacteria;o__Rhizobiales;f__Brucellaceae;g__Ochrobactrum	4.20314e-05	7	0.00942831	109	0.0694175	0.999461
k__Bacteria;p__Actinobacteria;c__Actinobacteria;o__Actinomycetales;f__Cellulomonadaceae;g__Demequina	7.91308e-07	7	0.000177752	109	0.0693202	0.999464
k__Bacteria;p__Bacteroidetes;c__Cytophagia;o__Cytophagales;f__Cytophagaceae;g__Leadbetterella	3.90365e-06	7	0.000885153	109	0.0686722	0.99948
k__Bacteria;p__Planctomycetes;c__Phycisphaerae;o__Phycisphaerales;f__Phycisphaeraceae;g__Phycisphaera	1.05496e-07	7	2.41217e-05	109	0.0681017	0.999494
k__Bacteria;p__Bacteroidetes;c__[Rhodothermi];o__[Rhodothermales];f__Rhodothermaceae;g__Rubricoccus	0.000515678	7	0.118494	109	0.067766	0.999503
k__Bacteria;p__Actinobacteria;c__Actinobacteria;o__Micrococcales;f__;g__	2.49834e-08	7	5.76229e-06	109	0.0675125	0.999509
k__Bacteria;p__Chloroflexi;c__;o__;f__;g__	2.49834e-08	7	5.76229e-06	109	0.0675125	0.999509
k__Bacteria;p__Firmicutes;c__Clostridia;o__Clostridiales;f__Veillonellaceae;g__Megasphaera	2.49834e-08	7	5.76229e-06	109	0.0675125	0.999509
k__Bacteria;p__Proteobacteria;c__Alphaproteobacteria;o__Sphingomonadales;f__Sphingomonadaceae;g__Sandaracinobacter	2.49834e-08	7	5.76229e-06	109	0.0675125	0.999509
k__Bacteria;p__OP8;c__OP8_1;o__;f__;g__	7.55747e-07	7	0.000175773	109	0.0669501	0.999522
k__Bacteria;p__Bacteroidetes;c__Flavobacteriia;o__Flavobacteriales;f__Flavobacteriaceae;g__Persicivirga	1.17283e-07	7	2.7714e-05	109	0.0658968	0.999547
k__Bacteria;p__Firmicutes;c__Clostridia;o__Clostridiales;f__Veillonellaceae;Other	3.40051e-08	7	8.20603e-06	109	0.0645268	0.999577
k__Bacteria;p__Proteobacteria;c__Alphaproteobacteria;o__Rhodobacterales;f__Rhodobacteraceae;g__	3.40051e-08	7	8.20603e-06	109	0.0645268	0.999577
k__Bacteria;p__Bacteroidetes;c__Bacteroidia;o__Bacteroidales;f__Prevotellaceae;g__Prevotella	3.33481e-07	7	8.04804e-05	109	0.0645222	0.999577
k__Bacteria;p__Fusobacteria;c__Fusobacteriia;o__Fusobacteriales;f__Leptotrichiaceae;g__Leptotrichia	2.73742e-07	7	6.62279e-05	109	0.064362	0.999581
k__Bacteria;p__Proteobacteria;c__Deltaproteobacteria;o__Desulfuromonadales;f__Pelobacteraceae;g__	3.31163e-05	7	0.00808161	109	0.0638075	0.999592
k__Bacteria;p__Bacteroidetes;c__Cytophagia;o__Cytophagales;f__Flammeovirgaceae;Other	1.82226e-07	7	4.45373e-05	109	0.0637112	0.999595
k__Bacteria;p__Proteobacteria;c__Betaproteobacteria;o__Gallionellales;f__Gallionellaceae;g__Gallionella	2.2485e-05	7	0.00555863	109	0.0629875	0.99961
k__Bacteria;p__OC31;c__;o__;f__;g__	4.44149e-08	7	1.1095e-05	109	0.0623345	0.999623
k__Bacteria;p__Actinobacteria;c__Nitriliruptoria;o__Euzebyales;f__Euzebyaceae;g__Euzebya	4.74952e-07	7	0.000118909	109	0.0621961	0.999626
k__Bacteria;p__Bacteroidetes;c__Cytophagia;o__Cytophagales;f__Cytophagaceae;g__Emticicia	4.78084e-06	7	0.0012008	109	0.0619957	0.99963
k__Bacteria;p__Acidobacteria;c__Holophagae;o__Holophagales;f__Holophagaceae;Other	2.00561e-07	7	5.0826e-05	109	0.0614453	0.999641
k__Bacteria;p__Proteobacteria;c__Alphaproteobacteria;o__Rhizobiales;f__Rhodobiaceae;g__Afifella	1.36888e-06	7	0.000348293	109	0.0611996	0.999645
k__Bacteria;p__Chloroflexi;c__Anaerolineae;o__Anaerolineales;f__Anaerolinaceae;Other	5.62125e-08	7	1.44293e-05	109	0.060662	0.999656
k__Bacteria;p__Cyanobacteria;c__Oscillatoriophycideae;o__Chroococcales;f__Cyanobacteriaceae;Other	5.62125e-08	7	1.44293e-05	109	0.060662	0.999656
k__Bacteria;p__Verrucomicrobia;c__[Pedosphaerae];Other;Other;Other	5.62125e-08	7	1.44293e-05	109	0.060662	0.999656
k__Bacteria;p__Acidobacteria;c__Solibacteres;o__Solibacterales;f__[Bryobacteraceae];g__	2.50528e-07	7	6.50536e-05	109	0.059967	0.999668
k__Bacteria;p__Acidobacteria;c__Acidobacteriia;o__Acidobacteriales;f__Acidobacteriaceae;g__Terriglobus	6.93982e-08	7	1.82088e-05	109	0.0593464	0.99968
k__Bacteria;p__Bacteroidetes;c__Flavobacteriia;o__Flavobacteriales;f__Flavobacteriaceae;g__Gillisia	6.93982e-08	7	1.82088e-05	109	0.0593464	0.99968
k__Bacteria;p__WS1;c__;o__;f__;g__	6.93982e-08	7	1.82088e-05	109	0.0593464	0.99968
k__Bacteria;p__Chloroflexi;c__Anaerolineae;o__Anaerolineales;f__Anaerolinaceae;g__T78	8.39719e-08	7	2.24337e-05	109	0.0582857	0.999698
k__Bacteria;p__Cyanobacteria;c__Synechococcophycideae;o__Pseudanabaenales;f__Pseudanabaenaceae;g__Pseudanabaena	2.61922e-06	7	0.00069992	109	0.058271	0.999699
k__Bacteria;p__Planctomycetes;c__Planctomycetia;o__Gemmatales;f__Gemmataceae;Other	1.62552e-06	7	0.000435566	109	0.0581121	0.999701
k__Bacteria;p__Chloroflexi;c__Ktedonobacteria;Other;Other;Other	0.00011215	7	0.0301859	109	0.0578528	0.999706
k__Bacteria;p__Firmicutes;c__Bacilli;o__Bacillales;f__Paenibacillaceae;g__Ammoniphilus	3.67116e-07	7	9.88521e-05	109	0.0578291	0.999706
k__Bacteria;p__Actinobacteria;c__Actinobacteria;o__Actinomycetales;f__Micrococcaceae;g__Arthrobacter	1.47685e-05	7	0.00399882	109	0.0575087	0.999712
k__Bacteria;p__Firmicutes;c__Bacilli;o__Bacillales;f__Paenibacillaceae;g__Cohnella	9.99334e-08	7	2.71037e-05	109	0.057413	0.999713
k__Bacteria;p__Bacteroidetes;c__Cytophagia;o__Cytophagales;f__Cytophagaceae;g__Flectobacillus	1.73495e-06	7	0.000473692	109	0.0570323	0.999719
k__Bacteria;p__Actinobacteria;c__Actinobacteria;o__Actinomycetales;f__Microbacteriaceae;g__Curtobacterium	1.61071e-06	7	0.000440063	109	0.0569943	0.99972
k__Bacteria;p__Firmicutes;c__Clostridia;o__Clostridiales;f__Lachnospiraceae;g__	1.11037e-06	7	0.000306208	109	0.0564651	0.999729
k__Bacteria;p__Firmicutes;c__Bacilli;o__Bacillales;f__Staphylococcaceae;g__Jeotgalicoccus	2.43308e-07	7	6.76253e-05	109	0.0560242	0.999736
k__Bacteria;p__Cyanobacteria;c__Chloroplast;o__Chlorophyta;f__Chlamydomonadaceae;g__Oophila	1.56146e-07	7	4.37855e-05	109	0.0555301	0.999743
k__Bacteria;p__Proteobacteria;c__Gammaproteobacteria;o__Enterobacteriales;f__Enterobacteriaceae;g__Pantoea	1.40531e-06	7	0.00039407	109	0.0555301	0.999743
k__Bacteria;p__Firmicutes;c__Erysipelotrichi;o__Erysipelotrichales;f__Erysipelotrichaceae;g__Coprobacillus	6.66917e-07	7	0.000187822	109	0.0552909	0.999747
k__Bacteria;p__Firmicutes;c__Bacilli;o__Lactobacillales;f__Aerococcaceae;g__Abiotrophia	1.004e-06	7	0.000283439	109	0.0551574	0.999749
k__Bacteria;p__Proteobacteria;c__Alphaproteobacteria;o__Rhodospirillales;f__Rhodospirillaceae;g__Phaeospirillum	1.77659e-07	7	5.02367e-05	109	0.0550675	0.99975
k__Bacteria;p__Cyanobacteria;c__Chloroplast;o__Haptophyceae;f__;g__	2.00561e-07	7	5.71331e-05	109	0.0546621	0.999757
k__Bacteria;p__Proteobacteria;c__Alphaproteobacteria;o__Rhizobiales;f__Phyllobacteriaceae;g__Aminobacter	0.000713598	7	0.203783	109	0.0545272	0.999759
k__Bacteria;p__Actinobacteria;c__Actinobacteria;o__Actinomycetales;f__Micrococcaceae;Other	6.74741e-05	7	0.0193425	109	0.0543191	0.999762
k__Bacteria;p__Planctomycetes;c__Phycisphaerae;o__MSBL9;f__;g__	2.2485e-07	7	6.44748e-05	109	0.054304	0.999762
k__Bacteria;p__Bacteroidetes;c__Cytophagia;o__Cytophagales;f__Cytophagaceae;Other	6.76241e-07	7	0.000198066	109	0.0531642	0.999778
k__Bacteria;p__Firmicutes;c__Bacilli;o__Lactobacillales;f__Aerococcaceae;g__Aerococcus	1.52621e-05	7	0.00448329	109	0.0530085	0.99978
k__Bacteria;p__Firmicutes;c__Bacilli;o__Lactobacillales;f__Leuconostocaceae;g__Leuconostoc	1.4577e-07	7	4.34763e-05	109	0.0522087	0.999791
k__Bacteria;p__Proteobacteria;c__Betaproteobacteria;o__Neisseriales;f__Neisseriaceae;g__	5.44082e-07	7	0.000162381	109	0.0521743	0.999792
k__Bacteria;p__Cyanobacteria;c__Chloroplast;o__;f__;g__	1.35762e-06	7	0.000405257	109	0.0521646	0.999792
k__Bacteria;p__Chloroflexi;c__Anaerolineae;o__Anaerolineales;f__Anaerolinaceae;g__C1_B004	6.24584e-07	7	0.000187306	109	0.051924	0.999795
k__Bacteria;p__Proteobacteria;c__Gammaproteobacteria;o__Xanthomonadales;f__Xanthomonadaceae;g__Lysobacter	0.000372701	7	0.117308	109	0.0494722	0.999826
k__Bacteria;p__Acidobacteria;c__;o__;f__;g__	6.93982e-10	7	2.22634e-07	109	0.0485384	0.999837
k__Bacteria;p__Acidobacteria;c__Acidobacteria-6;Other;Other;Other	6.93982e-10	7	2.22634e-07	109	0.0485384	0.999837
k__Bacteria;p__Acidobacteria;c__Solibacteres;o__Solibacterales;Other;Other	4.44149e-08	7	1.42486e-05	109	0.0485384	0.999837
k__Bacteria;p__Acidobacteria;c__Solibacteres;o__Solibacterales;f__AKIW659;g__	6.93982e-10	7	2.22634e-07	109	0.0485384	0.999837
k__Bacteria;p__Acidobacteria;c__Solibacteres;o__Solibacterales;f__PK34;g__	2.77593e-09	7	8.90536e-07	109	0.0485384	0.999837
k__Bacteria;p__Actinobacteria;c__;o__;f__;g__	5.62125e-08	7	1.80333e-05	109	0.0485384	0.999837
k__Bacteria;p__Actinobacteria;c__Acidimicrobiia;o__Acidimicrobiales;f__AKIW874;g__	4.44149e-08	7	1.42486e-05	109	0.0485384	0.999837
k__Bacteria;p__Actinobacteria;c__Acidimicrobiia;o__Acidimicrobiales;f__ntu14;g__	6.93982e-10	7	2.22634e-07	109	0.0485384	0.999837
k__Bacteria;p__Actinobacteria;c__Actinobacteria;o__Actinomycetales;f__Bogoriellaceae;g__Georgenia	2.77593e-09	7	8.90536e-07	109	0.0485384	0.999837
k__Bacteria;p__Actinobacteria;c__Actinobacteria;o__Actinomycetales;f__Cellulomonadaceae;g__	6.93982e-10	7	2.22634e-07	109	0.0485384	0.999837
k__Bacteria;p__Actinobacteria;c__Actinobacteria;o__Actinomycetales;f__Dermacoccaceae;g__Dermacoccus	6.93982e-10	7	2.22634e-07	109	0.0485384	0.999837
k__Bacteria;p__Actinobacteria;c__Actinobacteria;o__Actinomycetales;f__Intrasporangiaceae;g__Knoellia	6.93982e-10	7	2.22634e-07	109	0.0485384	0.999837
k__Bacteria;p__Actinobacteria;c__Actinobacteria;o__Actinomycetales;f__Kineosporiaceae;g__Kineococcus	2.77593e-09	7	8.90536e-07	109	0.0485384	0.999837
k__Bacteria;p__Actinobacteria;c__Actinobacteria;o__Actinomycetales;f__Micromonosporaceae;g__Actinocatenispora	6.93982e-10	7	2.22634e-07	109	0.0485384	0.999837
k__Bacteria;p__Actinobacteria;c__Actinobacteria;o__Actinomycetales;f__Propionibacteriaceae;g__	6.24584e-09	7	2.00371e-06	109	0.0485384	0.999837
k__Bacteria;p__Actinobacteria;c__Actinobacteria;o__Actinomycetales;f__Pseudonocardiaceae;g__Amycolatopsis	9.99334e-08	7	3.20593e-05	109	0.0485384	0.999837
k__Bacteria;p__Actinobacteria;c__Actinobacteria;o__Actinomycetales;f__Thermomonosporaceae;g__Actinoallomurus	6.93982e-10	7	2.22634e-07	109	0.0485384	0.999837
k__Bacteria;p__Armatimonadetes;c__Chthonomonadetes;o__Chthonomonadales;Other;Other	6.93982e-10	7	2.22634e-07	109	0.0485384	0.999837
k__Bacteria;p__Armatimonadetes;c__SHA-37;o__;f__;g__	2.49834e-08	7	8.01482e-06	109	0.0485384	0.999837
k__Bacteria;p__Armatimonadetes;c__SJA-176;Other;Other;Other	6.93982e-10	7	2.22634e-07	109	0.0485384	0.999837
k__Bacteria;p__Armatimonadetes;c__SJA-176;o__GAB-B06;f__;g__	2.77593e-09	7	8.90536e-07	109	0.0485384	0.999837
k__Bacteria;p__Armatimonadetes;c__[Fimbriimonadia];Other;Other;Other	6.93982e-10	7	2.22634e-07	109	0.0485384	0.999837
k__Bacteria;p__Armatimonadetes;c__[Fimbriimonadia];o__[Fimbriimonadales];f__;g__	2.49834e-08	7	8.01482e-06	109	0.0485384	0.999837
k__Bacteria;p__BHI80-139;c__;o__;f__;g__	6.93982e-08	7	2.22634e-05	109	0.0485384	0.999837
k__Bacteria;p__BRC1;c__NPL-UPA2;o__;f__;g__	6.93982e-10	7	2.22634e-07	109	0.0485384	0.999837
k__Bacteria;p__Bacteroidetes;c__At12OctB3;o__;f__;g__	6.93982e-10	7	2.22634e-07	109	0.0485384	0.999837
k__Bacteria;p__Bacteroidetes;c__Cytophagia;o__Cytophagales;f__;g__	6.93982e-10	7	2.22634e-07	109	0.0485384	0.999837
k__Bacteria;p__Bacteroidetes;c__Cytophagia;o__Cytophagales;f__Cytophagaceae;g__Adhaeribacter	6.24584e-09	7	2.00371e-06	109	0.0485384	0.999837
k__Bacteria;p__Bacteroidetes;c__Cytophagia;o__Cytophagales;f__Cytophagaceae;g__Cytophaga	6.24584e-09	7	2.00371e-06	109	0.0485384	0.999837
k__Bacteria;p__Bacteroidetes;c__Cytophagia;o__Cytophagales;f__Cytophagaceae;g__Larkinella	1.73495e-08	7	5.56585e-06	109	0.0485384	0.999837
k__Bacteria;p__Bacteroidetes;c__Cytophagia;o__Cytophagales;f__Cytophagaceae;g__Sporocytophaga	5.62125e-08	7	1.80333e-05	109	0.0485384	0.999837
k__Bacteria;p__Bacteroidetes;c__Cytophagia;o__Cytophagales;f__Flammeovirgaceae;g__	6.93982e-10	7	2.22634e-07	109	0.0485384	0.999837
k__Bacteria;p__Bacteroidetes;c__Cytophagia;o__Cytophagales;f__Flammeovirgaceae;g__Tunicatimonas	2.77593e-09	7	8.90536e-07	109	0.0485384	0.999837
k__Bacteria;p__Bacteroidetes;c__Cytophagia;o__Cytophagales;f__[Amoebophilaceae];g__Candidatus Amoebophilus	5.62125e-08	7	1.80333e-05	109	0.0485384	0.999837
k__Bacteria;p__Bacteroidetes;c__Flavobacteriia;o__Flavobacteriales;f__;g__	4.44149e-08	7	1.42486e-05	109	0.0485384	0.999837
k__Bacteria;p__Bacteroidetes;c__Flavobacteriia;o__Flavobacteriales;f__Flavobacteriaceae;g__Capnocytophaga	3.49836e-06	7	0.0011223	109	0.0485384	0.999837
k__Bacteria;p__Bacteroidetes;c__Flavobacteriia;o__Flavobacteriales;f__Flavobacteriaceae;g__Gramella	6.93982e-10	7	2.22634e-07	109	0.0485384	0.999837
k__Bacteria;p__Bacteroidetes;c__Flavobacteriia;o__Flavobacteriales;f__Flavobacteriaceae;g__Maribacter	2.77593e-09	7	8.90536e-07	109	0.0485384	0.999837
k__Bacteria;p__Bacteroidetes;c__Flavobacteriia;o__Flavobacteriales;f__Flavobacteriaceae;g__Myroides	6.93982e-10	7	2.22634e-07	109	0.0485384	0.999837
k__Bacteria;p__Bacteroidetes;c__Flavobacteriia;o__Flavobacteriales;f__Flavobacteriaceae;g__Nonlabens	6.93982e-10	7	2.22634e-07	109	0.0485384	0.999837
k__Bacteria;p__Bacteroidetes;c__Flavobacteriia;o__Flavobacteriales;f__[Weeksellaceae];g__	1.11037e-08	7	3.56214e-06	109	0.0485384	0.999837
k__Bacteria;p__Bacteroidetes;c__Flavobacteriia;o__Flavobacteriales;f__[Weeksellaceae];g__Cloacibacterium	5.62125e-08	7	1.80333e-05	109	0.0485384	0.999837
k__Bacteria;p__Bacteroidetes;c__[Saprospirae];o__[Saprospirales];Other;Other	5.62125e-08	7	1.80333e-05	109	0.0485384	0.999837
k__Bacteria;p__Bacteroidetes;c__[Saprospirae];o__[Saprospirales];f__Chitinophagaceae;g__Sediminibacterium	2.77593e-09	7	8.90536e-07	109	0.0485384	0.999837
k__Bacteria;p__Caldiserica;c__OP5;o__WCHB1-02;f__;g__	2.77593e-09	7	8.90536e-07	109	0.0485384	0.999837
k__Bacteria;p__Caldiserica;c__WCHB1-03;o__;f__;g__	6.93982e-10	7	2.22634e-07	109	0.0485384	0.999837
k__Bacteria;p__Chlorobi;c__BSV26;o__A89;f__;g__	6.93982e-10	7	2.22634e-07	109	0.0485384	0.999837
k__Bacteria;p__Chlorobi;c__BSV26;o__C20;f__;g__	3.40051e-08	7	1.09091e-05	109	0.0485384	0.999837
k__Bacteria;p__Chloroflexi;c__Anaerolineae;o__A31;f__;g__	6.24584e-09	7	2.00371e-06	109	0.0485384	0.999837
k__Bacteria;p__Chloroflexi;c__Anaerolineae;o__Anaerolineales;f__Anaerolinaceae;g__SHD-14	2.77593e-09	7	8.90536e-07	109	0.0485384	0.999837
k__Bacteria;p__Chloroflexi;c__Anaerolineae;o__S0208;f__;g__	2.77593e-09	7	8.90536e-07	109	0.0485384	0.999837
k__Bacteria;p__Chloroflexi;c__Anaerolineae;o__SBR1031;f__oc28;g__	1.36021e-07	7	4.36363e-05	109	0.0485384	0.999837
k__Bacteria;p__Chloroflexi;c__Anaerolineae;o__pLW-97;f__;g__	2.49834e-08	7	8.01482e-06	109	0.0485384	0.999837
k__Bacteria;p__Chloroflexi;c__Chloroflexi;o__AKIW781;f__;g__	6.93982e-10	7	2.22634e-07	109	0.0485384	0.999837
k__Bacteria;p__Chloroflexi;c__Chloroflexi;o__[Roseiflexales];Other;Other	6.93982e-10	7	2.22634e-07	109	0.0485384	0.999837
k__Bacteria;p__Chloroflexi;c__Dehalococcoidetes;o__;f__;g__	2.77593e-09	7	8.90536e-07	109	0.0485384	0.999837
k__Bacteria;p__Chloroflexi;c__Dehalococcoidetes;o__Dehalococcoidales;f__;g__	6.93982e-10	7	2.22634e-07	109	0.0485384	0.999837
k__Bacteria;p__Chloroflexi;c__Ktedonobacteria;o__Ktedonobacterales;f__Ktedonobacteraceae;g__FFCH10602	6.93982e-10	7	2.22634e-07	109	0.0485384	0.999837
k__Bacteria;p__Chloroflexi;c__TK10;o__AKYG885;f__;g__	6.93982e-10	7	2.22634e-07	109	0.0485384	0.999837
k__Bacteria;p__Cyanobacteria;c__Chloroplast;o__Rhodophyta;f__;g__	5.83639e-07	7	0.000187235	109	0.0485384	0.999837
k__Bacteria;p__Cyanobacteria;c__Nostocophycideae;o__Nostocales;f__Nostocaceae;g__Anabaena	6.93982e-10	7	2.22634e-07	109	0.0485384	0.999837
k__Bacteria;p__Cyanobacteria;c__Oscillatoriophycideae;o__Chroococcales;f__;g__	6.93982e-10	7	2.22634e-07	109	0.0485384	0.999837
k__Bacteria;p__Cyanobacteria;c__Oscillatoriophycideae;o__Chroococcales;f__Gomphosphaeriaceae;g__	6.93982e-10	7	2.22634e-07	109	0.0485384	0.999837
k__Bacteria;p__Elusimicrobia;c__Elusimicrobia;o__IIb;f__;g__	6.93982e-10	7	2.22634e-07	109	0.0485384	0.999837
k__Bacteria;p__Elusimicrobia;c__Endomicrobia;o__;f__;g__	6.24584e-09	7	2.00371e-06	109	0.0485384	0.999837
k__Bacteria;p__FCPU426;c__;o__;f__;g__	6.93982e-10	7	2.22634e-07	109	0.0485384	0.999837
k__Bacteria;p__Fibrobacteres;c__Fibrobacteria;o__258ds10;f__;g__	3.02299e-06	7	0.000969793	109	0.0485384	0.999837
k__Bacteria;p__Firmicutes;c__Bacilli;o__Bacillales;f__Alicyclobacillaceae;g__Alicyclobacillus	6.93982e-10	7	2.22634e-07	109	0.0485384	0.999837
k__Bacteria;p__Firmicutes;c__Bacilli;o__Bacillales;f__Bacillaceae;g__Marinococcus	5.62125e-08	7	1.80333e-05	109	0.0485384	0.999837
k__Bacteria;p__Firmicutes;c__Bacilli;o__Bacillales;f__Thermoactinomycetaceae;Other	6.93982e-10	7	2.22634e-07	109	0.0485384	0.999837
k__Bacteria;p__Firmicutes;c__Bacilli;o__Bacillales;f__Thermoactinomycetaceae;g__	1.11037e-06	7	0.000356214	109	0.0485384	0.999837
k__Bacteria;p__Firmicutes;c__Bacilli;o__Bacillales;f__Thermoactinomycetaceae;g__Planifilum	6.93982e-10	7	2.22634e-07	109	0.0485384	0.999837
k__Bacteria;p__Firmicutes;c__Bacilli;o__Turicibacterales;f__Turicibacteraceae;g__Turicibacter	2.49834e-08	7	8.01482e-06	109	0.0485384	0.999837
k__Bacteria;p__Firmicutes;c__Clostridia;o__Clostridiales;f__Lachnospiraceae;g__Catonella	3.67116e-07	7	0.000117773	109	0.0485384	0.999837
k__Bacteria;p__Firmicutes;c__Clostridia;o__Clostridiales;f__Peptococcaceae;g__Desulfotomaculum	6.93982e-10	7	2.22634e-07	109	0.0485384	0.999837
k__Bacteria;p__Firmicutes;c__Clostridia;o__Clostridiales;f__Peptostreptococcaceae;g__Peptostreptococcus	6.93982e-10	7	2.22634e-07	109	0.0485384	0.999837
k__Bacteria;p__Firmicutes;c__Clostridia;o__Clostridiales;f__Veillonellaceae;g__Dialister	6.24584e-09	7	2.00371e-06	109	0.0485384	0.999837
k__Bacteria;p__Firmicutes;c__Clostridia;o__Clostridiales;f__Veillonellaceae;g__Phascolarctobacterium	4.44149e-08	7	1.42486e-05	109	0.0485384	0.999837
k__Bacteria;p__Firmicutes;c__Clostridia;o__Clostridiales;f__Veillonellaceae;g__Schwartzia	2.77593e-09	7	8.90536e-07	109	0.0485384	0.999837
k__Bacteria;p__Firmicutes;c__Clostridia;o__Clostridiales;f__Veillonellaceae;g__Sporomusa	6.93982e-10	7	2.22634e-07	109	0.0485384	0.999837
k__Bacteria;p__Firmicutes;c__Clostridia;o__Clostridiales;f__[Tissierellaceae];Other	5.62125e-08	7	1.80333e-05	109	0.0485384	0.999837
k__Bacteria;p__Firmicutes;c__Clostridia;o__Clostridiales;f__[Tissierellaceae];g__	6.93982e-10	7	2.22634e-07	109	0.0485384	0.999837
k__Bacteria;p__Firmicutes;c__Erysipelotrichi;o__Erysipelotrichales;f__Erysipelotrichaceae;g__p-75-a5	1.73495e-08	7	5.56585e-06	109	0.0485384	0.999837
k__Bacteria;p__GN02;c__3BR-5F;o__;f__;g__	6.93982e-10	7	2.22634e-07	109	0.0485384	0.999837
k__Bacteria;p__GN02;c__BD1-5;o__;f__;g__	6.93982e-10	7	2.22634e-07	109	0.0485384	0.999837
k__Bacteria;p__GN04;c__GN15;o__;f__;g__	6.24584e-09	7	2.00371e-06	109	0.0485384	0.999837
k__Bacteria;p__Lentisphaerae;c__[Lentisphaeria];o__Z20;f__;g__	2.49834e-08	7	8.01482e-06	109	0.0485384	0.999837
k__Bacteria;p__NC10;c__12-24;o__JH-WHS47;f__;g__	6.93982e-10	7	2.22634e-07	109	0.0485384	0.999837
k__Bacteria;p__NKB19;c__;o__;f__;g__	6.93982e-10	7	2.22634e-07	109	0.0485384	0.999837
k__Bacteria;p__NKB19;c__TSBW08;o__;f__;g__	6.93982e-10	7	2.22634e-07	109	0.0485384	0.999837
k__Bacteria;p__OP11;c__WCHB1-64;o__d153;f__;g__	6.93982e-10	7	2.22634e-07	109	0.0485384	0.999837
k__Bacteria;p__Planctomycetes;c__028H05-P-BN-P5;o__;f__;g__	2.77593e-07	7	8.90536e-05	109	0.0485384	0.999837
k__Bacteria;p__Planctomycetes;c__ODP123;o__;f__;g__	4.69132e-07	7	0.000150501	109	0.0485384	0.999837
k__Bacteria;p__Planctomycetes;c__Phycisphaerae;o__CCM11a;f__;g__	6.93982e-10	7	2.22634e-07	109	0.0485384	0.999837
k__Bacteria;p__Planctomycetes;c__Planctomycetia;o__B97;f__;g__	3.40051e-08	7	1.09091e-05	109	0.0485384	0.999837
k__Bacteria;p__Planctomycetes;c__Planctomycetia;o__Gemmatales;Other;Other	6.24584e-09	7	2.00371e-06	109	0.0485384	0.999837
k__Bacteria;p__Planctomycetes;c__vadinHA49;o__PHOS-HE93;f__;g__	1.73495e-08	7	5.56585e-06	109	0.0485384	0.999837
k__Bacteria;p__Proteobacteria;c__Alphaproteobacteria;o__Caulobacterales;Other;Other	6.93982e-10	7	2.22634e-07	109	0.0485384	0.999837
k__Bacteria;p__Proteobacteria;c__Alphaproteobacteria;o__Caulobacterales;f__Caulobacteraceae;g__Asticcacaulis	6.93982e-10	7	2.22634e-07	109	0.0485384	0.999837
k__Bacteria;p__Proteobacteria;c__Alphaproteobacteria;o__Kiloniellales;f__;g__	9.99334e-08	7	3.20593e-05	109	0.0485384	0.999837
k__Bacteria;p__Proteobacteria;c__Alphaproteobacteria;o__Rhizobiales;f__Bartonellaceae;g__	3.40051e-08	7	1.09091e-05	109	0.0485384	0.999837
k__Bacteria;p__Proteobacteria;c__Alphaproteobacteria;o__Rhizobiales;f__Beijerinckiaceae;g__Methylovirgula	6.93982e-10	7	2.22634e-07	109	0.0485384	0.999837
k__Bacteria;p__Proteobacteria;c__Alphaproteobacteria;o__Rhizobiales;f__Rhodobiaceae;g__	1.73495e-08	7	5.56585e-06	109	0.0485384	0.999837
k__Bacteria;p__Proteobacteria;c__Alphaproteobacteria;o__Rhizobiales;f__Xanthobacteraceae;Other	4.44149e-08	7	1.42486e-05	109	0.0485384	0.999837
k__Bacteria;p__Proteobacteria;c__Alphaproteobacteria;o__Rhodobacterales;f__Rhodobacteraceae;g__Octadecabacter	6.24584e-09	7	2.00371e-06	109	0.0485384	0.999837
k__Bacteria;p__Proteobacteria;c__Alphaproteobacteria;o__Rickettsiales;f__Holosporaceae;g__	1.73495e-08	7	5.56585e-06	109	0.0485384	0.999837
k__Bacteria;p__Proteobacteria;c__Alphaproteobacteria;o__Rickettsiales;f__mitochondria;g__Diplazium	6.93982e-10	7	2.22634e-07	109	0.0485384	0.999837
k__Bacteria;p__Proteobacteria;c__Betaproteobacteria;o__Burkholderiales;f__Alcaligenaceae;g__Pigmentiphaga	1.77659e-07	7	5.69943e-05	109	0.0485384	0.999837
k__Bacteria;p__Proteobacteria;c__Betaproteobacteria;o__Burkholderiales;f__Comamonadaceae;g__Limnobacter	6.93982e-10	7	2.22634e-07	109	0.0485384	0.999837
k__Bacteria;p__Proteobacteria;c__Betaproteobacteria;o__Burkholderiales;f__Comamonadaceae;g__RS62	6.93982e-10	7	2.22634e-07	109	0.0485384	0.999837
k__Bacteria;p__Proteobacteria;c__Betaproteobacteria;o__Burkholderiales;f__Comamonadaceae;g__Rubrivivax	6.93982e-10	7	2.22634e-07	109	0.0485384	0.999837
k__Bacteria;p__Proteobacteria;c__Betaproteobacteria;o__Burkholderiales;f__Comamonadaceae;g__Tepidimonas	2.49834e-08	7	8.01482e-06	109	0.0485384	0.999837
k__Bacteria;p__Proteobacteria;c__Betaproteobacteria;o__Burkholderiales;f__Oxalobacteraceae;g__Herminiimonas	2.77593e-09	7	8.90536e-07	109	0.0485384	0.999837
k__Bacteria;p__Proteobacteria;c__Betaproteobacteria;o__Burkholderiales;f__Oxalobacteraceae;g__Polynucleobacter	2.77593e-09	7	8.90536e-07	109	0.0485384	0.999837
k__Bacteria;p__Proteobacteria;c__Betaproteobacteria;o__Gallionellales;f__Gallionellaceae;g__	6.93982e-10	7	2.22634e-07	109	0.0485384	0.999837
k__Bacteria;p__Proteobacteria;c__Betaproteobacteria;o__Methylophilales;f__Methylophilaceae;Other	6.93982e-10	7	2.22634e-07	109	0.0485384	0.999837
k__Bacteria;p__Proteobacteria;c__Betaproteobacteria;o__Rhodocyclales;f__Rhodocyclaceae;g__Hydrogenophilus	2.41575e-06	7	0.000774989	109	0.0485384	0.999837
k__Bacteria;p__Proteobacteria;c__Deltaproteobacteria;o__Bdellovibrionales;f__Bacteriovoracaceae;Other	4.44149e-08	7	1.42486e-05	109	0.0485384	0.999837
k__Bacteria;p__Proteobacteria;c__Deltaproteobacteria;o__Bdellovibrionales;f__Bdellovibrionaceae;g__	1.11037e-08	7	3.56214e-06	109	0.0485384	0.999837
k__Bacteria;p__Proteobacteria;c__Deltaproteobacteria;o__Desulfobacterales;Other;Other	6.93982e-10	7	2.22634e-07	109	0.0485384	0.999837
k__Bacteria;p__Proteobacteria;c__Deltaproteobacteria;o__Desulfobacterales;f__Desulfobulbaceae;Other	6.93982e-10	7	2.22634e-07	109	0.0485384	0.999837
k__Bacteria;p__Proteobacteria;c__Deltaproteobacteria;o__Desulfovibrionales;f__Desulfovibrionaceae;g__Desulfovibrio	5.62125e-08	7	1.80333e-05	109	0.0485384	0.999837
k__Bacteria;p__Proteobacteria;c__Deltaproteobacteria;o__Desulfuromonadales;Other;Other	9.99334e-08	7	3.20593e-05	109	0.0485384	0.999837
k__Bacteria;p__Proteobacteria;c__Deltaproteobacteria;o__Desulfuromonadales;f__Geobacteraceae;g__	6.93982e-10	7	2.22634e-07	109	0.0485384	0.999837
k__Bacteria;p__Proteobacteria;c__Deltaproteobacteria;o__Myxococcales;f__Myxococcaceae;g__	8.39719e-08	7	2.69387e-05	109	0.0485384	0.999837
k__Bacteria;p__Proteobacteria;c__Deltaproteobacteria;o__Myxococcales;f__Nannocystaceae;g__Nannocystis	6.93982e-10	7	2.22634e-07	109	0.0485384	0.999837
k__Bacteria;p__Proteobacteria;c__Deltaproteobacteria;o__NB1-j;f__MND4;g__	6.24584e-09	7	2.00371e-06	109	0.0485384	0.999837
k__Bacteria;p__Proteobacteria;c__Deltaproteobacteria;o__Syntrophobacterales;f__Syntrophaceae;Other	6.93982e-10	7	2.22634e-07	109	0.0485384	0.999837
k__Bacteria;p__Proteobacteria;c__Gammaproteobacteria;o__Alteromonadales;f__Alteromonadaceae;g__Alteromonas	1.73495e-08	7	5.56585e-06	109	0.0485384	0.999837
k__Bacteria;p__Proteobacteria;c__Gammaproteobacteria;o__Alteromonadales;f__Alteromonadaceae;g__BD2-13	2.77593e-09	7	8.90536e-07	109	0.0485384	0.999837
k__Bacteria;p__Proteobacteria;c__Gammaproteobacteria;o__Alteromonadales;f__Alteromonadaceae;g__Cellvibrio	6.24584e-09	7	2.00371e-06	109	0.0485384	0.999837
k__Bacteria;p__Proteobacteria;c__Gammaproteobacteria;o__Cardiobacteriales;f__Cardiobacteriaceae;g__Cardiobacterium	2.77593e-09	7	8.90536e-07	109	0.0485384	0.999837
k__Bacteria;p__Proteobacteria;c__Gammaproteobacteria;o__Methylococcales;f__Methylococcaceae;g__	6.93982e-10	7	2.22634e-07	109	0.0485384	0.999837
k__Bacteria;p__Proteobacteria;c__Gammaproteobacteria;o__Oceanospirillales;f__Halomonadaceae;g__Candidatus Portiera	1.11037e-08	7	3.56214e-06	109	0.0485384	0.999837
k__Bacteria;p__Proteobacteria;c__Gammaproteobacteria;o__Oceanospirillales;f__Halomonadaceae;g__Haererehalobacter	1.36021e-07	7	4.36363e-05	109	0.0485384	0.999837
k__Bacteria;p__Proteobacteria;c__Gammaproteobacteria;o__Pseudomonadales;f__Moraxellaceae;g__Alkanindiges	1.11037e-08	7	3.56214e-06	109	0.0485384	0.999837
k__Bacteria;p__Proteobacteria;c__Gammaproteobacteria;o__Pseudomonadales;f__Moraxellaceae;g__Moraxella	8.39719e-08	7	2.69387e-05	109	0.0485384	0.999837
k__Bacteria;p__Proteobacteria;c__Gammaproteobacteria;o__Thiotrichales;f__Thiotrichaceae;g__Thiothrix	6.93982e-10	7	2.22634e-07	109	0.0485384	0.999837
k__Bacteria;p__Proteobacteria;c__Gammaproteobacteria;o__Vibrionales;f__Vibrionaceae;g__Vibrio	9.99334e-08	7	3.20593e-05	109	0.0485384	0.999837
k__Bacteria;p__Spirochaetes;c__MVP-15;o__PL-11B10;f__;g__	6.93982e-10	7	2.22634e-07	109	0.0485384	0.999837
k__Bacteria;p__Spirochaetes;c__Spirochaetes;o__Spirochaetales;f__Spirochaetaceae;g__	1.11037e-08	7	3.56214e-06	109	0.0485384	0.999837
k__Bacteria;p__Spirochaetes;c__Spirochaetes;o__Spirochaetales;f__Spirochaetaceae;g__Treponema	6.93982e-10	7	2.22634e-07	109	0.0485384	0.999837
k__Bacteria;p__TM6;Other;Other;Other;Other	1.11037e-08	7	3.56214e-06	109	0.0485384	0.999837
k__Bacteria;p__TM6;c__SBRH58;o__;f__;g__	6.24584e-09	7	2.00371e-06	109	0.0485384	0.999837
k__Bacteria;p__TM6;c__SJA-4;Other;Other;Other	6.93982e-10	7	2.22634e-07	109	0.0485384	0.999837
k__Bacteria;p__Tenericutes;c__Mollicutes;Other;Other;Other	6.93982e-10	7	2.22634e-07	109	0.0485384	0.999837
k__Bacteria;p__Tenericutes;c__Mollicutes;o__Anaeroplasmatales;f__Anaeroplasmataceae;g__Asteroleplasma	1.73495e-08	7	5.56585e-06	109	0.0485384	0.999837
k__Bacteria;p__Verrucomicrobia;c__Opitutae;o__Opitutales;f__Opitutaceae;Other	2.49834e-08	7	8.01482e-06	109	0.0485384	0.999837
k__Bacteria;p__Verrucomicrobia;c__[Methylacidiphilae];o__S-BQ2-57;f__;g__	4.44149e-08	7	1.42486e-05	109	0.0485384	0.999837
k__Bacteria;p__Verrucomicrobia;c__[Spartobacteria];o__[Chthoniobacterales];f__zEL20;g__	6.93982e-10	7	2.22634e-07	109	0.0485384	0.999837
k__Bacteria;p__WS3;c__PRR-12;o__GN03;f__KSB4;g__	2.49834e-08	7	8.01482e-06	109	0.0485384	0.999837
k__Bacteria;p__WS3;c__PRR-12;o__Sediment-1;f__;g__	6.93982e-10	7	2.22634e-07	109	0.0485384	0.999837
k__Bacteria;p__WS3;c__PRR-12;o__Sediment-1;f__PRR-10;g__	2.77593e-09	7	8.90536e-07	109	0.0485384	0.999837
k__Bacteria;p__[Thermi];c__Deinococci;o__Thermales;f__Thermaceae;Other	6.93982e-10	7	2.22634e-07	109	0.0485384	0.999837
k__Bacteria;p__Verrucomicrobia;c__[Spartobacteria];o__[Chthoniobacterales];f__[Chthoniobacteraceae];g__Ellin506	2.38976e-08	7	8.41251e-06	109	0.0442341	0.99988
k__Bacteria;p__Bacteroidetes;c__Sphingobacteriia;o__Sphingobacteriales;f__Sphingobacteriaceae;Other	1.4943e-08	7	5.77233e-06	109	0.0403102	0.999913
k__Bacteria;p__Bacteroidetes;c__[Saprospirae];o__[Saprospirales];f__Saprospiraceae;g__Rubidimonas	1.08015e-07	7	4.4161e-05	109	0.0380867	0.999928
k__Bacteria;p__Armatimonadetes;c__OPB50;o__;f__;g__	2.23328e-07	7	0	109
k__Bacteria;p__Bacteroidetes;c__[Saprospirae];o__[Saprospirales];f__Chitinophagaceae;g__Segetibacter	2.23328e-07	7	0	109
k__Bacteria;p__Firmicutes;c__Bacilli;o__Lactobacillales;f__Aerococcaceae;g__	2.23328e-07	7	0	109
k__Bacteria;p__Proteobacteria;c__Gammaproteobacteria;o__Pseudomonadales;f__Moraxellaceae;Other	2.23328e-07	7	0	109
