# Supplementary material for: Anadromous Arctic Char Microbiomes: Bioprospecting in the High Arctic
Source: Front Bioeng Biotechnol. 2019 Feb 26;7:32. doi: 10.3389/fbioe.2019.00032 (PMC6399304; doi:10.3389/fbioe.2019.00032)
Supplement: Supplementary file 6 [file Table_6.xlsx]

## Sheet: Table S4
Table S6. ANOVA results based on the rarified OTU table with assigned taxonomy for the intestinal microbiome.
Taxonomy	Between	df	Within	df	F	signif.
k__Bacteria;p__Fusobacteria;c__Fusobacteriia;o__Fusobacteriales;f__Fusobacteriaceae;g__u114	7.87443	7	0.533658	194	408.94	0
k__Bacteria;p__Proteobacteria;c__Betaproteobacteria;o__Burkholderiales;f__Comamonadaceae;Other	3.40187	7	1.34159	194	70.2751	0
k__Bacteria;p__Proteobacteria;c__Betaproteobacteria;o__Neisseriales;f__Neisseriaceae;g__Deefgea	4.30616	7	0.418401	194	285.234	0
k__Bacteria;p__Proteobacteria;c__Gammaproteobacteria;o__Pseudomonadales;f__Pseudomonadaceae;Other	12.6387	7	0.790065	194	443.345	0
k__Bacteria;p__Proteobacteria;c__Gammaproteobacteria;o__Vibrionales;Other;Other	0.00556394	7	0.000769792	194	200.315	0
k__Bacteria;p__Proteobacteria;c__Gammaproteobacteria;o__Vibrionales;f__Vibrionaceae;g__Photobacterium	11.3648	7	1.65387	194	190.443	0
k__Bacteria;p__Tenericutes;c__Mollicutes;o__;f__;g__	4.22682	7	0.497557	194	235.437	0
k__Bacteria;p__Tenericutes;c__Mollicutes;o__Mycoplasmatales;f__Mycoplasmataceae;g__Mycoplasma	4.49755	7	0.733959	194	169.827	0
k__Bacteria;p__Proteobacteria;c__Betaproteobacteria;o__Burkholderiales;Other;Other	7.86431e-05	7	0.000124518	194	17.5037	6.7441e-18
k__Bacteria;p__Proteobacteria;c__Betaproteobacteria;o__Burkholderiales;f__Comamonadaceae;g__Leptothrix	4.42519e-06	7	8.13051e-06	194	15.0841	1.11365e-15
k__Bacteria;p__Proteobacteria;c__Betaproteobacteria;o__Burkholderiales;f__Comamonadaceae;g__Delftia	1.11131e-05	7	3.26936e-05	194	9.4205	4.80599e-10
k__Bacteria;p__Proteobacteria;c__Gammaproteobacteria;o__Pseudomonadales;Other;Other	1.06669e-06	7	5.8955e-06	194	5.01442	3.04796e-05
k__Bacteria;p__Actinobacteria;c__Actinobacteria;o__Actinomycetales;Other;Other	0.0105902	7	0.0676441	194	4.33888	0.000172932
k__Bacteria;p__Proteobacteria;c__Alphaproteobacteria;Other;Other;Other	0.000202428	7	0.00143749	194	3.90273	0.000528392
k__Bacteria;p__Proteobacteria;c__Alphaproteobacteria;o__Rhizobiales;f__Methylocystaceae;Other	3.9069e-05	7	0.000284761	194	3.80238	0.000682581
k__Bacteria;p__Proteobacteria;c__Gammaproteobacteria;o__Legionellales;f__;g__	2.56845e-07	7	1.87206e-06	194	3.80238	0.000682581
k__Bacteria;p__Chloroflexi;c__Anaerolineae;o__Anaerolineales;f__Anaerolinaceae;g__	1.14153e-07	7	8.32026e-07	194	3.80238	0.000682582
k__Bacteria;p__Cyanobacteria;c__Nostocophycideae;o__Nostocales;f__Nostocaceae;g__Toxopsis	2.85384e-08	7	2.08006e-07	194	3.80238	0.000682582
k__Bacteria;p__Proteobacteria;c__Alphaproteobacteria;o__Rickettsiales;f__Rickettsiaceae;g__Rickettsia	7.13459e-07	7	5.20016e-06	194	3.80238	0.000682582
k__Bacteria;p__Bacteroidetes;c__Bacteroidia;o__Bacteroidales;Other;Other	5.99722e-05	7	0.000443908	194	3.74421	0.000791642
k__Bacteria;p__Proteobacteria;c__Alphaproteobacteria;o__Rhizobiales;f__Methylocystaceae;g__	0.000722195	7	0.00546056	194	3.6654	0.000967452
k__Bacteria;p__[Thermi];c__Deinococci;o__Thermales;f__Thermaceae;g__Thermus	1.25085e-07	7	1.0341e-06	194	3.35233	0.00213782
k__Bacteria;p__Acidobacteria;c__Acidobacteriia;o__Acidobacteriales;f__Acidobacteriaceae;g__	2.52367e-08	7	2.11308e-07	194	3.30994	0.0023788
k__Bacteria;p__Actinobacteria;c__Actinobacteria;o__Actinomycetales;f__Cellulomonadaceae;Other	2.52367e-08	7	2.11308e-07	194	3.30994	0.0023788
k__Bacteria;p__Actinobacteria;c__Thermoleophilia;o__Solirubrobacterales;f__Patulibacteraceae;g__Patulibacter	2.52367e-08	7	2.11308e-07	194	3.30994	0.0023788
k__Bacteria;p__Chloroflexi;c__Gitt-GS-136;o__;f__;g__	6.30917e-07	7	5.2827e-06	194	3.30994	0.0023788
k__Bacteria;p__Planctomycetes;c__Pla3;o__;f__;g__	2.52367e-08	7	2.11308e-07	194	3.30994	0.0023788
k__Bacteria;p__Proteobacteria;c__Deltaproteobacteria;o__NKB15;f__;g__	2.52367e-08	7	2.11308e-07	194	3.30994	0.0023788
k__Bacteria;p__Proteobacteria;c__Gammaproteobacteria;o__Alteromonadales;f__125ds10;g__	2.52367e-08	7	2.11308e-07	194	3.30994	0.0023788
k__Bacteria;p__Tenericutes;c__Mollicutes;o__Mycoplasmatales;f__Mycoplasmataceae;Other	2.52367e-06	7	2.11308e-05	194	3.30994	0.0023788
k__Bacteria;p__Spirochaetes;c__Spirochaetes;o__Spirochaetales;f__Spirochaetaceae;g__	0.000603813	7	0.00508821	194	3.28883	0.00250861
k__Bacteria;p__Proteobacteria;c__Alphaproteobacteria;o__Rhodobacterales;f__Rhodobacteraceae;g__Rhodobacter	1.62885e-05	7	0.000149053	194	3.02863	0.00481216
k__Bacteria;p__Proteobacteria;c__Betaproteobacteria;o__SBla14;f__;g__	6.8868e-07	7	6.36765e-06	194	2.99738	0.00520117
k__Bacteria;p__Cyanobacteria;c__Oscillatoriophycideae;o__Oscillatoriales;f__Phormidiaceae;g__Phormidium	2.41861e-06	7	2.24786e-05	194	2.98195	0.00540456
Unclassified;Other;Other;Other;Other;Other	0.246579	7	2.37428	194	2.87824	0.00698811
k__Bacteria;p__Actinobacteria;c__Thermoleophilia;o__Solirubrobacterales;Other;Other	9.73705e-08	7	1.08065e-06	194	2.49717	0.0177196
k__Bacteria;p__Actinobacteria;c__Actinobacteria;o__Actinomycetales;f__Nocardioidaceae;g__Nocardioides	1.50324e-06	7	1.72132e-05	194	2.42031	0.0213096
k__Bacteria;p__Proteobacteria;c__Alphaproteobacteria;o__Caulobacterales;f__Caulobacteraceae;g__Phenylobacterium	0.381989	7	4.38212	194	2.41585	0.021538
k__Bacteria;p__Proteobacteria;c__Alphaproteobacteria;o__Rhizobiales;f__Bradyrhizobiaceae;g__Balneimonas	4.65832e-07	7	5.44779e-06	194	2.36981	0.0240392
k__Bacteria;p__Proteobacteria;c__Alphaproteobacteria;o__Rhodobacterales;f__Rhodobacteraceae;g__Loktanella	6.70799e-07	7	7.84481e-06	194	2.36981	0.0240392
k__Bacteria;p__Bacteroidetes;c__Flavobacteriia;o__Flavobacteriales;f__Flavobacteriaceae;g__Gillisia	7.45332e-08	7	8.71646e-07	194	2.36981	0.0240392
k__Bacteria;p__Proteobacteria;c__Alphaproteobacteria;o__Rhizobiales;f__Rhodobiaceae;g__Afifella	1.86333e-08	7	2.17912e-07	194	2.36981	0.0240392
k__Bacteria;p__Proteobacteria;c__Gammaproteobacteria;o__Alteromonadales;f__Alteromonadaceae;g__HB2-32-21	7.45332e-08	7	8.71646e-07	194	2.36981	0.0240392
k__Bacteria;p__Firmicutes;c__Clostridia;o__Clostridiales;f__Clostridiaceae;g__Clostridium	0.0274215	7	0.324742	194	2.34022	0.0257913
k__Bacteria;p__Proteobacteria;c__Alphaproteobacteria;o__Sphingomonadales;f__Sphingomonadaceae;g__Sphingomonas	0.510239	7	6.30796	194	2.24176	0.0325454
k__Bacteria;p__Actinobacteria;c__Actinobacteria;o__Actinomycetales;f__Microbacteriaceae;g__Leucobacter	4.55195e-07	7	5.6832e-06	194	2.21977	0.034269
k__Bacteria;p__Spirochaetes;c__Spirochaetes;o__[Borreliales];f__[Borreliaceae];g__Spironema	0.103096	7	1.30177	194	2.1949	0.0363234
k__Bacteria;p__Proteobacteria;c__Alphaproteobacteria;o__Rhizobiales;f__Methylobacteriaceae;g__	4.15711e-05	7	0.000524912	194	2.19487	0.036326
k__Bacteria;p__Proteobacteria;c__Gammaproteobacteria;o__Vibrionales;f__Vibrionaceae;Other	0.0720997	7	0.940948	194	2.12359	0.0428812
k__Bacteria;p__Planctomycetes;c__Planctomycetia;o__Gemmatales;f__Gemmataceae;g__	0.000632149	7	0.00832535	194	2.10437	0.0448329
k__Bacteria;p__Proteobacteria;c__Deltaproteobacteria;o__[Entotheonellales];f__[Entotheonellaceae];g__	0.00379437	7	0.053	194	1.98412	0.0590668
k__Bacteria;p__Actinobacteria;c__Actinobacteria;o__Actinomycetales;f__Geodermatophilaceae;g__Blastococcus	6.32131e-08	7	8.82966e-07	194	1.98412	0.0590669
k__Bacteria;p__Bacteroidetes;c__Flavobacteriia;o__Flavobacteriales;f__[Weeksellaceae];Other	6.32131e-08	7	8.82966e-07	194	1.98412	0.0590669
k__Bacteria;p__Firmicutes;c__Bacilli;o__Bacillales;f__Paenibacillaceae;g__Ammoniphilus	0.000730506	7	0.0102038	194	1.98412	0.0590669
k__Bacteria;p__Proteobacteria;c__Betaproteobacteria;o__Burkholderiales;f__Alcaligenaceae;g__Achromobacter	1.58033e-08	7	2.20741e-07	194	1.98412	0.0590669
k__Bacteria;p__Proteobacteria;c__Gammaproteobacteria;o__Alteromonadales;f__Shewanellaceae;Other	1.58033e-08	7	2.20741e-07	194	1.98412	0.0590669
k__Bacteria;p__Firmicutes;c__Clostridia;o__Clostridiales;f__Veillonellaceae;g__Sporomusa	0.00385496	7	0.0544074	194	1.96365	0.0618749
k__Bacteria;p__Proteobacteria;c__Alphaproteobacteria;o__Rhizobiales;f__Beijerinckiaceae;g__	0.0216459	7	0.314735	194	1.90605	0.0704626
k__Bacteria;p__Firmicutes;c__Clostridia;o__Clostridiales;f__[Tissierellaceae];g__Anaerococcus	0.00642386	7	0.095056	194	1.87292	0.0758882
k__Bacteria;p__Proteobacteria;c__Alphaproteobacteria;o__Rhodobacterales;f__Rhodobacteraceae;g__Paracoccus	0.000350181	7	0.00527671	194	1.83922	0.081804
k__Bacteria;p__Firmicutes;c__Bacilli;o__Bacillales;f__Staphylococcaceae;Other	7.29159e-06	7	0.000115473	194	1.75003	0.0995533
k__Bacteria;p__Proteobacteria;c__Gammaproteobacteria;Other;Other;Other	0.000204234	7	0.00332429	194	1.70268	0.11034
k__Bacteria;p__Proteobacteria;Other;Other;Other;Other	0.00014708	7	0.00241348	194	1.68894	0.113661
k__Bacteria;p__Proteobacteria;c__Betaproteobacteria;o__Burkholderiales;f__Alcaligenaceae;Other	1.81102e-06	7	3.06933e-05	194	1.63525	0.127517
k__Bacteria;p__Cyanobacteria;c__Chloroplast;o__Chlorophyta;f__Trebouxiophyceae;g__	1.00454e-05	7	0.000177987	194	1.56416	0.148164
k__Bacteria;p__Proteobacteria;c__Gammaproteobacteria;o__;f__;g__	2.40141e-08	7	4.46722e-07	194	1.48982	0.172836
k__Bacteria;p__Proteobacteria;c__Betaproteobacteria;o__Burkholderiales;f__Alcaligenaceae;g__	0.00093152	7	0.0176279	194	1.46452	0.182003
k__Bacteria;p__Actinobacteria;c__Actinobacteria;o__Actinomycetales;f__Pseudonocardiaceae;g__Pseudonocardia	6.9643e-08	7	1.33786e-06	194	1.44268	0.190248
k__Bacteria;p__Proteobacteria;c__Betaproteobacteria;o__Burkholderiales;f__Comamonadaceae;g__Tepidimonas	5.43921e-05	7	0.00112903	194	1.33516	0.235561
k__Bacteria;p__Actinobacteria;c__Actinobacteria;o__Actinomycetales;f__Microbacteriaceae;g__Candidatus Rhodoluna	1.07092e-08	7	2.25835e-07	194	1.31423	0.245342
k__Bacteria;p__Proteobacteria;c__Betaproteobacteria;o__Burkholderiales;f__Comamonadaceae;g__Limnobacter	3.46979e-06	7	7.31707e-05	194	1.31423	0.245342
k__Bacteria;p__Proteobacteria;c__Gammaproteobacteria;o__Pseudomonadales;f__Moraxellaceae;g__Moraxella	4.2837e-08	7	9.03342e-07	194	1.31423	0.245342
k__Bacteria;p__Verrucomicrobia;c__Opitutae;o__[Cerasicoccales];f__[Cerasicoccaceae];g__	2.73245e-06	7	5.80219e-05	194	1.30516	0.249678
k__Bacteria;p__Firmicutes;Other;Other;Other;Other	6.65582e-06	7	0.000141425	194	1.30431	0.250089
k__Bacteria;p__Firmicutes;c__Clostridia;o__Clostridiales;f__Peptostreptococcaceae;g__	1.2906e-07	7	2.9319e-06	194	1.21996	0.293459
k__Bacteria;p__Proteobacteria;c__Alphaproteobacteria;o__Rhizobiales;f__Rhizobiaceae;g__Agrobacterium	0.00503964	7	0.118042	194	1.18322	0.314069
k__Bacteria;p__Proteobacteria;c__Alphaproteobacteria;o__Rickettsiales;f__;g__	6.12457e-05	7	0.00144821	194	1.17206	0.320544
k__Bacteria;p__Firmicutes;c__Clostridia;o__Clostridiales;f__Veillonellaceae;g__Veillonella	0.00438053	7	0.104563	194	1.16105	0.32702
k__Bacteria;p__Actinobacteria;c__Actinobacteria;o__Actinomycetales;f__Corynebacteriaceae;g__Corynebacterium	0.000498465	7	0.0120805	194	1.14355	0.337518
k__Bacteria;p__Proteobacteria;c__Betaproteobacteria;o__Neisseriales;f__Neisseriaceae;g__	1.05016e-07	7	2.67233e-06	194	1.0891	0.371706
k__Bacteria;p__Proteobacteria;c__Gammaproteobacteria;o__Enterobacteriales;f__Enterobacteriaceae;g__Escherichia	0.00217382	7	0.0566099	194	1.06423	0.388091
k__Bacteria;p__Bacteroidetes;c__Cytophagia;o__Cytophagales;f__Cytophagaceae;g__Hymenobacter	0.00139552	7	0.036688	194	1.05418	0.394844
k__Bacteria;p__Bacteroidetes;c__Sphingobacteriia;o__Sphingobacteriales;f__Sphingobacteriaceae;g__Pedobacter	0.00345914	7	0.091898	194	1.0432	0.402318
k__Bacteria;p__Actinobacteria;c__Actinobacteria;o__Actinomycetales;f__Streptomycetaceae;g__Streptomyces	1.34081e-06	7	3.56449e-05	194	1.04249	0.4028
k__Bacteria;p__Proteobacteria;c__Betaproteobacteria;o__Neisseriales;f__Neisseriaceae;g__Neisseria	0.00147087	7	0.039418	194	1.03415	0.408538
k__Bacteria;p__Proteobacteria;c__Gammaproteobacteria;o__Enterobacteriales;f__Enterobacteriaceae;Other	8.75953e-06	7	0.000240293	194	1.01029	0.42524
k__Bacteria;p__Proteobacteria;c__Alphaproteobacteria;o__Rhizobiales;f__Hyphomicrobiaceae;g__Devosia	0.0105579	7	0.293855	194	0.995743	0.43562
k__Bacteria;p__Actinobacteria;c__Actinobacteria;o__Actinomycetales;f__Microbacteriaceae;g__Curtobacterium	0.000713994	7	0.0205872	194	0.961172	0.460896
k__Bacteria;p__Proteobacteria;c__Alphaproteobacteria;o__Caulobacterales;f__Caulobacteraceae;g__Mycoplana	0.0269563	7	0.785657	194	0.95089	0.468571
k__Bacteria;p__Actinobacteria;c__Actinobacteria;o__Actinomycetales;f__;g__	9.38503e-05	7	0.00273569	194	0.950762	0.468667
k__Bacteria;p__Actinobacteria;c__Actinobacteria;o__Actinomycetales;f__Microbacteriaceae;Other	2.65755e-05	7	0.000783486	194	0.940056	0.476733
k__Bacteria;p__Actinobacteria;c__Actinobacteria;o__Actinomycetales;f__Propionibacteriaceae;g__Propionibacterium	1.15469e-05	7	0.000341346	194	0.937507	0.478665
k__Bacteria;p__Bacteroidetes;c__Flavobacteriia;o__Flavobacteriales;f__Flavobacteriaceae;g__Sediminicola	1.22043e-07	7	3.66267e-06	194	0.923458	0.489383
k__Bacteria;p__Bacteroidetes;c__Flavobacteriia;o__Flavobacteriales;f__[Weeksellaceae];g__	7.62766e-09	7	2.28917e-07	194	0.923458	0.489383
k__Bacteria;p__Chloroflexi;c__Ktedonobacteria;Other;Other;Other	7.62766e-09	7	2.28917e-07	194	0.923458	0.489383
k__Bacteria;p__Cyanobacteria;c__Oscillatoriophycideae;o__Chroococcales;f__Xenococcaceae;g__Chroococcidiopsis	6.8649e-08	7	2.06025e-06	194	0.923458	0.489383
k__Bacteria;p__Firmicutes;c__Clostridia;o__Clostridiales;f__Peptostreptococcaceae;g__Peptostreptococcus	3.05107e-08	7	9.15668e-07	194	0.923458	0.489383
k__Bacteria;p__Firmicutes;c__Clostridia;o__Clostridiales;f__Veillonellaceae;g__Schwartzia	6.8649e-08	7	2.06025e-06	194	0.923458	0.489383
k__Bacteria;p__Proteobacteria;c__Alphaproteobacteria;o__Rhizobiales;f__Bradyrhizobiaceae;g__Afipia	3.05107e-08	7	9.15668e-07	194	0.923458	0.489383
k__Bacteria;p__Proteobacteria;c__Alphaproteobacteria;o__Rhizobiales;f__Hyphomicrobiaceae;g__	3.05107e-08	7	9.15668e-07	194	0.923458	0.489383
k__Bacteria;p__Proteobacteria;c__Betaproteobacteria;o__Burkholderiales;f__Burkholderiaceae;Other	7.62766e-09	7	2.28917e-07	194	0.923458	0.489383
k__Bacteria;p__Proteobacteria;c__Gammaproteobacteria;o__Vibrionales;f__Pseudoalteromonadaceae;g__Pseudoalteromonas	7.62766e-09	7	2.28917e-07	194	0.923458	0.489383
k__Bacteria;p__Verrucomicrobia;c__Verrucomicrobiae;o__Verrucomicrobiales;f__Verrucomicrobiaceae;g__Persicirhabdus	7.62766e-09	7	2.28917e-07	194	0.923458	0.489383
k__Bacteria;p__Firmicutes;c__Bacilli;o__Lactobacillales;f__Streptococcaceae;g__Lactococcus	5.01351e-05	7	0.00150832	194	0.921197	0.491119
k__Bacteria;p__Bacteroidetes;c__Cytophagia;o__Cytophagales;f__Cytophagaceae;g__Spirosoma	2.81194e-05	7	0.000852247	194	0.914417	0.496345
k__Bacteria;p__Bacteroidetes;c__Cytophagia;o__Cytophagales;f__Cytophagaceae;g__Dyadobacter	9.08328e-05	7	0.00277141	194	0.908333	0.501057
k__Bacteria;p__Proteobacteria;c__Alphaproteobacteria;o__Rhizobiales;f__Hyphomicrobiaceae;Other	7.86292e-05	7	0.00243026	194	0.896674	0.51015
k__Bacteria;p__Bacteroidetes;c__Sphingobacteriia;o__Sphingobacteriales;f__;g__	8.55077e-06	7	0.00026545	194	0.892741	0.513234
k__Bacteria;p__Proteobacteria;c__Gammaproteobacteria;o__Vibrionales;f__Vibrionaceae;g__Aliivibrio	0.0437158	7	1.39373	194	0.869287	0.531804
k__Bacteria;p__Bacteroidetes;c__Sphingobacteriia;o__Sphingobacteriales;f__Sphingobacteriaceae;g__Sphingobacterium	4.35943e-07	7	1.39227e-05	194	0.867782	0.533006
k__Bacteria;p__Cyanobacteria;c__Chloroplast;o__Stramenopiles;f__;g__	0.00131847	7	0.042485	194	0.860079	0.539173
k__Bacteria;p__Cyanobacteria;c__Nostocophycideae;o__Stigonematales;f__Rivulariaceae;g__Rivularia	1.63872e-06	7	5.33679e-05	194	0.850997	0.546481
k__Bacteria;p__Actinobacteria;c__Actinobacteria;o__Actinomycetales;f__Micrococcaceae;g__Rothia	0.000314932	7	0.0105242	194	0.829338	0.564064
k__Bacteria;p__Proteobacteria;c__Deltaproteobacteria;o__Desulfovibrionales;f__Desulfovibrionaceae;g__	0.00241776	7	0.0824556	194	0.812636	0.577755
k__Bacteria;p__Proteobacteria;c__Gammaproteobacteria;o__Pseudomonadales;f__Pseudomonadaceae;g__Pseudomonas	0.0310674	7	1.06146	194	0.811154	0.578976
k__Bacteria;p__Actinobacteria;c__Actinobacteria;o__Actinomycetales;f__ACK-M1;g__	0.000431611	7	0.015485	194	0.772478	0.611069
k__Bacteria;p__Proteobacteria;c__Alphaproteobacteria;o__Sphingomonadales;Other;Other	7.07453e-06	7	0.00025529	194	0.768011	0.614803
k__Bacteria;p__Firmicutes;c__Bacilli;o__Lactobacillales;f__Streptococcaceae;g__Streptococcus	0.0201069	7	0.735224	194	0.757929	0.623247
k__Bacteria;p__Proteobacteria;c__Alphaproteobacteria;o__Rhizobiales;f__Methylobacteriaceae;g__Methylobacterium	0.000825507	7	0.0305622	194	0.748584	0.631091
k__Bacteria;p__Proteobacteria;c__Betaproteobacteria;o__SC-I-84;f__;g__	3.554e-05	7	0.00133063	194	0.740228	0.638117
k__Bacteria;p__Proteobacteria;c__Deltaproteobacteria;o__Myxococcales;f__;g__	8.62372e-08	7	3.42192e-06	194	0.698439	0.673344
k__Bacteria;p__Actinobacteria;c__Thermoleophilia;o__Solirubrobacterales;f__;g__	3.5535e-06	7	0.000151103	194	0.651757	0.712604
k__Bacteria;p__Cyanobacteria;c__Chloroplast;o__Streptophyta;f__;g__	0.000527211	7	0.022433	194	0.65133	0.712962
k__Bacteria;p__Actinobacteria;c__Acidimicrobiia;o__Acidimicrobiales;f__C111;g__	2.5126e-05	7	0.00109243	194	0.637431	0.724567
k__Bacteria;p__Verrucomicrobia;Other;Other;Other;Other	1.56205e-08	7	6.86953e-07	194	0.630189	0.730591
k__Bacteria;p__Actinobacteria;c__Actinobacteria;o__Actinomycetales;f__Nocardioidaceae;g__	7.92768e-05	7	0.00349437	194	0.628755	0.731782
k__Bacteria;p__Firmicutes;c__Bacilli;o__Lactobacillales;Other;Other	1.10137e-05	7	0.000509225	194	0.599417	0.755959
k__Bacteria;p__Proteobacteria;c__Alphaproteobacteria;o__Caulobacterales;f__Caulobacteraceae;g__Brevundimonas	3.37896e-06	7	0.000157741	194	0.593666	0.760651
k__Bacteria;p__Proteobacteria;c__Gammaproteobacteria;o__Xanthomonadales;f__Xanthomonadaceae;Other	8.68194e-06	7	0.0004134	194	0.582036	0.770084
k__Bacteria;p__Actinobacteria;c__Actinobacteria;Other;Other;Other	1.13114e-07	7	5.47452e-06	194	0.572628	0.777656
k__Bacteria;p__Firmicutes;c__Bacilli;Other;Other;Other	1.11006e-05	7	0.000538192	194	0.571629	0.778457
k__Bacteria;p__Proteobacteria;c__Gammaproteobacteria;o__Alteromonadales;f__Alteromonadaceae;g__Cellvibrio	1.32596e-06	7	6.44405e-05	194	0.570265	0.77955
k__Bacteria;p__Proteobacteria;c__Alphaproteobacteria;o__Sphingomonadales;f__Sphingomonadaceae;g__Novosphingobium	0.000220326	7	0.0109036	194	0.560012	0.787719
k__Bacteria;p__Firmicutes;c__Clostridia;o__Clostridiales;f__[Tissierellaceae];g__Finegoldia	0.00012495	7	0.00622576	194	0.55622	0.790722
k__Bacteria;p__Fusobacteria;c__Fusobacteriia;o__Fusobacteriales;f__Fusobacteriaceae;g__Fusobacterium	4.15915e-07	7	2.07484e-05	194	0.555551	0.79125
k__Bacteria;p__Cyanobacteria;c__Synechococcophycideae;o__Pseudanabaenales;f__Pseudanabaenaceae;g__Pseudanabaena	1.80982e-08	7	9.13959e-07	194	0.548798	0.796568
k__Bacteria;p__Acidobacteria;c__Acidobacteria-6;o__iii1-15;f__;g__	3.4673e-05	7	0.00176897	194	0.543218	0.800934
k__Bacteria;p__Firmicutes;c__Bacilli;o__Bacillales;Other;Other	1.21236e-05	7	0.00062339	194	0.538982	0.804232
k__Bacteria;p__Proteobacteria;c__Gammaproteobacteria;o__Oceanospirillales;f__Halomonadaceae;g__Halomonas	3.79385e-07	7	1.99705e-05	194	0.526495	0.813864
k__Bacteria;p__Bacteroidetes;c__Flavobacteriia;o__Flavobacteriales;Other;Other	4.75786e-08	7	2.50969e-06	194	0.525405	0.814698
k__Bacteria;p__Firmicutes;c__Bacilli;o__Lactobacillales;f__Lactobacillaceae;g__Lactobacillus	0.00573638	7	0.30544	194	0.520494	0.818444
k__Bacteria;p__Firmicutes;c__Bacilli;o__Lactobacillales;f__Lactobacillaceae;Other	2.12303e-05	7	0.00115171	194	0.510879	0.82571
k__Bacteria;p__Bacteroidetes;c__Flavobacteriia;o__Flavobacteriales;f__[Weeksellaceae];g__Chryseobacterium	0.000168179	7	0.00912973	194	0.510527	0.825974
k__Bacteria;p__Proteobacteria;c__Betaproteobacteria;o__Burkholderiales;f__Burkholderiaceae;g__Burkholderia	1.02594e-06	7	5.57742e-05	194	0.509793	0.826524
k__Bacteria;p__Cyanobacteria;Other;Other;Other;Other	1.36596e-07	7	7.44343e-06	194	0.508591	0.827425
k__Bacteria;p__Proteobacteria;c__Betaproteobacteria;o__Burkholderiales;f__Oxalobacteraceae;Other	6.61643e-05	7	0.00370078	194	0.495489	0.837144
k__Bacteria;p__Proteobacteria;c__Alphaproteobacteria;o__Rhodobacterales;f__Rhodobacteraceae;Other	0.000492668	7	0.0278516	194	0.49024	0.840987
k__Bacteria;p__Proteobacteria;c__Alphaproteobacteria;o__Sphingomonadales;f__Sphingomonadaceae;Other	0.00207004	7	0.117286	194	0.489143	0.841785
k__Bacteria;p__Proteobacteria;c__Alphaproteobacteria;o__Sphingomonadales;f__Erythrobacteraceae;Other	7.00968e-05	7	0.00399187	194	0.486659	0.84359
k__Bacteria;p__Proteobacteria;c__Alphaproteobacteria;o__Rhizobiales;Other;Other	5.80075e-05	7	0.00334013	194	0.481309	0.847452
k__Bacteria;p__Proteobacteria;c__Betaproteobacteria;o__Burkholderiales;f__Oxalobacteraceae;g__Janthinobacterium	0.00013179	7	0.00761013	194	0.47995	0.848428
k__Bacteria;p__Proteobacteria;c__Gammaproteobacteria;o__Xanthomonadales;f__Xanthomonadaceae;g__Stenotrophomonas	0.000736595	7	0.0427553	194	0.477467	0.850205
k__Bacteria;p__Proteobacteria;c__Alphaproteobacteria;o__Rhizobiales;f__Hyphomicrobiaceae;g__Rhodoplanes	9.7771e-05	7	0.00580441	194	0.466827	0.857736
k__Bacteria;p__Bacteroidetes;c__Flavobacteriia;o__Flavobacteriales;f__Flavobacteriaceae;g__Olleya	0.000289408	7	0.0172808	194	0.464142	0.859614
k__Bacteria;p__Actinobacteria;c__Actinobacteria;o__Actinomycetales;f__Intrasporangiaceae;Other	6.02674e-07	7	3.64595e-05	194	0.458116	0.863796
k__Bacteria;p__Proteobacteria;c__Alphaproteobacteria;o__Rhizobiales;f__Phyllobacteriaceae;Other	3.99884e-06	7	0.000244324	194	0.453599	0.8669
k__Bacteria;p__Proteobacteria;c__Gammaproteobacteria;o__Enterobacteriales;f__Enterobacteriaceae;g__Klebsiella	0.000929024	7	0.0571359	194	0.450632	0.868924
k__Bacteria;p__Proteobacteria;c__Gammaproteobacteria;o__Pasteurellales;f__Pasteurellaceae;Other	1.63738e-07	7	1.01266e-05	194	0.448119	0.870629
k__Bacteria;p__Bacteroidetes;c__[Saprospirae];o__[Saprospirales];f__Chitinophagaceae;g__	0.00265774	7	0.165195	194	0.445881	0.872141
k__Bacteria;p__Actinobacteria;c__Actinobacteria;o__Actinomycetales;f__Streptomycetaceae;Other	1.34465e-05	7	0.000837598	194	0.444915	0.872791
k__Bacteria;p__Spirochaetes;c__[Brevinematae];o__[Brevinematales];f__Brevinemataceae;g__	0.0389429	7	2.43854	194	0.442591	0.87435
k__Bacteria;p__Proteobacteria;c__Betaproteobacteria;Other;Other;Other	0.00482885	7	0.302725	194	0.442078	0.874693
k__Bacteria;p__Firmicutes;c__Bacilli;o__Lactobacillales;f__Carnobacteriaceae;g__Carnobacterium	0.00298595	7	0.187461	194	0.441445	0.875115
k__Bacteria;p__Cyanobacteria;c__Chloroplast;o__CAB-I;f__;g__	0.0158396	7	0.998841	194	0.439492	0.876417
k__Bacteria;p__Bacteroidetes;c__Flavobacteriia;o__Flavobacteriales;f__Flavobacteriaceae;g__Flavobacterium	0.0017343	7	0.110201	194	0.436155	0.878627
k__Bacteria;p__Proteobacteria;c__Alphaproteobacteria;o__Rhizobiales;f__Rhizobiaceae;Other	7.23928e-08	7	4.60672e-06	194	0.435519	0.879047
k__Bacteria;p__Actinobacteria;c__Actinobacteria;o__Actinomycetales;f__Actinomycetaceae;g__Actinomyces	1.65509e-05	7	0.00105357	194	0.435373	0.879143
k__Bacteria;p__Planctomycetes;c__Planctomycetia;o__Pirellulales;f__Pirellulaceae;g__	0.000109685	7	0.00700523	194	0.43394	0.880086
k__Bacteria;p__Proteobacteria;c__Gammaproteobacteria;o__Pseudomonadales;f__Moraxellaceae;g__Psychrobacter	0.000167867	7	0.0108545	194	0.428606	0.883569
k__Bacteria;p__Proteobacteria;c__Alphaproteobacteria;o__Rhizobiales;f__Bradyrhizobiaceae;Other	2.77384e-07	7	1.80778e-05	194	0.425246	0.885742
k__Bacteria;p__Actinobacteria;c__Actinobacteria;o__Actinomycetales;f__Micrococcaceae;g__Kocuria	2.19663e-06	7	0.00014391	194	0.423028	0.887167
k__Bacteria;p__Actinobacteria;c__Actinobacteria;o__Actinomycetales;f__Pseudonocardiaceae;g__Amycolatopsis	3.25578e-06	7	0.000215666	194	0.418386	0.890126
k__Bacteria;p__Proteobacteria;c__Betaproteobacteria;o__Burkholderiales;f__Comamonadaceae;g__Polaromonas	1.18495e-05	7	0.00079252	194	0.414373	0.892658
k__Bacteria;p__Actinobacteria;c__Actinobacteria;o__Actinomycetales;f__Nocardiaceae;g__Rhodococcus	0.000107604	7	0.0072734	194	0.41001	0.895382
k__Bacteria;p__Actinobacteria;c__Actinobacteria;o__Actinomycetales;f__Nakamurellaceae;g__	3.75745e-08	7	2.54794e-06	194	0.408702	0.896193
k__Bacteria;p__OD1;c__ABY1;o__;f__;g__	1.01802e-08	7	6.92393e-07	194	0.407482	0.896946
k__Bacteria;Other;Other;Other;Other;Other	0.0124042	7	0.853068	194	0.402983	0.899706
k__Bacteria;p__Actinobacteria;c__Actinobacteria;o__Actinomycetales;f__Promicromonosporaceae;g__Cellulosimicrobium	5.78431e-05	7	0.00407826	194	0.39308	0.905666
k__Bacteria;p__Proteobacteria;c__Betaproteobacteria;o__Burkholderiales;f__Oxalobacteraceae;g__	1.36868e-05	7	0.000968127	194	0.391807	0.90642
k__Bacteria;p__Proteobacteria;c__Alphaproteobacteria;o__Caulobacterales;f__Caulobacteraceae;Other	0.00859052	7	0.62143	194	0.383116	0.911498
k__Bacteria;p__Bacteroidetes;c__Flavobacteriia;o__Flavobacteriales;f__Cryomorphaceae;g__	2.82784e-08	7	2.0818e-06	194	0.376462	0.915299
k__Bacteria;p__Bacteroidetes;c__Flavobacteriia;o__Flavobacteriales;f__Flavobacteriaceae;g__Tenacibaculum	1.82499e-05	7	0.00134357	194	0.376448	0.915307
k__Bacteria;p__Actinobacteria;Other;Other;Other;Other	6.24819e-08	7	4.64958e-06	194	0.372429	0.917566
k__Bacteria;p__Proteobacteria;c__Alphaproteobacteria;o__Rhizobiales;f__Bradyrhizobiaceae;g__Bradyrhizobium	7.13143e-05	7	0.00535513	194	0.369071	0.919431
k__Bacteria;p__Actinobacteria;c__Actinobacteria;o__Actinomycetales;f__Geodermatophilaceae;g__	8.15165e-07	7	6.16891e-05	194	0.366219	0.921
k__Bacteria;p__Bacteroidetes;c__[Saprospirae];o__[Saprospirales];f__Chitinophagaceae;Other	5.70198e-06	7	0.000432328	194	0.365524	0.921381
k__Bacteria;p__Proteobacteria;c__Gammaproteobacteria;o__Legionellales;Other;Other	1.72046e-06	7	0.000132229	194	0.360598	0.92405
k__Bacteria;p__Proteobacteria;c__Betaproteobacteria;o__Rhodocyclales;f__Rhodocyclaceae;g__Hydrogenophilus	0.000175165	7	0.0135691	194	0.357766	0.925565
k__Bacteria;p__Proteobacteria;c__Gammaproteobacteria;o__Pseudomonadales;f__Moraxellaceae;g__Acinetobacter	4.7161e-05	7	0.00371999	194	0.351354	0.928941
k__Bacteria;p__Bacteroidetes;c__Bacteroidia;o__Bacteroidales;f__Porphyromonadaceae;g__Porphyromonas	1.12915e-05	7	0.000893397	194	0.350275	0.929502
k__Bacteria;p__Proteobacteria;c__Alphaproteobacteria;o__Rhizobiales;f__;g__	5.22912e-05	7	0.0041487	194	0.349317	0.929998
k__Bacteria;p__Proteobacteria;c__Alphaproteobacteria;o__Rhodospirillales;f__Rhodospirillaceae;g__	0.000513821	7	0.0407775	194	0.349216	0.93005
k__Bacteria;p__Proteobacteria;c__Gammaproteobacteria;o__Legionellales;f__Coxiellaceae;g__	4.87495e-07	7	3.93473e-05	194	0.343367	0.93304
k__Bacteria;p__Firmicutes;c__Bacilli;o__Lactobacillales;f__Carnobacteriaceae;g__Granulicatella	0.0027924	7	0.234667	194	0.329784	0.939737
k__Bacteria;p__Proteobacteria;c__Alphaproteobacteria;o__Rhizobiales;f__Hyphomicrobiaceae;g__Hyphomicrobium	1.36868e-05	7	0.00115545	194	0.328286	0.940454
k__Bacteria;p__Bacteroidetes;c__Flavobacteriia;o__Flavobacteriales;f__Flavobacteriaceae;Other	3.26899e-07	7	2.80973e-05	194	0.322442	0.94321
k__Bacteria;p__Proteobacteria;c__Betaproteobacteria;o__Burkholderiales;f__Alcaligenaceae;g__Pigmentiphaga	8.86812e-05	7	0.00768336	194	0.319878	0.944398
k__Bacteria;p__Planctomycetes;c__Planctomycetia;o__Planctomycetales;f__Planctomycetaceae;g__Planctomyces	2.10874e-05	7	0.00184825	194	0.316203	0.946079
k__Bacteria;p__Actinobacteria;c__Actinobacteria;o__Actinomycetales;f__Micrococcaceae;g__Arthrobacter	1.27157e-05	7	0.00113075	194	0.311658	0.948121
k__Bacteria;p__Proteobacteria;c__Alphaproteobacteria;o__Rhodospirillales;f__Acetobacteraceae;Other	0.000150639	7	0.0135011	194	0.309222	0.949198
k__Bacteria;p__[Thermi];c__Deinococci;o__Deinococcales;f__Deinococcaceae;g__Deinococcus	0.000958477	7	0.0874895	194	0.303619	0.951632
k__Bacteria;p__Cyanobacteria;c__Synechococcophycideae;o__Synechococcales;f__Synechococcaceae;g__Paulinella	3.1629e-07	7	2.92553e-05	194	0.299629	0.953328
k__Bacteria;p__Proteobacteria;c__Gammaproteobacteria;o__Methylococcales;f__Crenotrichaceae;g__Crenothrix	7.12881e-05	7	0.00672953	194	0.293586	0.955835
k__Bacteria;p__Proteobacteria;c__Alphaproteobacteria;o__Ellin329;f__;g__	2.44427e-05	7	0.00231332	194	0.292832	0.956142
k__Bacteria;p__Proteobacteria;c__Betaproteobacteria;o__Burkholderiales;f__Oxalobacteraceae;g__Cupriavidus	2.41377e-08	7	2.31071e-06	194	0.289503	0.957487
k__Bacteria;p__Proteobacteria;c__Alphaproteobacteria;o__Rhizobiales;f__Aurantimonadaceae;g__	0.000225001	7	0.0217099	194	0.287231	0.958391
k__Bacteria;p__Actinobacteria;c__Actinobacteria;o__Actinomycetales;f__Micrococcaceae;Other	0.00685366	7	0.663823	194	0.286137	0.958824
k__Bacteria;p__Bacteroidetes;c__Sphingobacteriia;o__Sphingobacteriales;f__Sphingobacteriaceae;Other	1.27157e-05	7	0.00124866	194	0.282228	0.960347
k__Bacteria;p__Proteobacteria;c__Betaproteobacteria;o__Burkholderiales;f__Oxalobacteraceae;g__Massilia	1.33954e-06	7	0.00013161	194	0.282077	0.960405
k__Bacteria;p__Actinobacteria;c__Thermoleophilia;o__Gaiellales;f__Gaiellaceae;g__	1.0651e-05	7	0.00105255	194	0.280447	0.961031
k__Bacteria;p__Proteobacteria;c__Gammaproteobacteria;o__Xanthomonadales;f__Xanthomonadaceae;g__	3.17736e-06	7	0.000314203	194	0.280259	0.961102
k__Bacteria;p__Proteobacteria;c__Deltaproteobacteria;o__Bdellovibrionales;f__Bdellovibrionaceae;g__Bdellovibrio	6.19411e-06	7	0.000630636	194	0.27221	0.964109
k__Bacteria;p__Firmicutes;c__Bacilli;o__Gemellales;f__Gemellaceae;g__	3.41039e-06	7	0.000348602	194	0.27113	0.964503
k__Bacteria;p__Actinobacteria;c__Thermoleophilia;o__Solirubrobacterales;f__Solirubrobacteraceae;Other	4.52455e-09	7	4.66211e-07	194	0.268965	0.965284
k__Bacteria;p__Cyanobacteria;c__Oscillatoriophycideae;o__Oscillatoriales;f__Phormidiaceae;g__Planktothrix	4.52455e-09	7	4.66211e-07	194	0.268965	0.965284
k__Bacteria;p__Firmicutes;c__Bacilli;o__Lactobacillales;f__Carnobacteriaceae;g__Desemzia	1.80982e-08	7	1.86485e-06	194	0.268965	0.965284
k__Bacteria;p__Proteobacteria;c__Gammaproteobacteria;o__Enterobacteriales;f__Enterobacteriaceae;g__Erwinia	4.52455e-09	7	4.66211e-07	194	0.268965	0.965284
k__Bacteria;p__Proteobacteria;c__Alphaproteobacteria;o__Rhodospirillales;f__Acetobacteraceae;g__Acetobacter	1.63336e-06	7	0.000168778	194	0.268208	0.965555
k__Bacteria;p__Firmicutes;c__Bacilli;o__Bacillales;f__Bacillaceae;Other	5.58062e-07	7	5.7719e-05	194	0.267958	0.965644
k__Bacteria;p__Proteobacteria;c__Gammaproteobacteria;o__Legionellales;f__Legionellaceae;Other	5.42578e-05	7	0.00564184	194	0.266529	0.966152
k__Bacteria;p__Proteobacteria;c__Gammaproteobacteria;o__Xanthomonadales;f__Sinobacteraceae;Other	6.02783e-06	7	0.000630738	194	0.26486	0.966739
k__Bacteria;p__Proteobacteria;c__Alphaproteobacteria;o__Rhizobiales;f__Bradyrhizobiaceae;g__Bosea	5.4747e-07	7	5.73625e-05	194	0.264507	0.966863
k__Bacteria;p__Cyanobacteria;c__Synechococcophycideae;o__Synechococcales;f__Synechococcaceae;g__Synechococcus	2.88891e-07	7	3.03337e-05	194	0.263945	0.967059
k__Bacteria;p__Proteobacteria;c__Gammaproteobacteria;o__Pasteurellales;f__Pasteurellaceae;g__Haemophilus	0.000146833	7	0.0156388	194	0.260209	0.968346
k__Bacteria;p__Firmicutes;c__Clostridia;o__Clostridiales;f__Veillonellaceae;g__Dialister	6.19411e-06	7	0.000662016	194	0.259307	0.968653
k__Bacteria;p__Actinobacteria;c__Thermoleophilia;o__Solirubrobacterales;f__Patulibacteraceae;g__	1.95772e-07	7	2.10297e-05	194	0.258001	0.969094
k__Bacteria;p__Tenericutes;c__CK-1C4-19;o__;f__;g__	0.000760508	7	0.0823287	194	0.25601	0.969759
k__Bacteria;p__Firmicutes;c__Bacilli;o__Lactobacillales;f__Aerococcaceae;g__Aerococcus	0.00138856	7	0.152475	194	0.25239	0.970948
k__Bacteria;p__Proteobacteria;c__Alphaproteobacteria;o__Caulobacterales;f__Caulobacteraceae;g__	1.23181e-06	7	0.000136554	194	0.250002	0.971718
k__Bacteria;p__Verrucomicrobia;c__[Pedosphaerae];o__[Pedosphaerales];f__R4-41B;g__	4.21057e-08	7	4.66996e-06	194	0.24988	0.971757
k__Bacteria;p__Proteobacteria;c__Gammaproteobacteria;o__Alteromonadales;f__Shewanellaceae;g__Shewanella	0.00835198	7	0.926463	194	0.249842	0.971769
k__Bacteria;p__Proteobacteria;c__Alphaproteobacteria;o__Rhizobiales;f__Brucellaceae;Other	1.61278e-06	7	0.000181259	194	0.246592	0.972797
k__Bacteria;p__Actinobacteria;c__Acidimicrobiia;o__Acidimicrobiales;f__;g__	7.9813e-06	7	0.000910354	194	0.242978	0.973914
k__Bacteria;p__Actinobacteria;c__Actinobacteria;o__Bifidobacteriales;f__Bifidobacteriaceae;g__Bifidobacterium	1.62884e-07	7	1.86854e-05	194	0.24159	0.974336
k__Bacteria;p__Proteobacteria;c__Gammaproteobacteria;o__Methylococcales;Other;Other	1.01802e-08	7	1.16784e-06	194	0.24159	0.974336
k__Bacteria;p__Actinobacteria;c__Actinobacteria;o__Actinomycetales;f__Micrococcaceae;g__Micrococcus	0.00622336	7	0.71408	194	0.241536	0.974352
k__Bacteria;p__Actinobacteria;c__Actinobacteria;o__Actinomycetales;f__Cellulomonadaceae;g__Demequina	1.59217e-06	7	0.000183517	194	0.240447	0.974681
k__Bacteria;p__Proteobacteria;c__Gammaproteobacteria;o__Xanthomonadales;f__Sinobacteraceae;g__	5.95276e-05	7	0.00689112	194	0.239404	0.974993
k__Bacteria;p__Bacteroidetes;c__Sphingobacteriia;o__Sphingobacteriales;f__Sphingobacteriaceae;g__	3.48747e-05	7	0.0040694	194	0.237511	0.975554
k__Bacteria;p__Planctomycetes;c__Phycisphaerae;o__Phycisphaerales;f__;g__	1.90144e-06	7	0.000222669	194	0.236661	0.975803
k__Bacteria;p__Actinobacteria;c__Actinobacteria;o__Actinomycetales;f__Intrasporangiaceae;g__Kytococcus	3.05281e-07	7	3.58013e-05	194	0.236322	0.975902
k__Bacteria;p__Proteobacteria;c__Gammaproteobacteria;o__Legionellales;f__Legionellaceae;g__	6.62439e-05	7	0.00777906	194	0.236006	0.975994
k__Bacteria;p__Actinobacteria;c__Actinobacteria;o__Actinomycetales;f__Brevibacteriaceae;g__Brevibacterium	1.48359e-05	7	0.00176516	194	0.232933	0.97688
k__Bacteria;p__Actinobacteria;c__Acidimicrobiia;o__Acidimicrobiales;f__koll13;g__	4.3455e-07	7	5.44356e-05	194	0.221238	0.980074
k__Bacteria;p__FBP;c__;o__;f__;g__	0.000117979	7	0.0148483	194	0.220208	0.980342
k__Bacteria;p__Bacteroidetes;c__Bacteroidia;o__Bacteroidales;f__Prevotellaceae;g__Prevotella	1.73669e-05	7	0.00219846	194	0.218931	0.980672
k__Bacteria;p__Acidobacteria;c__[Chloracidobacteria];o__RB41;f__Ellin6075;g__	1.36214e-07	7	1.72857e-05	194	0.218392	0.980809
k__Bacteria;p__Proteobacteria;c__Gammaproteobacteria;o__Alteromonadales;f__Psychromonadaceae;g__Psychromonas	2.97595e-07	7	3.7832e-05	194	0.218007	0.980908
k__Bacteria;p__Firmicutes;c__Bacilli;o__Bacillales;f__Planococcaceae;Other	5.66497e-05	7	0.00722259	194	0.217374	0.981069
k__Bacteria;p__Actinobacteria;c__Actinobacteria;o__Actinomycetales;f__Nocardioidaceae;Other	2.27412e-06	7	0.000290971	194	0.216605	0.981263
k__Bacteria;p__Proteobacteria;c__Epsilonproteobacteria;o__Campylobacterales;f__Helicobacteraceae;g__	1.80982e-08	7	2.34029e-06	194	0.214323	0.981833
k__Bacteria;p__Verrucomicrobia;c__[Spartobacteria];o__[Chthoniobacterales];f__[Chthoniobacteraceae];g__Chthoniobacter	7.64649e-07	7	9.97092e-05	194	0.212535	0.982272
k__Bacteria;p__Proteobacteria;c__Alphaproteobacteria;o__Rhodospirillales;f__Acetobacteraceae;g__	1.14326e-05	7	0.00160732	194	0.197128	0.985795
k__Bacteria;p__Proteobacteria;c__Deltaproteobacteria;o__Desulfobacterales;f__Desulfobacteraceae;g__Desulfococcus	2.82784e-08	7	3.98357e-06	194	0.196737	0.985878
k__Bacteria;p__Actinobacteria;c__Actinobacteria;o__Actinomycetales;f__Dietziaceae;g__Dietzia	2.33162e-05	7	0.00332062	194	0.1946	0.986329
k__Bacteria;p__Actinobacteria;c__Thermoleophilia;o__Solirubrobacterales;f__Conexibacteraceae;g__	4.17467e-08	7	6.09665e-06	194	0.189773	0.987314
k__Bacteria;p__Proteobacteria;c__Gammaproteobacteria;o__Legionellales;f__Legionellaceae;g__Legionella	1.39367e-05	7	0.00206803	194	0.18677	0.987904
k__Bacteria;p__Proteobacteria;c__Alphaproteobacteria;o__Rhodospirillales;f__;g__	4.07209e-08	7	6.09768e-06	194	0.185079	0.988229
k__Bacteria;p__Proteobacteria;c__Betaproteobacteria;o__Neisseriales;f__Neisseriaceae;Other	0.00444747	7	0.666333	194	0.18498	0.988248
k__Bacteria;p__Firmicutes;c__Bacilli;o__Bacillales;f__Staphylococcaceae;g__Staphylococcus	0.00331152	7	0.498045	194	0.184274	0.988382
k__Bacteria;p__Proteobacteria;c__Alphaproteobacteria;o__Rhizobiales;f__Brucellaceae;g__Ochrobactrum	0.0028764	7	0.439989	194	0.181181	0.988958
k__Bacteria;p__Proteobacteria;c__Gammaproteobacteria;o__Alteromonadales;f__Colwelliaceae;g__	4.03725e-07	7	6.21677e-05	194	0.17998	0.989176
k__Bacteria;p__Proteobacteria;c__Alphaproteobacteria;o__Sphingomonadales;f__Erythrobacteraceae;g__	0.00121687	7	0.188056	194	0.179334	0.989293
k__Bacteria;p__Proteobacteria;c__Gammaproteobacteria;o__Pseudomonadales;f__Pseudomonadaceae;g__	7.29764e-05	7	0.0113078	194	0.178857	0.989378
k__Bacteria;p__Actinobacteria;c__Actinobacteria;o__Actinomycetales;f__Mycobacteriaceae;g__Mycobacterium	3.54716e-07	7	5.5178e-05	194	0.178163	0.989502
k__Bacteria;p__Acidobacteria;c__Acidobacteria-6;o__iii1-15;f__mb2424;g__	0.00018462	7	0.029106	194	0.175792	0.989918
k__Bacteria;p__Proteobacteria;c__Deltaproteobacteria;o__Myxococcales;Other;Other	9.16221e-06	7	0.00145661	194	0.174326	0.99017
k__Bacteria;p__Nitrospirae;c__Nitrospira;o__Nitrospirales;f__Nitrospiraceae;g__Nitrospira	1.3076e-06	7	0.000215085	194	0.168487	0.991134
k__Bacteria;p__Proteobacteria;c__Gammaproteobacteria;o__Chromatiales;f__Chromatiaceae;g__	8.24599e-07	7	0.000137385	194	0.166344	0.991473
k__Bacteria;p__Cyanobacteria;c__Synechococcophycideae;o__Synechococcales;f__Synechococcaceae;Other	8.86812e-07	7	0.000147955	194	0.166113	0.991509
k__Bacteria;p__Verrucomicrobia;c__[Spartobacteria];o__[Chthoniobacterales];f__[Chthoniobacteraceae];g__Candidatus Xiphinematobacter	8.4415e-06	7	0.00141554	194	0.165273	0.991639
k__Bacteria;p__Actinobacteria;c__Acidimicrobiia;o__Acidimicrobiales;f__EB1017;g__	1.72046e-06	7	0.000290076	194	0.164375	0.991777
k__Bacteria;p__Actinobacteria;c__Actinobacteria;o__Actinomycetales;f__Microbacteriaceae;g__Salinibacterium	0.000891693	7	0.152259	194	0.162306	0.992089
k__Bacteria;p__Proteobacteria;c__Alphaproteobacteria;o__Sphingomonadales;f__Erythrobacteraceae;g__Erythromicrobium	2.87178e-06	7	0.000492178	194	0.161709	0.992178
k__Bacteria;p__Proteobacteria;c__Gammaproteobacteria;o__Legionellales;f__Coxiellaceae;g__Rickettsiella	4.98832e-07	7	8.57506e-05	194	0.161221	0.992249
k__Bacteria;p__Chloroflexi;c__Anaerolineae;o__Caldilineales;f__Caldilineaceae;g__	3.17736e-06	7	0.00054717	194	0.160934	0.992291
k__Bacteria;p__Planctomycetes;c__Planctomycetia;o__Pirellulales;f__Pirellulaceae;Other	1.36868e-07	7	2.37306e-05	194	0.159844	0.99245
k__Bacteria;p__Verrucomicrobia;c__[Spartobacteria];o__[Chthoniobacterales];f__[Chthoniobacteraceae];g__DA101	5.4747e-07	7	9.49225e-05	194	0.159844	0.99245
k__Bacteria;p__Firmicutes;c__Bacilli;o__Bacillales;f__Bacillaceae;g__Bacillus	0.00193999	7	0.337974	194	0.159082	0.99256
k__Bacteria;p__Proteobacteria;c__Alphaproteobacteria;o__Rhodobacterales;f__Rhodobacteraceae;g__Rubellimicrobium	0.000108688	7	0.0192466	194	0.156507	0.992923
k__Bacteria;p__Cyanobacteria;c__Synechococcophycideae;o__Pseudanabaenales;f__Pseudanabaenaceae;Other	1.91162e-07	7	3.40796e-05	194	0.155457	0.993068
k__Bacteria;p__Proteobacteria;c__Gammaproteobacteria;o__Pseudomonadales;f__Moraxellaceae;g__Enhydrobacter	2.30102e-06	7	0.000415629	194	0.153433	0.993342
k__Bacteria;p__Actinobacteria;c__Actinobacteria;o__Actinomycetales;f__Intrasporangiaceae;g__Serinicoccus	2.54506e-07	7	4.63119e-05	194	0.152303	0.993492
k__Bacteria;p__Verrucomicrobia;c__[Methylacidiphilae];o__Methylacidiphilales;f__LD19;g__	1.51274e-06	7	0.000275545	194	0.152151	0.993512
k__Bacteria;p__Verrucomicrobia;c__Verrucomicrobiae;o__Verrucomicrobiales;f__Verrucomicrobiaceae;g__Luteolibacter	1.3933e-05	7	0.00254485	194	0.151735	0.993566
k__Bacteria;p__Bacteroidetes;c__[Saprospirae];o__[Saprospirales];f__Chitinophagaceae;g__Sediminibacterium	5.13838e-05	7	0.00940984	194	0.151338	0.993618
k__Bacteria;p__Proteobacteria;c__Betaproteobacteria;o__Methylophilales;f__Methylophilaceae;g__Methylotenera	3.84806e-05	7	0.00716614	194	0.148819	0.993941
k__Bacteria;p__TM6;c__SJA-4;o__;f__;g__	0.000166793	7	0.0310793	194	0.148734	0.993951
k__Bacteria;p__Proteobacteria;c__Deltaproteobacteria;o__Syntrophobacterales;f__Syntrophaceae;g__Desulfomonile	4.08341e-07	7	7.64264e-05	194	0.148075	0.994034
k__Bacteria;p__Proteobacteria;c__Alphaproteobacteria;o__Sphingomonadales;f__Sphingomonadaceae;g__Kaistobacter	0.00104028	7	0.196062	194	0.147049	0.994161
k__Bacteria;p__Proteobacteria;c__Betaproteobacteria;o__Burkholderiales;f__Oxalobacteraceae;g__Polynucleobacter	0.000416396	7	0.0795801	194	0.145013	0.994408
k__Bacteria;p__Cyanobacteria;c__Chloroplast;o__Chlorophyta;f__;g__	3.4469e-05	7	0.00660136	194	0.14471	0.994444
k__Bacteria;p__Firmicutes;c__Bacilli;o__Bacillales;f__Paenibacillaceae;g__Paenibacillus	0.000131563	7	0.0256512	194	0.142145	0.994744
k__Bacteria;p__Proteobacteria;c__Alphaproteobacteria;o__Rhizobiales;f__Bradyrhizobiaceae;g__	1.7674e-05	7	0.00344822	194	0.142051	0.994755
k__Bacteria;p__Chlorobi;c__OPB56;o__;f__;g__	9.97765e-05	7	0.0196631	194	0.140631	0.994916
k__Bacteria;p__Firmicutes;c__Clostridia;o__Clostridiales;f__[Tissierellaceae];g__Peptoniphilus	0.000111563	7	0.0220638	194	0.140134	0.994972
k__Bacteria;p__WPS-2;c__;o__;f__;g__	8.36589e-06	7	0.00166077	194	0.139607	0.995031
k__Bacteria;p__Proteobacteria;c__Deltaproteobacteria;o__Desulfuromonadales;f__Pelobacteraceae;g__	0.00113544	7	0.225648	194	0.139456	0.995047
k__Bacteria;p__Proteobacteria;c__Alphaproteobacteria;o__Sphingomonadales;f__Sphingomonadaceae;g__Sphingopyxis	3.66488e-05	7	0.00745814	194	0.136186	0.995401
k__Bacteria;p__Actinobacteria;c__Actinobacteria;o__Actinomycetales;f__Sporichthyaceae;g__	6.63922e-07	7	0.000135944	194	0.135351	0.995488
k__Bacteria;p__Firmicutes;c__Bacilli;o__Bacillales;f__Listeriaceae;g__Brochothrix	0.000824896	7	0.169664	194	0.134745	0.995551
k__Bacteria;p__Firmicutes;c__Bacilli;o__Bacillales;f__Staphylococcaceae;g__Jeotgalicoccus	3.62428e-05	7	0.00745826	194	0.134675	0.995559
k__Bacteria;p__Proteobacteria;c__Gammaproteobacteria;o__Enterobacteriales;f__Enterobacteriaceae;g__Sodalis	0.000238236	7	0.0491588	194	0.13431	0.995596
k__Bacteria;p__Actinobacteria;c__Thermoleophilia;o__Solirubrobacterales;f__Solirubrobacteraceae;g__	7.11081e-07	7	0.000147483	194	0.133623	0.995666
k__Bacteria;p__Cyanobacteria;c__Oscillatoriophycideae;o__Chroococcales;f__Xenococcaceae;Other	0.000967829	7	0.200987	194	0.133455	0.995683
k__Bacteria;p__Proteobacteria;c__Alphaproteobacteria;o__Rhodospirillales;f__Rhodospirillaceae;Other	0.00128056	7	0.266006	194	0.133417	0.995687
k__Bacteria;p__Acidobacteria;c__Acidobacteria-6;o__iii1-15;Other;Other	1.13114e-09	7	2.35414e-07	194	0.133164	0.995713
k__Bacteria;p__Acidobacteria;c__Acidobacteriia;o__Acidobacteriales;f__Acidobacteriaceae;Other	9.16221e-08	7	1.90685e-05	194	0.133164	0.995713
k__Bacteria;p__Acidobacteria;c__Holophagae;o__Holophagales;f__Holophagaceae;g__	7.06961e-07	7	0.000147134	194	0.133164	0.995713
k__Bacteria;p__Acidobacteria;c__Holophagae;o__Holophagales;f__Holophagaceae;g__Geothrix	1.01802e-08	7	2.11872e-06	194	0.133164	0.995713
k__Bacteria;p__Acidobacteria;c__Solibacteres;o__Solibacterales;Other;Other	1.13114e-09	7	2.35414e-07	194	0.133164	0.995713
k__Bacteria;p__Acidobacteria;c__Solibacteres;o__Solibacterales;f__;g__	9.16221e-08	7	1.90685e-05	194	0.133164	0.995713
k__Bacteria;p__Acidobacteria;c__Sva0725;o__Sva0725;f__;g__	1.13114e-07	7	2.35414e-05	194	0.133164	0.995713
k__Bacteria;p__Actinobacteria;c__;o__;f__;g__	5.54257e-08	7	1.15353e-05	194	0.133164	0.995713
k__Bacteria;p__Actinobacteria;c__Acidimicrobiia;o__Acidimicrobiales;Other;Other	1.01802e-08	7	2.11872e-06	194	0.133164	0.995713
k__Bacteria;p__Actinobacteria;c__Acidimicrobiia;o__Acidimicrobiales;f__Iamiaceae;g__Iamia	2.54506e-07	7	5.29681e-05	194	0.133164	0.995713
k__Bacteria;p__Actinobacteria;c__Acidimicrobiia;o__Acidimicrobiales;f__Microthrixaceae;g__	1.36868e-07	7	2.8485e-05	194	0.133164	0.995713
k__Bacteria;p__Actinobacteria;c__Acidimicrobiia;o__Acidimicrobiales;f__wb1_P06;g__	1.13114e-09	7	2.35414e-07	194	0.133164	0.995713
k__Bacteria;p__Actinobacteria;c__Actinobacteria;o__Actinomycetales;f__Dermabacteraceae;g__Brachybacterium	1.80982e-08	7	3.76662e-06	194	0.133164	0.995713
k__Bacteria;p__Actinobacteria;c__Actinobacteria;o__Actinomycetales;f__Geodermatophilaceae;Other	1.13114e-09	7	2.35414e-07	194	0.133164	0.995713
k__Bacteria;p__Actinobacteria;c__Actinobacteria;o__Actinomycetales;f__Microbacteriaceae;g__	9.16221e-08	7	1.90685e-05	194	0.133164	0.995713
k__Bacteria;p__Actinobacteria;c__Actinobacteria;o__Actinomycetales;f__Nocardiaceae;g__	4.52455e-09	7	9.41655e-07	194	0.133164	0.995713
k__Bacteria;p__Actinobacteria;c__Actinobacteria;o__Actinomycetales;f__Nocardioidaceae;g__Aeromicrobium	1.13114e-09	7	2.35414e-07	194	0.133164	0.995713
k__Bacteria;p__Actinobacteria;c__Actinobacteria;o__Actinomycetales;f__Pseudonocardiaceae;g__Thermobispora	2.82784e-08	7	5.88534e-06	194	0.133164	0.995713
k__Bacteria;p__Actinobacteria;c__Actinobacteria;o__Actinomycetales;f__Williamsiaceae;g__Williamsia	2.89571e-07	7	6.02659e-05	194	0.133164	0.995713
k__Bacteria;p__Actinobacteria;c__MB-A2-108;o__0319-7L14;f__;g__	1.13114e-09	7	2.35414e-07	194	0.133164	0.995713
k__Bacteria;p__Actinobacteria;c__OPB41;o__;f__;g__	1.13114e-09	7	2.35414e-07	194	0.133164	0.995713
k__Bacteria;p__Actinobacteria;c__Thermoleophilia;o__;f__;g__	1.13114e-09	7	2.35414e-07	194	0.133164	0.995713
k__Bacteria;p__Aquificae;c__Aquificae;o__Aquificales;f__Aquificaceae;g__	1.01802e-08	7	2.11872e-06	194	0.133164	0.995713
k__Bacteria;p__Armatimonadetes;c__Armatimonadia;o__FW68;f__;g__	2.21703e-07	7	4.61411e-05	194	0.133164	0.995713
k__Bacteria;p__Armatimonadetes;c__OS-L;o__;f__;g__	1.01802e-06	7	0.000211872	194	0.133164	0.995713
k__Bacteria;p__Armatimonadetes;c__SJA-176;o__RB046;f__;g__	4.07209e-08	7	8.47489e-06	194	0.133164	0.995713
k__Bacteria;p__Armatimonadetes;c__[Fimbriimonadia];o__[Fimbriimonadales];f__;g__	5.54257e-08	7	1.15353e-05	194	0.133164	0.995713
k__Bacteria;p__Armatimonadetes;c__[Fimbriimonadia];o__[Fimbriimonadales];f__[Fimbriimonadaceae];Other	4.52455e-09	7	9.41655e-07	194	0.133164	0.995713
k__Bacteria;p__BRC1;c__PRR-11;o__;f__;g__	1.36868e-07	7	2.8485e-05	194	0.133164	0.995713
k__Bacteria;p__Bacteroidetes;Other;Other;Other;Other	1.91162e-07	7	3.97849e-05	194	0.133164	0.995713
k__Bacteria;p__Bacteroidetes;c__Bacteroidia;o__Bacteroidales;f__;g__	1.01802e-08	7	2.11872e-06	194	0.133164	0.995713
k__Bacteria;p__Bacteroidetes;c__Bacteroidia;o__Bacteroidales;f__Porphyromonadaceae;g__	4.52455e-07	7	9.41655e-05	194	0.133164	0.995713
k__Bacteria;p__Bacteroidetes;c__Cytophagia;o__Cytophagales;f__Cyclobacteriaceae;g__	7.23928e-08	7	1.50665e-05	194	0.133164	0.995713
k__Bacteria;p__Bacteroidetes;c__Cytophagia;o__Cytophagales;f__Cytophagaceae;Other	1.01802e-08	7	2.11872e-06	194	0.133164	0.995713
k__Bacteria;p__Bacteroidetes;c__Cytophagia;o__Cytophagales;f__Cytophagaceae;g__Leadbetterella	1.13114e-05	7	0.00235414	194	0.133164	0.995713
k__Bacteria;p__Bacteroidetes;c__Flavobacteriia;o__Flavobacteriales;f__Flavobacteriaceae;g__Capnocytophaga	1.13114e-09	7	2.35414e-07	194	0.133164	0.995713
k__Bacteria;p__Bacteroidetes;c__Flavobacteriia;o__Flavobacteriales;f__Flavobacteriaceae;g__Salinimicrobium	1.68358e-05	7	0.0035039	194	0.133164	0.995713
k__Bacteria;p__Bacteroidetes;c__Sphingobacteriia;o__Sphingobacteriales;f__Sphingobacteriaceae;g__Olivibacter	9.84372e-05	7	0.0204869	194	0.133164	0.995713
k__Bacteria;p__Bacteroidetes;c__[Saprospirae];o__[Saprospirales];f__;g__	2.29055e-06	7	0.000476713	194	0.133164	0.995713
k__Bacteria;p__Bacteroidetes;c__[Saprospirae];o__[Saprospirales];f__Chitinophagaceae;g__Chitinophaga	9.51286e-07	7	0.000197983	194	0.133164	0.995713
k__Bacteria;p__Bacteroidetes;c__[Saprospirae];o__[Saprospirales];f__Chitinophagaceae;g__Flavisolibacter	8.86812e-07	7	0.000184564	194	0.133164	0.995713
k__Bacteria;p__Bacteroidetes;c__[Saprospirae];o__[Saprospirales];f__Saprospiraceae;g__	6.02783e-06	7	0.00125452	194	0.133164	0.995713
k__Bacteria;p__Chloroflexi;c__Anaerolineae;o__;f__;g__	4.52455e-09	7	9.41655e-07	194	0.133164	0.995713
k__Bacteria;p__Chloroflexi;c__Anaerolineae;o__Caldilineales;f__Caldilineaceae;g__Caldilinea	1.62884e-07	7	3.38996e-05	194	0.133164	0.995713
k__Bacteria;p__Chloroflexi;c__Anaerolineae;o__DRC31;f__;g__	4.07209e-08	7	8.47489e-06	194	0.133164	0.995713
k__Bacteria;p__Chloroflexi;c__Anaerolineae;o__SHA-20;f__;g__	1.13114e-09	7	2.35414e-07	194	0.133164	0.995713
k__Bacteria;p__Chloroflexi;c__Anaerolineae;o__envOPS12;f__;g__	4.98832e-07	7	0.000103817	194	0.133164	0.995713
k__Bacteria;p__Chloroflexi;c__Ellin6529;o__;f__;g__	1.80982e-08	7	3.76662e-06	194	0.133164	0.995713
k__Bacteria;p__Chloroflexi;c__S085;o__;f__;g__	1.13114e-09	7	2.35414e-07	194	0.133164	0.995713
k__Bacteria;p__Chloroflexi;c__SL56;o__;f__;g__	1.13114e-09	7	2.35414e-07	194	0.133164	0.995713
k__Bacteria;p__Chloroflexi;c__TK17;o__mle1-48;f__;g__	1.13114e-09	7	2.35414e-07	194	0.133164	0.995713
k__Bacteria;p__Chloroflexi;c__Thermomicrobia;o__JG30-KF-CM45;f__;g__	2.82784e-08	7	5.88534e-06	194	0.133164	0.995713
k__Bacteria;p__Cyanobacteria;c__4C0d-2;o__SM1D11;f__;g__	4.52455e-09	7	9.41655e-07	194	0.133164	0.995713
k__Bacteria;p__Cyanobacteria;c__Chloroplast;Other;Other;Other	1.13114e-09	7	2.35414e-07	194	0.133164	0.995713
k__Bacteria;p__Cyanobacteria;c__Chloroplast;o__Chlorophyta;f__Chlamydomonadaceae;g__Oophila	1.13114e-09	7	2.35414e-07	194	0.133164	0.995713
k__Bacteria;p__Cyanobacteria;c__Gloeobacterophycideae;o__Gloeobacterales;f__Gloeobacteraceae;g__Gloeobacter	5.4747e-07	7	0.00011394	194	0.133164	0.995713
k__Bacteria;p__Cyanobacteria;c__Nostocophycideae;o__Nostocales;f__Nostocaceae;Other	1.13114e-09	7	2.35414e-07	194	0.133164	0.995713
k__Bacteria;p__Cyanobacteria;c__Nostocophycideae;o__Nostocales;f__Nostocaceae;g__Dolichospermum	2.54506e-07	7	5.29681e-05	194	0.133164	0.995713
k__Bacteria;p__Cyanobacteria;c__Oscillatoriophycideae;o__Chroococcales;f__Xenococcaceae;g__	9.16221e-06	7	0.00190685	194	0.133164	0.995713
k__Bacteria;p__Elusimicrobia;c__Elusimicrobia;o__Elusimicrobiales;f__;g__	4.48948e-06	7	0.000934357	194	0.133164	0.995713
k__Bacteria;p__Firmicutes;c__Bacilli;o__Bacillales;f__Alicyclobacillaceae;g__Alicyclobacillus	5.23038e-06	7	0.00108855	194	0.133164	0.995713
k__Bacteria;p__Firmicutes;c__Bacilli;o__Bacillales;f__Planococcaceae;g__Bacillus	5.54257e-08	7	1.15353e-05	194	0.133164	0.995713
k__Bacteria;p__Firmicutes;c__Bacilli;o__Bacillales;f__Thermoactinomycetaceae;Other	1.36868e-07	7	2.8485e-05	194	0.133164	0.995713
k__Bacteria;p__Firmicutes;c__Bacilli;o__Lactobacillales;f__Aerococcaceae;g__Abiotrophia	1.62884e-07	7	3.38996e-05	194	0.133164	0.995713
k__Bacteria;p__Firmicutes;c__Bacilli;o__Lactobacillales;f__Carnobacteriaceae;Other	1.13114e-09	7	2.35414e-07	194	0.133164	0.995713
k__Bacteria;p__Firmicutes;c__Bacilli;o__Lactobacillales;f__Carnobacteriaceae;g__Trichococcus	1.13114e-09	7	2.35414e-07	194	0.133164	0.995713
k__Bacteria;p__Firmicutes;c__Bacilli;o__Lactobacillales;f__Enterococcaceae;g__Enterococcus	1.62884e-07	7	3.38996e-05	194	0.133164	0.995713
k__Bacteria;p__Firmicutes;c__Bacilli;o__Lactobacillales;f__Leuconostocaceae;g__	2.28082e-05	7	0.00474688	194	0.133164	0.995713
k__Bacteria;p__Firmicutes;c__Bacilli;o__Lactobacillales;f__Leuconostocaceae;g__Leuconostoc	2.21703e-05	7	0.00461411	194	0.133164	0.995713
k__Bacteria;p__Firmicutes;c__Clostridia;o__Clostridiales;Other;Other	1.13114e-09	7	2.35414e-07	194	0.133164	0.995713
k__Bacteria;p__Firmicutes;c__Clostridia;o__Clostridiales;f__Clostridiaceae;Other	1.13114e-09	7	2.35414e-07	194	0.133164	0.995713
k__Bacteria;p__Firmicutes;c__Clostridia;o__Clostridiales;f__Clostridiaceae;g__Thermoanaerobacterium	1.13114e-09	7	2.35414e-07	194	0.133164	0.995713
k__Bacteria;p__Firmicutes;c__Clostridia;o__Clostridiales;f__[Mogibacteriaceae];g__	1.91162e-07	7	3.97849e-05	194	0.133164	0.995713
k__Bacteria;p__Firmicutes;c__Clostridia;o__Clostridiales;f__[Tissierellaceae];g__Parvimonas	4.52455e-09	7	9.41655e-07	194	0.133164	0.995713
k__Bacteria;p__Firmicutes;c__Clostridia;o__Clostridiales;f__[Tissierellaceae];g__WAL_1855D	2.21703e-07	7	4.61411e-05	194	0.133164	0.995713
k__Bacteria;p__Gemmatimonadetes;c__Gemm-3;o__;f__;g__	1.13114e-09	7	2.35414e-07	194	0.133164	0.995713
k__Bacteria;p__Gemmatimonadetes;c__Gemmatimonadetes;o__Gemmatimonadales;f__Ellin5301;g__	2.82784e-08	7	5.88534e-06	194	0.133164	0.995713
k__Bacteria;p__Gemmatimonadetes;c__Gemmatimonadetes;o__N1423WL;f__;g__	7.23928e-08	7	1.50665e-05	194	0.133164	0.995713
k__Bacteria;p__NC10;c__12-24;o__JH-WHS47;f__;g__	1.01802e-08	7	2.11872e-06	194	0.133164	0.995713
k__Bacteria;p__NKB19;Other;Other;Other;Other	7.23928e-08	7	1.50665e-05	194	0.133164	0.995713
k__Bacteria;p__NKB19;c__TSBW08;o__;f__;g__	1.13114e-09	7	2.35414e-07	194	0.133164	0.995713
k__Bacteria;p__Nitrospirae;c__Nitrospira;o__Nitrospirales;f__0319-6A21;g__	8.86812e-07	7	0.000184564	194	0.133164	0.995713
k__Bacteria;p__Planctomycetes;c__Phycisphaerae;o__CPla-3;f__;g__	1.13114e-09	7	2.35414e-07	194	0.133164	0.995713
k__Bacteria;p__Planctomycetes;c__Phycisphaerae;o__Phycisphaerales;f__Phycisphaeraceae;g__	4.07209e-08	7	8.47489e-06	194	0.133164	0.995713
k__Bacteria;p__Planctomycetes;c__Phycisphaerae;o__WD2101;f__;g__	4.07209e-08	7	8.47489e-06	194	0.133164	0.995713
k__Bacteria;p__Planctomycetes;c__Planctomycetia;Other;Other;Other	1.01802e-08	7	2.11872e-06	194	0.133164	0.995713
k__Bacteria;p__Planctomycetes;c__Planctomycetia;o__B97;f__;g__	4.07209e-08	7	8.47489e-06	194	0.133164	0.995713
k__Bacteria;p__Planctomycetes;c__Planctomycetia;o__Pirellulales;f__Pirellulaceae;g__A17	1.62884e-07	7	3.38996e-05	194	0.133164	0.995713
k__Bacteria;p__Planctomycetes;c__Planctomycetia;o__Pirellulales;f__Pirellulaceae;g__Pirellula	5.54257e-08	7	1.15353e-05	194	0.133164	0.995713
k__Bacteria;p__Proteobacteria;c__Alphaproteobacteria;o__Caulobacterales;f__Caulobacteraceae;g__Caulobacter	7.7924e-06	7	0.00162177	194	0.133164	0.995713
k__Bacteria;p__Proteobacteria;c__Alphaproteobacteria;o__Rhizobiales;f__Beijerinckiaceae;g__Beijerinckia	1.13114e-09	7	2.35414e-07	194	0.133164	0.995713
k__Bacteria;p__Proteobacteria;c__Alphaproteobacteria;o__Rhizobiales;f__Hyphomicrobiaceae;g__Parvibaculum	1.62884e-07	7	3.38996e-05	194	0.133164	0.995713
k__Bacteria;p__Proteobacteria;c__Alphaproteobacteria;o__Rhizobiales;f__Hyphomicrobiaceae;g__Pedomicrobium	0.000130759	7	0.0272138	194	0.133164	0.995713
k__Bacteria;p__Proteobacteria;c__Alphaproteobacteria;o__Rhizobiales;f__Phyllobacteriaceae;g__Mesorhizobium	2.89571e-07	7	6.02659e-05	194	0.133164	0.995713
k__Bacteria;p__Proteobacteria;c__Alphaproteobacteria;o__Rhizobiales;f__Phyllobacteriaceae;g__Phyllobacterium	7.41302e-05	7	0.0154281	194	0.133164	0.995713
k__Bacteria;p__Proteobacteria;c__Alphaproteobacteria;o__Rhodobacterales;f__Rhodobacteraceae;g__Amaricoccus	4.98832e-07	7	0.000103817	194	0.133164	0.995713
k__Bacteria;p__Proteobacteria;c__Alphaproteobacteria;o__Rhodospirillales;f__Rhodospirillaceae;g__Inquilinus	1.91162e-07	7	3.97849e-05	194	0.133164	0.995713
k__Bacteria;p__Proteobacteria;c__Alphaproteobacteria;o__Rickettsiales;f__Pelagibacteraceae;g__	7.64649e-07	7	0.00015914	194	0.133164	0.995713
k__Bacteria;p__Proteobacteria;c__Alphaproteobacteria;o__Rickettsiales;f__mitochondria;Other	2.18988e-06	7	0.000455761	194	0.133164	0.995713
k__Bacteria;p__Proteobacteria;c__Alphaproteobacteria;o__Rickettsiales;f__mitochondria;g__	1.13114e-09	7	2.35414e-07	194	0.133164	0.995713
k__Bacteria;p__Proteobacteria;c__Alphaproteobacteria;o__Sphingomonadales;f__Sphingomonadaceae;g__Sphingobium	1.13114e-09	7	2.35414e-07	194	0.133164	0.995713
k__Bacteria;p__Proteobacteria;c__Betaproteobacteria;o__A21b;f__EB1003;g__	6.51535e-05	7	0.0135598	194	0.133164	0.995713
k__Bacteria;p__Proteobacteria;c__Betaproteobacteria;o__Methylophilales;f__Methylophilaceae;g__	1.3439e-05	7	0.00279695	194	0.133164	0.995713
k__Bacteria;p__Proteobacteria;c__Betaproteobacteria;o__Neisseriales;f__Neisseriaceae;g__Chitinimonas	1.62884e-07	7	3.38996e-05	194	0.133164	0.995713
k__Bacteria;p__Proteobacteria;c__Betaproteobacteria;o__Procabacteriales;f__Procabacteriaceae;g__	7.23928e-08	7	1.50665e-05	194	0.133164	0.995713
k__Bacteria;p__Proteobacteria;c__Betaproteobacteria;o__Rhodocyclales;f__Rhodocyclaceae;g__Dechloromonas	7.23928e-08	7	1.50665e-05	194	0.133164	0.995713
k__Bacteria;p__Proteobacteria;c__Deltaproteobacteria;o__Bdellovibrionales;f__Bacteriovoracaceae;g__	1.01802e-08	7	2.11872e-06	194	0.133164	0.995713
k__Bacteria;p__Proteobacteria;c__Deltaproteobacteria;o__Desulfobacterales;f__Desulfobacteraceae;Other	1.13114e-09	7	2.35414e-07	194	0.133164	0.995713
k__Bacteria;p__Proteobacteria;c__Deltaproteobacteria;o__Desulfobacterales;f__Desulfobulbaceae;g__	1.13114e-09	7	2.35414e-07	194	0.133164	0.995713
k__Bacteria;p__Proteobacteria;c__Deltaproteobacteria;o__Desulfuromonadales;Other;Other	3.66489e-07	7	7.6274e-05	194	0.133164	0.995713
k__Bacteria;p__Proteobacteria;c__Deltaproteobacteria;o__MIZ46;f__;g__	1.01802e-08	7	2.11872e-06	194	0.133164	0.995713
k__Bacteria;p__Proteobacteria;c__Deltaproteobacteria;o__Myxococcales;f__0319-6G20;g__	3.26899e-07	7	6.80345e-05	194	0.133164	0.995713
k__Bacteria;p__Proteobacteria;c__Deltaproteobacteria;o__Myxococcales;f__Haliangiaceae;g__	1.80982e-08	7	3.76662e-06	194	0.133164	0.995713
k__Bacteria;p__Proteobacteria;c__Deltaproteobacteria;o__NB1-j;f__;g__	1.13114e-07	7	2.35414e-05	194	0.133164	0.995713
k__Bacteria;p__Proteobacteria;c__Deltaproteobacteria;o__NB1-j;f__JTB38;g__	1.13114e-07	7	2.35414e-05	194	0.133164	0.995713
k__Bacteria;p__Proteobacteria;c__Deltaproteobacteria;o__Syntrophobacterales;f__Syntrophaceae;g__Desulfobacca	1.13114e-09	7	2.35414e-07	194	0.133164	0.995713
k__Bacteria;p__Proteobacteria;c__Epsilonproteobacteria;o__Campylobacterales;f__Campylobacteraceae;g__Arcobacter	1.13114e-07	7	2.35414e-05	194	0.133164	0.995713
k__Bacteria;p__Proteobacteria;c__Gammaproteobacteria;o__Alteromonadales;f__Alteromonadaceae;Other	1.13114e-09	7	2.35414e-07	194	0.133164	0.995713
k__Bacteria;p__Proteobacteria;c__Gammaproteobacteria;o__Enterobacteriales;f__Enterobacteriaceae;g__Yersinia	2.60614e-06	7	0.000542393	194	0.133164	0.995713
k__Bacteria;p__Proteobacteria;c__Gammaproteobacteria;o__Legionellales;f__Coxiellaceae;g__Aquicella	1.36868e-07	7	2.8485e-05	194	0.133164	0.995713
k__Bacteria;p__Proteobacteria;c__Gammaproteobacteria;o__Oceanospirillales;f__Halomonadaceae;g__Haererehalobacter	7.42139e-06	7	0.00154455	194	0.133164	0.995713
k__Bacteria;p__Proteobacteria;c__Gammaproteobacteria;o__Pseudomonadales;f__Moraxellaceae;g__Alkanindiges	1.13114e-09	7	2.35414e-07	194	0.133164	0.995713
k__Bacteria;p__Proteobacteria;c__Gammaproteobacteria;o__Xanthomonadales;f__Sinobacteraceae;g__Steroidobacter	8.24599e-07	7	0.000171617	194	0.133164	0.995713
k__Bacteria;p__Proteobacteria;c__Gammaproteobacteria;o__Xanthomonadales;f__Xanthomonadaceae;g__Arenimonas	1.91162e-07	7	3.97849e-05	194	0.133164	0.995713
k__Bacteria;p__Proteobacteria;c__Gammaproteobacteria;o__Xanthomonadales;f__Xanthomonadaceae;g__Aspromonas	4.52455e-09	7	9.41655e-07	194	0.133164	0.995713
k__Bacteria;p__Proteobacteria;c__Gammaproteobacteria;o__Xanthomonadales;f__Xanthomonadaceae;g__Thermomonas	1.13114e-09	7	2.35414e-07	194	0.133164	0.995713
k__Bacteria;p__Spirochaetes;c__Spirochaetes;o__Spirochaetales;f__Spirochaetaceae;Other	1.13114e-09	7	2.35414e-07	194	0.133164	0.995713
k__Bacteria;p__Synergistetes;c__Synergistia;o__Synergistales;f__Dethiosulfovibrionaceae;g__TG5	3.66488e-05	7	0.0076274	194	0.133164	0.995713
k__Bacteria;p__Verrucomicrobia;c__Opitutae;o__Opitutales;f__Opitutaceae;g__	2.21703e-07	7	4.61411e-05	194	0.133164	0.995713
k__Bacteria;p__Verrucomicrobia;c__Opitutae;o__Opitutales;f__Opitutaceae;g__Opitutus	7.06961e-07	7	0.000147134	194	0.133164	0.995713
k__Bacteria;p__Verrucomicrobia;c__Verruco-5;Other;Other;Other	7.23928e-08	7	1.50665e-05	194	0.133164	0.995713
k__Bacteria;p__Verrucomicrobia;c__Verrucomicrobiae;o__Verrucomicrobiales;f__Verrucomicrobiaceae;g__	7.23928e-08	7	1.50665e-05	194	0.133164	0.995713
k__Bacteria;p__Verrucomicrobia;c__Verrucomicrobiae;o__Verrucomicrobiales;f__Verrucomicrobiaceae;g__Verrucomicrobium	2.21703e-07	7	4.61411e-05	194	0.133164	0.995713
k__Bacteria;p__Verrucomicrobia;c__[Pedosphaerae];o__[Pedosphaerales];Other;Other	0.00121639	7	0.253157	194	0.133164	0.995713
k__Bacteria;p__Verrucomicrobia;c__[Pedosphaerae];o__[Pedosphaerales];f__;g__	2.54506e-07	7	5.29681e-05	194	0.133164	0.995713
k__Bacteria;p__Verrucomicrobia;c__[Pedosphaerae];o__[Pedosphaerales];f__Ellin515;g__	5.38534e-06	7	0.0011208	194	0.133164	0.995713
k__Bacteria;p__Verrucomicrobia;c__[Spartobacteria];o__[Chthoniobacterales];f__[Chthoniobacteraceae];g__	4.52455e-09	7	9.41655e-07	194	0.133164	0.995713
k__Bacteria;p__Proteobacteria;c__Gammaproteobacteria;o__Aeromonadales;f__Aeromonadaceae;g__	0.000350739	7	0.073065	194	0.133039	0.995726
k__Bacteria;p__Proteobacteria;c__Alphaproteobacteria;o__Rhodospirillales;f__Acetobacteraceae;g__Roseomonas	9.77714e-05	7	0.0204871	194	0.132262	0.995803
k__Bacteria;p__Firmicutes;c__Bacilli;o__Lactobacillales;f__Aerococcaceae;g__Alloiococcus	7.59975e-05	7	0.0160389	194	0.13132	0.995896
k__Bacteria;p__Verrucomicrobia;c__[Pedosphaerae];o__[Pedosphaerales];f__auto67_4W;g__	4.51104e-06	7	0.000964462	194	0.129627	0.99606
k__Bacteria;p__Proteobacteria;c__Betaproteobacteria;o__Burkholderiales;f__Burkholderiaceae;g__Lautropia	0.000349816	7	0.0751598	194	0.12899	0.996121
k__Bacteria;p__Firmicutes;c__Clostridia;o__Clostridiales;f__Veillonellaceae;g__Selenomonas	3.66891e-06	7	0.000788567	194	0.128944	0.996125
k__Bacteria;p__Proteobacteria;c__Betaproteobacteria;o__;f__;g__	2.0155e-06	7	0.000435491	194	0.128265	0.996189
k__Bacteria;p__Proteobacteria;c__Gammaproteobacteria;o__Aeromonadales;f__Aeromonadaceae;Other	1.83018e-06	7	0.000395942	194	0.128105	0.996204
k__Bacteria;p__Firmicutes;c__Clostridia;o__Clostridiales;f__Lachnospiraceae;g__Oribacterium	1.44702e-05	7	0.00316979	194	0.126516	0.99635
k__Bacteria;p__Actinobacteria;c__Actinobacteria;o__Actinomycetales;f__Gordoniaceae;g__Gordonia	9.73892e-07	7	0.000213834	194	0.126223	0.996377
k__Bacteria;p__Proteobacteria;c__Betaproteobacteria;o__Ellin6067;f__;g__	7.79683e-07	7	0.000171835	194	0.125751	0.996419
k__Bacteria;p__Bacteroidetes;c__Flavobacteriia;o__Flavobacteriales;f__Cryomorphaceae;g__Fluviicola	2.2131e-05	7	0.00488697	194	0.125506	0.996441
k__Bacteria;p__Proteobacteria;c__Gammaproteobacteria;o__[Marinicellales];f__[Marinicellaceae];g__	6.1368e-07	7	0.000135816	194	0.125226	0.996466
k__Bacteria;p__Proteobacteria;c__Deltaproteobacteria;o__Myxococcales;f__Myxococcaceae;g__Anaeromyxobacter	2.72193e-08	7	6.11118e-06	194	0.12344	0.996623
k__Bacteria;p__Fusobacteria;c__Fusobacteriia;o__Fusobacteriales;f__Leptotrichiaceae;g__Leptotrichia	5.29849e-08	7	1.19755e-05	194	0.12262	0.996693
k__Bacteria;p__Planctomycetes;c__Planctomycetia;o__Gemmatales;f__Isosphaeraceae;g__	8.59399e-05	7	0.0195798	194	0.121644	0.996776
k__Bacteria;p__Proteobacteria;c__Gammaproteobacteria;o__Vibrionales;f__Vibrionaceae;g__Vibrio	2.0392e-07	7	4.65637e-05	194	0.121371	0.996799
k__Bacteria;p__Proteobacteria;c__Gammaproteobacteria;o__Thiotrichales;f__Piscirickettsiaceae;g__	2.94514e-07	7	6.82635e-05	194	0.11957	0.996947
k__Bacteria;p__Proteobacteria;c__Gammaproteobacteria;o__Oceanospirillales;f__Alcanivoracaceae;g__Alcanivorax	4.97879e-07	7	0.000116965	194	0.11797	0.997074
k__Bacteria;p__Proteobacteria;c__Gammaproteobacteria;o__Xanthomonadales;f__Xanthomonadaceae;g__Lysobacter	7.30334e-07	7	0.000173649	194	0.116561	0.997184
k__Bacteria;p__Proteobacteria;c__Gammaproteobacteria;o__Alteromonadales;f__OM60;g__	1.21611e-05	7	0.00289277	194	0.11651	0.997188
k__Bacteria;p__Proteobacteria;c__Gammaproteobacteria;o__Alteromonadales;f__Moritellaceae;g__Moritella	3.23767e-05	7	0.00773132	194	0.11606	0.997222
k__Bacteria;p__Chloroflexi;c__Anaerolineae;o__WCHB1-50;f__;g__	1.42267e-07	7	3.41285e-05	194	0.115529	0.997263
k__Bacteria;p__Proteobacteria;c__Alphaproteobacteria;o__Rhizobiales;f__Xanthobacteraceae;g__Labrys	1.63111e-08	7	3.99554e-06	194	0.113139	0.997439
k__Bacteria;p__[Thermi];c__Deinococci;o__Deinococcales;f__Trueperaceae;g__Truepera	7.80667e-08	7	1.92974e-05	194	0.112117	0.997512
k__Bacteria;p__Gemmatimonadetes;c__Gemm-1;o__;f__;g__	3.42265e-08	7	8.70381e-06	194	0.108983	0.997727
k__Bacteria;p__Actinobacteria;c__Actinobacteria;o__Actinomycetales;f__Cellulomonadaceae;g__	0	7	0	194
k__Bacteria;p__Actinobacteria;c__Actinobacteria;o__Actinomycetales;f__Propionibacteriaceae;Other	0	7	0	194
k__Bacteria;p__Actinobacteria;c__Actinobacteria;o__Actinomycetales;f__Sanguibacteraceae;g__Sanguibacter	0	7	0	194
k__Bacteria;p__Actinobacteria;c__Thermoleophilia;o__Gaiellales;f__;g__	0	7	0	194
k__Bacteria;p__Bacteroidetes;c__Cytophagia;o__Cytophagales;f__Cytophagaceae;g__	0	7	0	194
k__Bacteria;p__Bacteroidetes;c__Flavobacteriia;o__Flavobacteriales;f__Flavobacteriaceae;g__Leeuwenhoekiella	0	7	0	194
k__Bacteria;p__Chloroflexi;c__Anaerolineae;o__Caldilineales;f__Caldilineaceae;Other	0	7	0	194
k__Bacteria;p__Chloroflexi;c__Anaerolineae;o__GCA004;f__;g__	0	7	0	194
k__Bacteria;p__Chloroflexi;c__Anaerolineae;o__SBR1031;f__A4b;g__	0	7	0	194
k__Bacteria;p__Chloroflexi;c__Anaerolineae;o__SJA-15;f__;g__	0	7	0	194
k__Bacteria;p__Cyanobacteria;c__4C0d-2;o__YS2;f__;g__	0	7	0	194
k__Bacteria;p__Cyanobacteria;c__Chloroplast;o__Chlorophyta;Other;Other	0	7	0	194
k__Bacteria;p__Cyanobacteria;c__Chloroplast;o__Chlorophyta;f__Chlamydomonadaceae;g__	0	7	0	194
k__Bacteria;p__Cyanobacteria;c__Oscillatoriophycideae;o__Chroococcales;Other;Other	0	7	0	194
k__Bacteria;p__Cyanobacteria;c__Oscillatoriophycideae;o__Chroococcales;f__Cyanobacteriaceae;g__Aphanothece	0	7	0	194
k__Bacteria;p__Cyanobacteria;c__Oscillatoriophycideae;o__Chroococcales;f__Cyanobacteriaceae;g__Cyanobacterium	0	7	0	194
k__Bacteria;p__Cyanobacteria;c__Oscillatoriophycideae;o__Chroococcales;f__Gomphosphaeriaceae;Other	0	7	0	194
k__Bacteria;p__Cyanobacteria;c__Oscillatoriophycideae;o__Oscillatoriales;f__Phormidiaceae;Other	0	7	0	194
k__Bacteria;p__Cyanobacteria;c__Synechococcophycideae;o__Pseudanabaenales;f__Pseudanabaenaceae;g__	0	7	0	194
k__Bacteria;p__Cyanobacteria;c__Synechococcophycideae;o__Pseudanabaenales;f__Pseudanabaenaceae;g__Leptolyngbya	0	7	0	194
k__Bacteria;p__Firmicutes;c__Bacilli;o__Bacillales;f__Pasteuriaceae;Other	0	7	0	194
k__Bacteria;p__Firmicutes;c__Bacilli;o__Bacillales;f__[Exiguobacteraceae];g__Exiguobacterium	0	7	0	194
k__Bacteria;p__Firmicutes;c__Clostridia;o__Clostridiales;f__Lachnospiraceae;Other	0	7	0	194
k__Bacteria;p__Firmicutes;c__Clostridia;o__Clostridiales;f__Lachnospiraceae;g__Clostridium	0	7	0	194
k__Bacteria;p__Gemmatimonadetes;c__Gemmatimonadetes;o__Gemmatimonadales;f__Gemmatimonadaceae;g__Gemmatimonas	0	7	0	194
k__Bacteria;p__OD1;c__;o__;f__;g__	0	7	0	194
k__Bacteria;p__Planctomycetes;c__Planctomycetia;o__Gemmatales;f__Gemmataceae;g__Gemmata	0	7	0	194
k__Bacteria;p__Proteobacteria;c__Alphaproteobacteria;o__Rickettsiales;f__Rickettsiaceae;g__	0	7	0	194
k__Bacteria;p__Proteobacteria;c__Betaproteobacteria;o__Tremblayales;f__;g__	0	7	0	194
k__Bacteria;p__Proteobacteria;c__Deltaproteobacteria;o__Spirobacillales;f__;g__	0	7	0	194
k__Bacteria;p__Proteobacteria;c__Deltaproteobacteria;o__Syntrophobacterales;f__Syntrophaceae;g__	0	7	0	194
k__Bacteria;p__Proteobacteria;c__Gammaproteobacteria;o__Chromatiales;Other;Other	0	7	0	194
k__Bacteria;p__Proteobacteria;c__Gammaproteobacteria;o__Chromatiales;f__Chromatiaceae;g__Thiocystis	0	7	0	194
k__Bacteria;p__Proteobacteria;c__Gammaproteobacteria;o__Legionellales;f__Legionellaceae;g__Tatlockia	0	7	0	194
k__Bacteria;p__Proteobacteria;c__Gammaproteobacteria;o__Methylococcales;f__Methylococcaceae;g__Methylocaldum	0	7	0	194
k__Bacteria;p__Proteobacteria;c__Gammaproteobacteria;o__Oceanospirillales;f__Oceanospirillaceae;g__Marinomonas	0	7	0	194
k__Bacteria;p__TM7;c__SC3;o__;f__;g__	0	7	0	194
k__Bacteria;p__WS5;c__;o__;f__;g__	0	7	0	194
